# Supplementary material for: Diversity and dissemination of viruses in pathogenic protozoa
Source: Nat Commun. 2023 Dec 15;14:8343. doi: 10.1038/s41467-023-44085-2 (PMC10724245; doi:10.1038/s41467-023-44085-2)
Supplement: Supplementary file 4 — Supplementary Data 1-19 [file 41467_2023_44085_MOESM4_ESM.xlsx]

## Sheet: Data 1 
Supp. Data 1. List of 79 Lb isolates included in the study.
WHO code	Analyses Code	Clonal group	Inferred group	LRV positivity	LRV1 international code	LRV lineage	Year of isolation	Country	Department	Province	Clinical	Treatment outcome	Latitude	Longitude	Elevation (m)	KG-climatic zone *	Accession number (SRA)
MHOM/BO/84/CEN002	CEN002A1		STC	-	-	-	1984	Bolivia	Santa Cruz	Santa Fe	CL	no data	-17.7851	-63.1792	425	Aw	ERX437093
MHOM/BO/85/CEN007	CEN007A1		STC	-	-	-	1985	Bolivia	Santa Cruz	Guarayos	CL	no data	-15.9552	-63.1127	264	Aw	ERX437094
MHOM/BO/94/CUM138	CUM138A1		INP	-	-	-	1994	Bolivia	Cochabamba	Isinuta	MCL	no data	-16.7338	-65.6391	278	Af	ERX451491
MHOM/BO/94/CUM152	CUM152A1	2	INP	-	-	-	1994	Bolivia	Cochabamba	Limoncitos	MCL	cure	-16.5619	-65.8267	315	Af	ERX451492
MHOM/BO/94/CUM153	CUM153A1	2	INP	-	-	-	1994	Bolivia	Cochabamba	Limoncitos	CL	cure	-16.5619	-65.8267	315	Af	ERX451493
MHOM/BO/96/CUM180	CUM180A1	1	INP	-	-	-	1996	Bolivia	Cochabamba	Primavera	MCL	cure	-16.4718	-65.4279	206	Af	ERX451494
MHOM/BO/96/CUM181	CUM181A1	1	INP	-	-	-	1996	Bolivia	NA	NA	MCL	no data	-16.4061	-66.0464	498	Af	ERX451495
MHOM/BO/94/CUM24	CUM24B2		INP	+	LRV1-Lb-CUM24	LRV8	1994	Bolivia	Cochabamba	Isinuta	MCL	failure	-16.7338	-65.6391	278	Af	ERX3179783 or ERX3179879
MHOM/BO/94/CUM29	CUM29A1	4	INP	-	-	-	1994	Bolivia	Cochabamba	Moleto	MCL	cure	-16.4951	-65.9527	459	Af	ERX437095
MHOM/BO/--/CUM363	CUM363A1	4	INP	-	-	-	-	Bolivia	NA	NA	CL	no data	-16.4061	-66.0464	498	Af	ERX451496
MHOM/BO/94/CUM41	CUM41A1		INP	+	LRV1-Lb-CUM41	LRV8	1994	Bolivia	Cochabamba	Moleto	CL	no data	-16.4951	-65.9527	459	Af	ERX437096
MHOM/BO/94/CUM42	CUM42A1	1	INP	-	-	-	1994	Bolivia	Cochabamba	Primavera	CL	failure	-16.4718	-65.4279	206	Af	ERX437097
MHOM/BO/94/CH22B(CUM43)	CUM43A1		INP	-	-	-	1994	Bolivia	Cochabamba	Moleto	MCL	cure	-16.4951	-65.9527	459	Af	ERX437098
MHOM/BO/94/CUM49-CH55	CUM49-CH55A1	1	INP	-	-	-	1994	Bolivia	Cochabamba	Isinuta	MCL	cure	-16.7338	-65.6391	278	Af	ERX437099
MHOM/BO/--/CUM505	CUM505A1		INP	-	-	-	-	Bolivia	NA	NA	MCL	no data	NA	NA	NA	NA	ERX451497
MHOM/BO/94/CH57(CUM52)	CUM52A1		INP	-	-	-	1994	Bolivia	Cochabamba	Isinuta	MCL	no data	-16.7338	-65.6391	278	Af	ERX437100
MHOM/BO/02/CUM623	CUM623A1	3	INP	-	-	-	2002	Bolivia	Cochabamba	Llallagua	CL	failure	-16.4588	-65.7065	236	Af	ERX451498
MHOM/BO/02/CUM637	CUM637A1	1	INP	-	-	-	2002	Bolivia	Cochabamba	Primavera	MCL	cure	-16.4718	-65.4279	206	Af	ERX451499
MHOM/BO/02/CUM639	CUM639A1	1	INP	-	-	-	2002	Bolivia	Cochabamba	Primavera	CL	cure	-16.4718	-65.4279	206	Af	ERX451500
MHOM/BO/94/CUM65	CUM65B2		INP	+	LRV1-Lb-CUM65.1/ LRV1-Lb-CUM65.2	LRV7/LRV8	1994	Bolivia	Cochabamba	Moleto	MCL	cure	-16.4951	-65.9527	459	Af	ERX3179784 or ERX3179880
MHOM/PE/02/LH2210(PER010)	PER010A1	6	ADM	+	LRV1-Lb-PER010	LRV1	2002	Peru	Cajamarca	Jaen	CL	cure	-5.71322	-78.8059	723	Aw	ERX416073
MHOM/BO/02/CUM700	CUM700A1	3	INP	-	-	-	2002	Bolivia	Cochabamba	Llallagua	CL	failure	-16.4588	-65.7065	236	Af	ERX451501
MHOM/BO/94/CUM68 **	CUM68A1		NA	+	LRV1-Lb-CUM68	LRV7	1994	Bolivia	Cochabamba	Shinahota	MCL	cure	-16.9929	-65.2428	270	Af	ERX437102
MHOM/BO/94/CUM97	CUM97A1	1	INP	-	-	-	1994	Bolivia	Cochabamba	Primavera	CL	no data	-16.4718	-65.4279	206	Af	ERX451490
MHOM/PE/91/LC1409	LC1409A1	7	HUP	-	-	-	1991	Peru	Huanuco	Huancapallac	CL	no data	-9.91711	-75.7831	3655	Cfb	ERX350029
MHOM/PE/91/LC1412	LC1412A1	7	HUP	-	-	-	1991	Peru	Huanuco	Huancapallac	CL	no data	-9.91711	-75.7831	3655	Cfb	ERX350030
MHOM/BO/02/CUM704	CUM704A1		INP	-	-	-	2002	Bolivia	Cochabamba	Moleto	CL	failure	-16.4951	-65.9527	459	Af	ERX437101
MHOM/PE/01/LH2217(PER012)	PER012A1	6	ADM	+	LRV1-Lb-PER012	LRV1	2001	Peru	Cusco	Calca	CL	failure	-13.321	-71.9562	2934	Cwb	ERX416075
MHOM/PE/91/LC1565	LC1565A1		PAU	-	-	-	1991	Peru	Cusco	Paucartambo	CL	no data	-12.9095	-71.4045	539	Af	ERX350031
MHOM/PE/91/LC1568	LC1568A1		PAU	+	LRV1-Lb-LC1568	LRV5	1991	Peru	Cusco	Paucartambo	CL	no data	-12.9095	-71.4045	539	Af	ERX350032
MHOM/PE/91/LC1569	LC1569A1		ADM	+	LRV1-Lb-LC1569	LRV5	1991	Peru	Cusco	Paucartambo	CL	no data	-12.9095	-71.4045	539	Af	ERX350034
MHOM/PE/91/LC1578	LC1578A1		PAU	+	LRV1-Lb-LC1578	LRV5	1991	Peru	Cusco	Paucartambo	CL	no data	-12.9095	-71.4045	539	Af	ERX350033
MHOM/PE/91/LC1580	LC1580A1		PAU	-	-	-	1991	Peru	Cusco	Paucartambo	MCL	no data	-12.9095	-71.4045	539	Af	ERX350036
MHOM/PE/91/LC1586	LC1586A1		ADM	+	LRV1-Lb-LC1586	LRV9	1991	Peru	Cusco	Paucartambo	CL	no data	-12.9095	-71.4045	539	Af	ERX350037
MHOM/PE/91/LC2041	LC2041A1		PAU	+	LRV1-Lb-LC2041	LRV5	1991	Peru	Cusco	Paucartambo	CL	no data	-12.9095	-71.4045	539	Af	ERX350035
MHOM/PE/91/LC2043	LC2043A1		ADM	+	LRV1-Lb-LC2043	LRV1	1991	Peru	Cusco	Paucartambo	MCL	no data	-12.9095	-71.4045	539	Af	ERX350038
MHOM/PE/91/LC2123	LC2123A1		PAU	-	-	-	1991	Peru	Cusco	Paucartambo	CL	no data	-12.9095	-71.4045	539	Af	ERX416057
MHOM/PE/91/LC2125	LC2125A1		PAU	-	-	-	1991	Peru	Cusco	Paucartambo	MCL	no data	-12.9095	-71.4045	539	Af	ERX350040
MHOM/PE/91/LC2141	LC2141A1		PAU	-	-	-	1991	Peru	Cusco	Paucartambo	MCL	no data	-12.9095	-71.4045	539	Af	ERX350041
MHOM/PE/93/LC2143	LC2143A1		PAU	-	-	-	1993	Peru	Cusco	Paucartambo	CL	no data	-12.9095	-71.4045	539	Af	ERX416058
MHOM/PE/91/LC2147	LC2147A1		PAU	-	-	-	1991	Peru	Cusco	Paucartambo	CL	no data	-12.9095	-71.4045	539	Af	ERX416059
MHOM/PE/91/LC2176	LC2176A1		PAU	+	LRV1-Lb-LC2176	LRV5	1991	Peru	Cusco	Paucartambo	CL	no data	-12.9095	-71.4045	539	Af	ERX416060
MHOM/PE/91/LC2177	LC2177A1		PAU	-	-	-	1991	Peru	Cusco	Paucartambo	CL	no data	-12.9095	-71.4045	539	Af	ERX416061
MHOM/PE/94/LC2284	LC2284A1		PAU	+	LRV1-Lb-LC2284	LRV5	1994	Peru	Cusco	Paucartambo	CL	no data	-12.9095	-71.4045	539	Af	ERX416062
MHOM/PE/91/LC2289	LC2289A1		PAU	-	-	-	1991	Peru	Cusco	Paucartambo	CL	no data	-12.9095	-71.4045	539	Af	ERX416063
MHOM/PE/91/LC2318 **	LC2318A1		NA	+	LRV1-Lb-LC2318	LRV1	1991	Peru	Cusco	Paucartambo	CL	no data	-12.9095	-71.4045	539	Af	ERX416064
MHOM/PE/91/LC2319	LC2319B2		ADM	+	LRV1-Lb-LC2319	LRV9	1991	Peru	Cusco	Paucartambo	CL	no data	-12.9095	-71.4045	539	Af	ERX3179881 or ERX3179785
MHOM/PE/91/LC2320	LC2320A1		PAU	-	-	-	1991	Peru	Cusco	Paucartambo	MCL	no data	-12.9095	-71.4045	539	Af	ERX350039
MHOM/PE/94/LC2367	LC2367A1	5	PAU	-	-	-	1994	Peru	Cusco	Paucartambo	CL	no data	-12.9095	-71.4045	539	Af	ERX416067
MHOM/PE/94/LC2368	LC2368A1	5	PAU	-	-	-	1994	Peru	Cusco	Paucartambo	MCL	no data	-12.9095	-71.4045	539	Af	ERX350043
MHOM/PE/91/LC2321	LC2321A1		ADM	+	LRV1-Lb-LC2321.1/ LRV1-Lb-LC2321.2	LRV7	1991	Peru	Cusco	Paucartambo	CL	no data	-12.9095	-71.4045	539	Af	ERX416065
MHOM/PE/94/LC2353	LC2353A1		PAU	-	-	-	1994	Peru	Cusco	Paucartambo	CL	no data	-12.9095	-71.4045	539	Af	ERX416066
MHOM/PE/91/LC2398	LC2398A1		PAU	-	-	-	1991	Peru	Cusco	Paucartambo	CL	no data	-12.9095	-71.4045	539	Af	ERX416068
MHOM/PE/02/LH2206(PER015)	LH2206A1		UNC	-	-	-	2002	Peru	Ucayali	Coronel Portillo	CL	failure	-8.49395	-73.9544	202	Am	ERX350042
MHOM/PE/90/LH825	LH825B2		HUP	+	LRV1-Lb-LH825	LRV1	1990	Peru	Ucayali	Padre Abad	CL	no data	-8.81751	-75.4157	299	Af	ERX3179882 or ERX3179786
MHOM/PE/01/LH2162(PER002)	PER002A1		ADM	+	LRV1-Lb-PER002	LRV4	2001	Peru	Madre de Dios	Tambopata	CL	failure	-12.9364	-69.4219	226	Af	ERX416071
MHOM/PE/01/LH2182(PER005)	PER005A1		HUP	-	-	-	2001	Peru	Loreto	Ucayali	CL	failure	-7.36273	-75.3866	204	Af	ERX416072
MHOM/PE/01/LH2140(PER006)	PER006A1		UNC	-	-	-	2001	Peru	Junin	Satipo	CL	failure	-11.2517	-74.6392	631	Am	ERX416070
MHOM/PE/01/LH2033(PER014)	PER014A1		ADM	+	LRV1-Lb-PER014	LRV1	2001	Peru	Junin	Satipo	CL	failure	-11.2517	-74.6392	631	Am	ERX416069
MHOM/PE/02/LH2224(PER016)	PER016A1		HUP	+	LRV1-Lb-PER016	LRV1	2002	Peru	Huanuco	Puerto Inca	CL	cure	-9.38004	-74.9652	208	Af	ERX416076
MHOM/PE/02/LH2287(PER065)	PER065A1		ADM	+	LRV1-Lb-PER065	LRV1	2002	Peru	Cusco	La Convencion	CL	failure	-12.343	-72.888	655	Am	ERX416077
MHOM/PE/02/LH2309(PER067)	PER067A1		ADM	+	LRV1-Lb-PER067	LRV1	2002	Peru	Cusco	La Convencion	CL	failure	-12.343	-72.888	655	Am	ERX416078
MHOM/PE/02/LH2330(PER069)	PER069A1		ADM	+	LRV1-Lb-PER069	LRV6	2002	Peru	Madre de Dios	Manu	ML	no data	-12.2902	-70.8987	302	Af	ERX416079
MHOM/PE/02/LH2332(PER086)	PER086A1		HUP	-	-	-	2002	Peru	Pasco	Oxapampa	CL	failure	-10.5809	-75.404	1807	Aw	ERX416080
MHOM/PE/02/LH2356(PER094)	PER094A1		HUP	-	-	-	2002	Peru	Huanuco	Puerto Inca	CL	cure	-9.38004	-74.9652	208	Af	ERX416081
MHOM/PE/02/LH2358(PER096)	PER096A1		ADM	+	LRV1-Lb-PER096	NA	2002	Peru	Madre de Dios	Manu	CL	cure	-12.2902	-70.8987	302	Af	ERX416082
MHOM/PE/02/PER104	PER104A1		ADM	-	-	-	2002	Peru	Madre de Dios	Tambopata	CL	failure	-12.9364	-69.4219	226	Af	ERX956831 or ERX433528
MHOM/PE/02/PER122	PER122A1		ADM	-	-	-	2002	Peru	Madre de Dios	Tambopata	CL	cure	-12.9364	-69.4219	226	Af	ERX956832 or ERX433529
MHOM/PE/03/PER130	PER130A1		ADM	+	LRV1-Lb-PER130	LRV1	2003	Peru	Cusco	Echarate	CL	failure	-12.7369	-72.6143	3162	Cwb	ERX956833 or ERX433530
MHOM/PE/03/PER136	PER136A1		HUP	-	-	-	2003	Peru	Ucayali	Coronel Portillo	CL/ML	cure	-8.49395	-73.9544	202	Am	ERX956834 or ERX433531
MHOM/PE/03/PER157	PER157A1		ADM	-	-	-	2003	Peru	Madre de Dios	Tambopata	CL	cure	-12.9364	-69.4219	226	Af	ERX956835 or ERX433532
MHOM/PE/03/PER164	PER164A1		HUP	-	-	-	2003	Peru	Ucayali	Coronel Portillo	CL	cure	-8.49395	-73.9544	202	Am	ERX956837 or ERX433534
MHOM/PE/03/PER186	PER186A1		UNC	+	LRV1-Lb-PER186	LRV1	2003	Peru	Junin	Satipo	CL	failure	-11.2517	-74.6392	631	Am	ERX956839 or ERX433536
MHOM/PE/03/PER201	PER201A1		UNC	+	LRV1-Lb-PER201	LRV2	2003	Peru	Loreto	Requena	ML	cure	-5.0643	-73.8563	98	Af	ERX3655974 or ERX956840 or ERX433537
MHOM/PE/03/PER207	PER207A1		ADM	+	LRV1-Lb-PER207	LRV4	2003	Peru	Madre de Dios	Tambopata	CL	cure	-12.9364	-69.4219	226	Af	ERX956841 or ERX433538
MHOM/PE/03/PER212	PER212A1		ADM	+	LRV1-Lb-PER212	LRV3	2003	Peru	Madre de Dios	Tambopata	CL	failure	-12.9364	-69.4219	226	Af	ERX956842 or ERX433539
MHOM/PE/03/PER215	PER215A1		HUP	-	-	-	2003	Peru	Ucayali	Coronel Portillo	ML	cure	-8.49395	-73.9544	202	Am	ERX3655975 or ERX956843 or ERX433540
MHOM/PE/03/PER231 **	PER231A1		NA	+	LRV1-Lb-PER231	NA	2003	Peru	Junin	Satipo	ML	cure	-11.2517	-74.6392	631	Am	ERX437091
MHOM/PE/03/PER260	PER260A1		ADM	-	-	-	2003	Peru	Madre de Dios	Tahuamanu	ML	cure	-11.4197	-69.4927	265	Aw	ERX437092
* KG-climatic zone stands for Koppen-Geiger climatic zone; Af = Tropical rainforest; Am = Tropical monsoon; Aw = Tropical savannah; Cwb = Temperate, dry winter, warm summer; Cfb = Temperate, no dry season, warm summer
** Isolates that were excluded from analyses (Supp. Fig XX)

## Sheet: Data 2
Supp. Data 2. Gene copy numbers as estimated using normalized read depths per coding DNA sequence, grouped per orthologous group
TYPE	FREQ	CHROMOSOME	GENE IDS	PRODUCT	ORTHOLOGOUS_CLUSTER	LC1565A1	LC1568A1	LC1578A1	LC1580A1	LC2041A1	LC2123A1	LC2125A1	LC2141A1	LC2143A1	LC2147A1	LC2176A1	LC2177A1	LC2284A1	LC2289A1	LC2320A1	LC2353A1	LC2367A1	LC2368A1	LC2398A1	LC2043A1	LC1409A1	LC1412A1	LH825B2	PER005A1	PER016A1	PER086A1	PER094A1	PER136A1	PER164A1	PER215A1	CUM138A1	CUM152A1	CUM153A1	CUM180A1	CUM181A1	CUM24B2	CUM29A1	CUM363A1	CUM41A1	CUM42A1	CUM43A1	CUM49_CH55A1	CUM505A1	CUM52A1
amplification	1	LbrM_01_v4_35_&_LbrM_03_v4_36	LbrM2904_000031500.1:CDS:1_&_LbrM2904_000031700.1:CDS:1_&_LbrM2904_000031900.1:CDS:1_&_LbrM2904_000047200.1:CDS:1	long-chain-fatty-acid-CoA ligase, putative;evidence=IEA;with=GeneDB:LbrM.01.0540|GeneDB:LbrM.01.0550;is_preferred=true,long chain fatty Acyl CoA synthetase, putative;evidence=IEA;with=GeneDB:LbrM.03.0240;rank=1,fatty acyl CoA syntetase 1, putative;evidence=IEA;with=GeneDB:LbrM.01.0520;rank=1	ORTHOMCL39	4.124	4.057	4.115	4.229	4.103	4	4.148	3.865	4.108	3.987	4.022	4.144	4.053	4.115	4.092	3.856	4.245	4.051	3.95	4.089	4.025	3.704	3.989	4.158	3.985	4.117	3.893	3.878	3.948	4.112	4.067	3.963	3.908	4.013	3.926	4.479	3.967	4.021	4.152	3.946	4.074	3.916	3.868	3.992
amplification	1	LbrM_01_v4_35_&_LbrM_08_v4_42_&_LbrM_34_v4_67	LbrM2904_000035700.1:CDS:1_&_LbrM2904_000124900.1:CDS:1_&_LbrM2904_000777300.1:CDS:1	pyruvate kinase;evidence=IEA;with=GeneDB:LbrM.34.0010|GeneDB:LbrM.34.0040|GeneDB:LbrM.34.0060	ORTHOMCL32	2.212	2.738	2.503	2.028	2.87	1.98	2.288	2.213	2.595	2.417	2.364	2.248	2.171	2.192	2.82	2.088	2.278	2.2	2.638	2.587	2.547	2.454	2.554	1.913	2.125	2.287	2.381	2.096	2.172	2.181	2.347	2.337	2.239	2.861	2.197	2.823	2.499	3.328	2.738	2.618	3.099	2.263	2.443	2.339
amplification	1	LbrM_01_v4_35_&_LbrM_07_v4_43_&_LbrM_15_v4_46_&_LbrM_21_v4_55_&_LbrM_35_v4_68	LbrM2904_000035900.1:CDS:1_&_LbrM2904_000111100.1:CDS:1_&_LbrM2904_000225400.1:CDS:1_&_LbrM2904_000385800.1:CDS:1_&_LbrM2904_000834700.1:CDS:1	phosphoglycan beta 1,3 galactosyltransferase 2;evidence=IEA;with=GeneDB:LbrM.21.0010;is_preferred=true,phosphoglycan beta 1,3 galactosyltransferase 1;evidence=IEA;with=GeneDB:LbrM.07.0240|GeneDB:LbrM.07.1250;rank=1,phosphoglycan beta 1,3 galactosyltransferase 4;evidence=IEA;with=GeneDB:LbrM.35.0010|GeneDB:LbrM.35.0040|GeneDB:LbrM.35.0060;rank=1	ORTHOMCL14	4.104	3.869	4.522	4.143	3.846	4.811	3.837	3.941	4.221	4.006	4.507	4.004	3.918	3.766	3.65	4.244	4.273	4.275	4.137	3.788	4.287	3.871	3.581	3.972	3.87	4.04	3.847	4.153	4.171	4.088	4.212	4.212	4.302	5.738	4.459	3.793	4.102	5.334	4.804	4.382	5.548	4.049	4.163	4.26
amplification	1	LbrM_02_v4_37_&_LbrM_03_v4_36_&_LbrM_08_v4_42_&_LbrM_13_v4_50_&_LbrM_26_v4_59_&_LbrM_28_v4_62_&_LbrM_31_v4_64_&_LbrM_34_v4_67_&_LbrM_35_v4_68	LbrM2904_000036000.1:CDS:1_&_LbrM2904_000036100.1:CDS:1_&_LbrM2904_000036200.1:CDS:1_&_LbrM2904_000041900.1:CDS:1_&_LbrM2904_000042000.1:CDS:1_&_LbrM2904_000044800.1:CDS:1_&_LbrM2904_000044900.1:CDS:1_&_LbrM2904_000125300.1:CDS:1_&_LbrM2904_000125400.1:CDS:1_&_LbrM2904_000125500.1:CDS:1_&_LbrM2904_000209400.1:CDS:1_&_LbrM2904_000209500.1:CDS:1_&_LbrM2904_000209600.1:CDS:1_&_LbrM2904_000500700.1:C…	TATE DNA Transposon;evidence=IEA;with=GeneDB:LbrM.18.0010|GeneDB:LbrM.20.6080|GeneDB:LbrM.24.2430|GeneDB:LbrM.25.2600|GeneDB:LbrM.25.2610|GeneDB:LbrM.25.2620|GeneDB:LbrM.27.0010|GeneDB:LbrM.29.0010|GeneDB:LbrM.30.0460|GeneDB:LbrM.30.3200|GeneDB:LbrM.31.1860|GeneDB:LbrM.32.0010.1|GeneDB:LbrM.32.0040|GeneDB:LbrM.34.0020|GeneDB:LbrM.35.0030;is_preferred=true,TATE DNA transposons;evidence=IEA;with=Ge…	ORTHOMCL0	17.581	11.48	16.572	15.791	13.683	16.975	16.969	14.951	15.514	18.771	17.989	17.017	17.602	16.274	18.136	18.099	15.28	15.09	14.622	16.574	19.178	19.99	15.798	18.151	16.549	14.922	15.869	13.923	17.959	18.046	24.053	23.573	22.897	29.406	22.704	19.941	20.759	29.781	18.666	24.148	22.451	22.443	25.41	16.487
amplification	1	LbrM_02_v4_37	LbrM2904_000037600.1:CDS:1_&_LbrM2904_000037700.1:CDS:1_&_LbrM2904_000037900.1:CDS:1_&_LbrM2904_000038000.1:CDS:1_&_LbrM2904_000038100.1:CDS:1_&_LbrM2904_000038300.1:CDS:1	phosphoglycan beta 1,3 galactosyltransferase;evidence=IEA;with=GeneDB:LbrM.02.0160|GeneDB:LbrM.02.0210|GeneDB:LbrM.02.0220|GeneDB:LbrM.02.0230|GeneDB:LbrM.02.0250|GeneDB:LbrM.31.0570	ORTHOMCL19	5.666	5.723	6.389	6.685	6.938	5.06	5.367	6	4.788	5.044	6.232	5.998	6.233	5	4.892	5.526	5.698	6.088	6.499	6.25	7.185	6.925	6.352	5.158	7.216	6.133	6.246	5.415	5.6	6.586	5.904	5.974	5.937	6.575	6.381	7.358	5.867	6.949	4.745	6.255	6.39	6.438	6.377	5.857
amplification	1	LbrM_02_v4_37_&_LbrM_11_v4_48_&_LbrM_27_v4_60	LbrM2904_000039100.1:CDS:1_&_LbrM2904_000178400.1:CDS:1_&_LbrM2904_000179100.1:CDS:1_&_LbrM2904_000179200.1:CDS:1_&_LbrM2904_000179400.1:CDS:1_&_LbrM2904_000179500.1:CDS:1_&_LbrM2904_000179700.1:CDS:1_&_LbrM2904_000538100.1:CDS:1	ABC transporter, putative;evidence=IEA;with=GeneDB:LbrM.11.0960|GeneDB:LbrM.11.1020|GeneDB:LbrM.11.1040|GeneDB:LbrM.27.1050;is_preferred=true,ABC1 transporter, putative;evidence=IEA;with=GeneDB:LbrM.02.0350|GeneDB:LbrM.11.1000|GeneDB:LbrM.11.1010;rank=1	ORTHOMCL13	7.958	7.865	7.912	7.968	7.842	7.731	7.597	7.899	7.983	7.999	7.918	8.039	7.991	7.946	7.911	7.923	8.268	8.324	8.083	8.439	8.018	8.204	8.289	8.099	7.818	7.873	7.87	8.039	7.881	7.87	7.957	7.8	7.805	8.282	8.046	8.067	7.886	8.925	8.268	7.826	8.848	7.807	7.943	8.67
amplification	1	LbrM_02_v4_37	LbrM2904_000041600.1:CDS:1_&_LbrM2904_000041700.1:CDS:1_&_LbrM2904_000042200.1:CDS:1_&_LbrM2904_000042300.1:CDS:1_&_LbrM2904_000042400.1:CDS:1_&_LbrM2904_000042500.1:CDS:1_&_LbrM2904_000042600.1:CDS:1_&_LbrM2904_000042700.1:CDS:1_&_LbrM2904_000042800.1:CDS:1_&_LbrM2904_000042900.1:CDS:1_&_LbrM2904_000043000.1:CDS:1	Retrotransposable element SLACS;evidence=IEA;with=GeneDB:LbrM.02.0550;is_preferred=true,SLACS;evidence=IEA;with=GeneDB:LbrM.08.0700;rank=1,SLACS like gene retrotransposon element;evidence=IEA;with=GeneDB:LbrM.02.0690|GeneDB:LbrM.02.0750|GeneDB:LbrM.02.0760;rank=1	ORTHOMCL2	3.415	4.864	7.958	7.629	3.377	9.23	15.121	7.417	11.559	5.07	8.788	10.489	5.672	6.21	5.323	12.352	5.15	4.959	11.072	10.575	8.738	8.125	11.799	10.87	17.971	5.884	6.364	12.566	12.255	9.259	28.761	14.037	13.649	12.208	11.165	15.266	11.032	10.556	10.553	11	8.114	11.141	18.909	8.678
amplification	1	LbrM_02_v4_37_&_LbrM_27_v4_60_&_LbrM_29_v4_61	LbrM2904_000044400.1:CDS:1_&_LbrM2904_000555600.1:CDS:1_&_LbrM2904_000605100.1:CDS:1	ATP-dependent Clp protease subunit, heat shock protein 104 (HSP104), putative;evidence=IEA;with=GeneDB:LbrM.29.1350;is_preferred=true,ATP-dependent Clp protease subunit, heat shock protein 78 (HSP78), putative;evidence=IEA;with=GeneDB:LbrM.27.2750;rank=1	ORTHOMCL60	2.697	2.811	2.729	2.704	2.776	2.663	2.775	2.7	3.021	2.579	2.76	2.64	2.676	2.536	2.842	2.644	2.473	2.688	2.629	2.698	2.76	2.725	2.937	2.8	2.639	2.685	2.716	2.674	2.751	2.429	2.853	2.6	2.659	2.878	2.649	2.83	2.65	3.314	2.561	2.584	3.041	2.545	2.68	2.566
amplification	1	LbrM_04_v4_39	LbrM2904_000056700.1:CDS:1_&_LbrM2904_000056800.1:CDS:1_&_LbrM2904_000056900.1:CDS:1_&_LbrM2904_000057000.1:CDS:1_&_LbrM2904_000057100.1:CDS:1_&_LbrM2904_000057200.1:CDS:1_&_LbrM2904_000057300.1:CDS:1_&_LbrM2904_000057400.1:CDS:1_&_LbrM2904_000057500.1:CDS:1_&_LbrM2904_000057600.1:CDS:1_&_LbrM2904_000057700.1:CDS:1_&_LbrM2904_000057800.1:CDS:1_&_LbrM2904_000057900.1:CDS:1	hypothetical protein, conserved	ORTHOMCL9	10.377	11.812	11.675	12.869	9.023	12.346	13.216	7.729	9.146	11.678	12.114	9.922	12.982	13.24	12.776	12.301	10.866	11.139	11.841	16.525	13.75	14.894	15.454	12.327	12.062	8.819	12.577	11.775	12.835	13.754	7.235	10.963	11.277	9.882	9.059	10.653	13.05	17.81	7.143	8.798	10.12	8.679	7.353	7.981
amplification	1	LbrM_04_v4_39_&_LbrM_32_v4_66_&_LbrM_34_v4_67	LbrM2904_000058900.1:CDS:1_&_LbrM2904_000721400.1:CDS:1_&_LbrM2904_000828500.1:CDS:1	adenosine monophosphate deaminase, putative;evidence=IEA;with=GeneDB:LbrM.04.0320;is_preferred=true,AMP deaminase, putative;evidence=IEA;with=GeneDB:LbrM.32.2780|GeneDB:LbrM.34.4760;rank=1	ORTHOMCL73	2.991	3	3.053	2.844	2.991	3.042	3.027	2.977	2.908	3.003	3.006	3.019	2.984	3.023	2.976	3.002	2.88	3.137	3.003	2.998	3.097	3.053	3.366	3.002	3.021	3.082	3.095	3.006	3.041	3.054	3.083	3.001	3.031	2.921	3.063	3.261	2.955	3.087	2.889	2.904	2.97	2.927	3.038	2.942
amplification	1	LbrM_04_v4_39_&_LbrM_20_v4_69	LbrM2904_000060900.1:CDS:1_&_LbrM2904_000379500.1:CDS:1_&_LbrM2904_000379600.1:CDS:1	calpain-like cysteine peptidase, putative;evidence=IEA;with=GeneDB:LbrM.04.0490|GeneDB:LbrM.20.5340|GeneDB:LbrM.20.5380	ORTHOMCL71	2.846	3.089	3.563	3.011	3.08	3.099	3.135	3.162	2.909	2.886	3.093	3.076	3	3.066	2.946	3.163	3.284	3.028	3.017	3.002	2.978	3.025	4.348	3.199	3.079	2.984	3.071	3.098	2.983	2.986	3.116	3.049	3.115	3.155	3.073	3.401	3.001	2.894	3.041	2.933	2.911	2.895	2.974	3.054
amplification	1	LbrM_06_v4_41_&_LbrM_10_v4_47	LbrM2904_000097400.1:CDS:1_&_LbrM2904_000145500.1:CDS:1_&_LbrM2904_000149000.1:CDS:1_&_LbrM2904_000149100.1:CDS:1_&_LbrM2904_000149200.1:CDS:1_&_LbrM2904_000149300.1:CDS:1_&_LbrM2904_000149400.1:CDS:1_&_LbrM2904_000149500.1:CDS:1_&_LbrM2904_000164700.1:CDS:1	pteridine transporter, putative;evidence=IEA;with=GeneDB:LbrM.06.1250|GeneDB:LbrM.10.1460;is_preferred=true,pteridin transporter, putative;evidence=IEA;with=GeneDB:LbrM.10.0020;rank=1,folate/biopterin transporter, putative;evidence=IEA;with=GeneDB:LbrM.10.0370|GeneDB:LbrM.10.0380|GeneDB:LbrM.10.0390|GeneDB:LbrM.10.0400|GeneDB:LbrM.10.0410;rank=1	ORTHOMCL6	7.994	7.269	7.712	7.622	7.964	7.451	7.696	7.212	7.499	7.462	8.198	7.35	7.277	7.774	7.057	7.32	7.532	7.903	7.362	7.709	7.845	8.019	8.098	7.202	7.497	7.21	7.571	7.523	7.885	8.23	7.349	7.986	7.792	8.598	7.613	8.052	7.673	9.014	8.213	7.65	8.622	7.981	7.819	7.534
amplification	1	LbrM_07_v4_43_&_LbrM_20_v4_69	LbrM2904_000107100.1:CDS:1_&_LbrM2904_000107300.1:CDS:1_&_LbrM2904_000320400.1:CDS:1	hypothetical protein, conserved	ORTHOMCL30	2.96	3.052	2.946	2.938	2.937	3.058	2.973	2.92	2.853	2.885	2.947	2.83	3	2.864	2.9	2.836	3.02	2.975	2.983	2.797	2.854	2.95	3.249	2.998	2.894	3.048	2.964	2.959	2.832	2.915	2.982	3.012	3.026	3	3.024	3.357	2.808	2.943	2.779	2.949	2.766	2.823	2.974	2.891
amplification	1	LbrM_08_v4_42	LbrM2904_000117800.1:CDS:1_&_LbrM2904_000117900.1:CDS:1_&_LbrM2904_000118000.1:CDS:1	Amastin surface glycoprotein, putative;evidence=IEA;with=Pfam:PF07344	ORTHOMCL192	5.52	5.566	5.651	3.7	4.312	3.905	6.675	4.875	4.387	5.339	3.627	4.51	5.3	4.482	3.348	3.656	4	3.81	3.465	4.667	3.561	3.025	4.648	3.215	3.797	4.828	3.104	4.205	3.602	4.112	3.938	3.933	3.864	3.17	3.388	4.966	3.855	3.411	4.375	3.83	3.43	3.636	4.514	4.518
amplification	1	LbrM_08_v4_42	LbrM2904_000118500.1:CDS:1_&_LbrM2904_000118600.1:CDS:1_&_LbrM2904_000118700.1:CDS:1_&_LbrM2904_000118900.1:CDS:1_&_LbrM2904_000119000.1:CDS:1_&_LbrM2904_000119100.1:CDS:1	amastin-like protein;evidence=IEA;with=GeneDB:LbrM.08.1090	ORTHOMCL52	5.938	7.981	5.488	6.533	5.719	6.216	5.244	6.472	6.726	4.358	7.237	5.372	5.866	5.346	6.528	6.344	6.714	6.297	5.544	5.923	5.708	5.65	6.876	5.177	6.619	7.295	5.765	4.633	5.61	5.999	4.702	4.195	4.41	6.308	6.766	7	5.614	4.765	5.645	7.096	5.334	6.813	5.055	7.345
amplification	1	LbrM_08_v4_42	LbrM2904_000121000.1:CDS:1_&_LbrM2904_000121100.1:CDS:1_&_LbrM2904_000121200.1:CDS:1	cathepsin L-like protease;evidence=IEA;with=GeneDB:LbrM.08.0810|GeneDB:LbrM.08.0820|GeneDB:LbrM.08.0830	ORTHOMCL70	3.261	3.066	3.14	3.288	3.093	3.054	3.189	3.5	3.339	3.214	2.927	3.196	3.033	3.672	3.167	2.836	3.232	3.216	3.053	3	2.878	2.85	3.211	2.372	2.991	2.722	2.26	3.061	3.068	3.103	2.952	2.805	2.837	3.015	2.765	4.294	3.21	3.019	3.062	3.321	2.975	2.915	2.802	3.172
amplification	1	LbrM_08_v4_42_&_LbrM_21_v4_55_&_LbrM_33_v4_65	LbrM2904_000123500.1:CDS:1_&_LbrM2904_000123600.1:CDS:1_&_LbrM2904_000123700.1:CDS:1_&_LbrM2904_000123800.1:CDS:1_&_LbrM2904_000123900.1:CDS:1_&_LbrM2904_000124600.1:CDS:1_&_LbrM2904_000124700.1:CDS:1_&_LbrM2904_000124800.1:CDS:1_&_LbrM2904_000408900.1:CDS:1_&_LbrM2904_000746800.1:CDS:1_&_LbrM2904_000746900.1:CDS:1_&_LbrM2904_000747000.1:CDS:1_&_LbrM2904_000747100.1:CDS:1_&_LbrM2904_000747200.1:C…	beta tubulin;evidence=IEA;with=GeneDB:LbrM.21.2150;is_preferred=true,beta-tubulin;evidence=IEA;with=GeneDB:LbrM.33.0920|GeneDB:LbrM.33.0930|GeneDB:LbrM.33.0960;rank=1	ORTHOMCL4	22.469	23.229	24.363	20.458	25.266	17.039	20.337	19.962	21.434	21.561	17.993	20.572	20.709	19.524	21.113	20.133	18.083	19.196	19.266	24.371	22.418	22.585	28.792	26.078	27.965	22.13	25.691	23.661	22.88	22.923	24.867	22.954	23.013	21.439	19.98	31.009	23.693	26.328	20.953	20.397	24.014	19.731	24.076	23.38
amplification	1	LbrM_09_v4_44	LbrM2904_000127300.1:CDS:1_&_LbrM2904_000127400.1:CDS:1_&_LbrM2904_000127500.1:CDS:1_&_LbrM2904_000127600.1:CDS:1_&_LbrM2904_000127700.1:CDS:1_&_LbrM2904_000127800.1:CDS:1_&_LbrM2904_000127900.1:CDS:1_&_LbrM2904_000128000.1:CDS:1_&_LbrM2904_000128100.1:CDS:1_&_LbrM2904_000128200.1:CDS:1_&_LbrM2904_000128300.1:CDS:1	Autophagy protein Atg8 ubiquitin like, putative;evidence=IEA;with=Pfam:PF02991	ORTHOMCL21	5.421	4.998	5.947	5.698	7.303	4.706	4.603	5.289	4.399	4.737	4.208	5.464	4.871	6.295	6.782	5.836	5.137	5.112	5.268	5.2	7.75	7.999	8.266	5.457	6.907	6.629	7.361	5.022	5.536	6.52	6.178	6.305	5.59	7.061	6.061	8.666	6.345	7.595	6.102	6.684	7.396	6.066	6.568	6.985
amplification	1	LbrM_09_v4_44	LbrM2904_000136700.1:CDS:1_&_LbrM2904_000136800.1:CDS:1	calmodulin, putative;evidence=IEA;with=GeneDB:LbrM.09.0960|GeneDB:LbrM.09.0970|GeneDB:LbrM.09.0980	ORTHOMCL90	2.816	2.946	2.684	2.788	3	2.647	2.875	2.632	2.25	2.632	2.384	2.589	2.742	2.721	2.973	2.492	2.784	2.611	2.767	3.011	2.7	2.674	2.732	2.687	2.564	2.533	2.819	3.063	2.714	2.678	2.597	2.793	2.464	2.738	2.578	2.518	2.621	2.957	2.939	2.886	2.448	2.852	2.519	2.817
amplification	1	LbrM_09_v4_44	LbrM2904_000138100.1:CDS:1_&_LbrM2904_000138300.1:CDS:1_&_LbrM2904_000138400.1:CDS:1_&_LbrM2904_000138500.1:CDS:1_&_LbrM2904_000138600.1:CDS:1_&_LbrM2904_000138800.1:CDS:1_&_LbrM2904_000138900.1:CDS:1_&_LbrM2904_000139000.1:CDS:1_&_LbrM2904_000139200.1:CDS:1	surface antigen-like protein;evidence=IEA;with=GeneDB:LbrM.04.1330	ORTHOMCL31	5.013	5.134	5.421	5.257	4.759	4.883	5.614	5.262	5.693	5.439	4.012	4.878	4.604	4.876	5.69	4.894	5.548	5.361	5.135	6.4	4.912	4.761	8.983	5.009	5.2	5.047	5.206	5.156	5.759	4.911	5.878	6.214	6.3	6.062	5.73	11.211	5.881	6.233	6.498	5.685	6.686	6.083	5.908	5.633
amplification	1	LbrM_09_v4_44	LbrM2904_000138200.1:CDS:1_&_LbrM2904_000138700.1:CDS:1_&_LbrM2904_000139100.1:CDS:1_&_LbrM2904_000139300.1:CDS:1_&_LbrM2904_000139400.1:CDS:1_&_LbrM2904_000139500.1:CDS:1	hypothetical protein, conserved	ORTHOMCL54	4.736	5.406	4.802	4.393	4.787	4.656	4.865	3.764	4.225	4.472	3.779	4.124	3.919	4.222	4.218	4.36	4.098	4.388	4.321	4.757	3.675	3.956	7.17	3.728	3.973	3.896	3.778	4.303	4.562	3.697	3.879	4.159	4.254	4.647	4.518	5.632	4.052	4.319	3.94	4.465	4.18	4.737	4.361	4.451
amplification	1	LbrM_10_v4_47_&_LbrM_33_v4_65	LbrM2904_000145400.1:CDS:1_&_LbrM2904_000164800.1:CDS:1_&_LbrM2904_000777000.1:CDS:1	delta-12 fatty acid desaturase;evidence=IEA;with=GeneDB:LbrM.33.3550;is_preferred=true,fatty acid desaturase, putative;evidence=IEA;with=GeneDB:LbrM.10.0010|GeneDB:LbrM.10.1470;rank=1	ORTHOMCL69	3.224	3.275	3.205	3.364	3.229	3.117	3.075	2.973	3.27	3.337	3.361	2.984	3.132	3.227	3.028	3.032	3.095	3.145	3.286	3.259	3.334	3.757	2.944	2.902	3.177	2.887	3.28	3.115	3.475	3.444	3.23	3.203	3.253	4.446	3.352	3.053	3.376	5.091	3.824	3.587	4.428	3.422	3.503	3.324
amplification	1	LbrM_10_v4_47_&_LbrM_20_v4_69	LbrM2904_000145600.1:CDS:1_&_LbrM2904_000164600.1:CDS:1_&_LbrM2904_000368400.1:CDS:1	phosphate-repressible phosphate permease;evidence=IEA;with=GeneDB:LbrM.20.4120;is_preferred=true,phosphate-Repressible Phosphate Permease-like protein;evidence=IEA;with=GeneDB:LbrM.10.0030|GeneDB:LbrM.10.1450;rank=1	ORTHOMCL68	3.222	3.082	3.296	3.382	3.258	3.352	3.079	2.841	3.09	3.408	3.289	3.155	3.219	3.124	3.216	2.936	3.098	3.085	3.27	3.236	3.345	3.444	2.944	3.137	3.059	3.143	3.12	3.021	3.12	3.174	3.194	3.177	3.076	3.484	3.213	2.913	3.062	4.192	3.41	3.211	3.709	3.266	3.327	2.954
amplification	1	LbrM_10_v4_47	LbrM2904_000150400.1:CDS:1_&_LbrM2904_000150500.1:CDS:1_&_LbrM2904_000150700.1:CDS:1_&_LbrM2904_000150800.1:CDS:1_&_LbrM2904_000151100.1:CDS:1_&_LbrM2904_000151200.1:CDS:1_&_LbrM2904_000151300.1:CDS:1_&_LbrM2904_000151400.1:CDS:1_&_LbrM2904_000151500.1:CDS:1_&_LbrM2904_000151600.1:CDS:1_&_LbrM2904_000151700.1:CDS:1_&_LbrM2904_000151800.1:CDS:1_&_LbrM2904_000151900.1:CDS:1_&_LbrM2904_000152000.1:C…	GP63, leishmanolysin;evidence=IEA;with=GeneDB:LbrM.10.0470|GeneDB:LbrM.10.0480|GeneDB:LbrM.10.0500|GeneDB:LbrM.10.0510|GeneDB:LbrM.10.0520|GeneDB:LbrM.10.0530|GeneDB:LbrM.10.0540|GeneDB:LbrM.10.0550|GeneDB:LbrM.10.0560|GeneDB:LbrM.10.0570|GeneDB:LbrM.10.0580|GeneDB:LbrM.10.0590|GeneDB:LbrM.10.0600|GeneDB:LbrM.10.0610|GeneDB:LbrM.10.1550.1|GeneDB:LbrM.10.1560.1|GeneDB:LbrM.10.1570.1|GeneDB:LbrM.10…	ORTHOMCL1	32.314	30.472	24.373	26.837	32.259	26.412	27.749	28.102	31.975	34.209	27.598	22.274	42.215	32.624	30.051	28.468	29.639	28.916	30.109	37.739	32.962	33.235	40.676	28.776	25.074	29.338	34.517	33.203	30.69	30.806	38.423	38.924	38.616	31.908	31.653	44.973	30.633	31.49	31.001	31.223	27.787	31.787	32.676	34.17
amplification	1	LbrM_10_v4_47	LbrM2904_000158000.1:CDS:1_&_LbrM2904_000159100.1:CDS:1_&_LbrM2904_000159400.1:CDS:1_&_LbrM2904_000159700.1:CDS:1_&_LbrM2904_000160000.1:CDS:1_&_LbrM2904_000160300.1:CDS:1_&_LbrM2904_000160600.1:CDS:1	histone H3;evidence=IEA;with=GeneDB:LbrM.10.0970|GeneDB:LbrM.10.1070|GeneDB:LbrM.10.1080|GeneDB:LbrM.10.1090	ORTHOMCL25	5.316	6.028	5.569	5.452	5.356	5.372	5.868	4.791	3.851	5.482	4.51	4.687	6.525	5.174	4.595	4.63	4.359	4.572	5.4	6.552	5.3	5.394	7.982	4.588	5.899	5.356	5.611	5.306	5.449	5.233	5.139	5.848	5.767	5.03	5.046	8.806	5.5	5.532	5.213	5.106	5.605	5.441	5.563	4.476
amplification	1	LbrM_10_v4_47	LbrM2904_000159300.1:CDS:1_&_LbrM2904_000159600.1:CDS:1_&_LbrM2904_000159900.1:CDS:1_&_LbrM2904_000160200.1:CDS:1_&_LbrM2904_000160500.1:CDS:1	hypothetical protein, conserved	ORTHOMCL76	3.857	4.445	3.785	3.387	3.967	3.902	4.763	3.711	2.666	3.914	3.4	3.842	4.812	3.719	3.515	3.242	2.944	3.115	3.746	4.764	3.65	3.842	5.036	3.314	4.31	3.807	4.134	4.489	4.189	4.035	3.737	4.279	4.29	3.969	3.719	4.824	3.704	3.957	3.936	3.754	4.028	3.813	4.115	3.115
amplification	1	LbrM_13_v4_50	LbrM2904_000193400.1:CDS:1_&_LbrM2904_000193500.1:CDS:1	Lipase (class 3), putative;evidence=IEA;with=GeneDB:LbrM.29.2690	ORTHOMCL239	2	2.139	2.038	2.59	2.156	2.46	2.073	2.054	2.158	2.65	2.073	2	2.015	2.046	1.875	2.039	2.019	2.054	2.108	2.049	2.095	2.263	2.345	2.021	2.05	2.032	1.976	2.073	2.051	1.88	2.03	2.495	2.446	2.682	2.424	2.797	1.969	2.542	1.923	2.369	2.962	2.525	2.112	1.95
amplification	1	LbrM_13_v4_50	LbrM2904_000194400.1:CDS:1_&_LbrM2904_000194500.1:CDS:1_&_LbrM2904_000194600.1:CDS:1_&_LbrM2904_000194700.1:CDS:1_&_LbrM2904_000194800.1:CDS:1_&_LbrM2904_000194900.1:CDS:1_&_LbrM2904_000195000.1:CDS:1_&_LbrM2904_000195100.1:CDS:1_&_LbrM2904_000195200.1:CDS:1_&_LbrM2904_000195300.1:CDS:1_&_LbrM2904_000195400.1:CDS:1_&_LbrM2904_000195600.1:CDS:1_&_LbrM2904_000195700.1:CDS:1_&_LbrM2904_000195800.1:C…	alpha tubulin;evidence=IEA;with=GeneDB:LbrM.13.0190|GeneDB:LbrM.13.0200	ORTHOMCL5	12.498	11.724	14.308	15.694	14.578	16.86	14.634	13.761	12.824	11.624	15.944	14.172	12.691	19.462	15.464	16.709	14.246	14.868	12.702	14.68	14.06	15.077	13.095	12.836	13.146	13.63	11.012	14.551	14.816	12.862	12.492	22.141	22.251	15.85	14.695	15.358	14.155	15.373	14	14.947	16.884	15.27	14.685	11.177
amplification	1	LbrM_13_v4_50_&_LbrM_14_v4_45_&_LbrM_20_v4_69_&_LbrM_23_v4_56_&_LbrM_25_v4_58_&_LbrM_26_v4_59_&_LbrM_27_v4_60_&_LbrM_28_v4_62_&_LbrM_35_v4_68	LbrM2904_000208800.1:CDS:1_&_LbrM2904_000220600.1:CDS:1_&_LbrM2904_000362100.1:CDS:1_&_LbrM2904_000365100.1:CDS:1_&_LbrM2904_000443400.1:CDS:1_&_LbrM2904_000484300.1:CDS:1_&_LbrM2904_000510900.1:CDS:1_&_LbrM2904_000545900.1:CDS:1_&_LbrM2904_000555200.1:CDS:1_&_LbrM2904_000562500.1:CDS:1_&_LbrM2904_000589500.1:CDS:1_&_LbrM2904_000844900.1:CDS:1	dynein heavy chain, putative;evidence=IEA;with=GeneDB:LbrM.13.1510|GeneDB:LbrM.14.1050|GeneDB:LbrM.20.3490|GeneDB:LbrM.23.1430|GeneDB:LbrM.25.0860|GeneDB:LbrM.27.2710|GeneDB:LbrM.28.0630|GeneDB:LbrM.28.3090|GeneDB:LbrM.35.1070;is_preferred=true,Cytoplasmic dynein 2 heavy chain (DYNC2H1), putative;evidence=IEA;with=GeneDB:LbrM.20.3790|GeneDB:LbrM.27.1870;rank=1,Dynein heavy chain, axonemal;evidenc…	ORTHOMCL3	12.142	12.387	12.199	12.347	12.329	12.327	12.273	12.158	12.41	12.337	12.373	12.277	12.311	12.243	12.135	12.218	12.15	12.24	12.25	12.248	12.091	12.531	12.589	12.419	12.296	12.193	12.347	12.435	12.369	12.302	12.462	12.328	12.272	12.679	12.348	12.541	12.308	12.979	12.215	12.144	12.874	12.143	12.561	12.244
amplification	1	LbrM_15_v4_46	LbrM2904_000230400.1:CDS:1_&_LbrM2904_000230600.1:CDS:1_&_LbrM2904_000230800.1:CDS:1_&_LbrM2904_000231000.1:CDS:1_&_LbrM2904_000231200.1:CDS:1_&_LbrM2904_000231400.1:CDS:1_&_LbrM2904_000231600.1:CDS:1_&_LbrM2904_000231800.1:CDS:1_&_LbrM2904_000232000.1:CDS:1_&_LbrM2904_000232200.1:CDS:1_&_LbrM2904_000232400.1:CDS:1	hypothetical protein, conserved	ORTHOMCL20	18.245	16.216	20.921	16.359	16.53	21.823	15.684	19.299	20.463	24.761	16.808	17.942	20.114	17.75	15.757	17.656	21.886	20.277	22.982	16.234	18.122	19.026	24.842	19.022	16.719	22.684	19.312	13.856	20.627	22.277	28.676	19.276	18.35	22.134	23.892	23.775	14.667	16.5	17	21.304	20.284	20.898	18.471	14.136
amplification	1	LbrM_16_v4_53	LbrM2904_000254100.1:CDS:1_&_LbrM2904_000254200.1:CDS:1_&_LbrM2904_000254300.1:CDS:1_&_LbrM2904_000254400.1:CDS:1_&_LbrM2904_000254600.1:CDS:1_&_LbrM2904_000254700.1:CDS:1	Protein of unknown function (DUF3184), putative;evidence=IEA;with=GeneDB:LbrM.16.1010|GeneDB:LbrM.16.1020|GeneDB:LbrM.16.1030|GeneDB:LbrM.16.1040|GeneDB:LbrM.16.1050|GeneDB:LbrM.16.1070|GeneDB:LbrM.16.1080	ORTHOMCL16	6.238	6.378	6.184	6.244	6.312	6.118	6.263	5.948	6.208	6.217	6.382	6.205	6.666	6.204	6.108	6.201	6.212	6.108	6.232	6.068	5.952	5.951	7.175	6.459	6.533	6.317	6.453	6.3	6.218	6.263	6.388	6.313	6.42	8.399	8.738	7.206	5.692	5.666	7.48	8.351	5.807	8.196	6.368	6.35
amplification	1	LbrM_16_v4_53_&_LbrM_29_v4_61	LbrM2904_000259100.1:CDS:1_&_LbrM2904_000259200.1:CDS:1_&_LbrM2904_000259300.1:CDS:1_&_LbrM2904_000259400.1:CDS:1_&_LbrM2904_000259500.1:CDS:1_&_LbrM2904_000610300.1:CDS:1_&_LbrM2904_000610400.1:CDS:1_&_LbrM2904_000610500.1:CDS:1_&_LbrM2904_000610600.1:CDS:1	paraflagellar rod protein 1D;evidence=IEA;with=GeneDB:LbrM.31.0160;is_preferred=true,paraflagellar rod protein 2C;evidence=IEA;with=GeneDB:LbrM.16.1480|GeneDB:LbrM.16.1490;rank=1	ORTHOMCL18	8.264	7.406	7.664	8.381	7.75	8.049	7.475	8.685	8.765	7.886	7.783	7.743	8.08	8.251	7.549	7.59	7.274	7.616	8.106	7.915	7.571	7.463	8.833	8.056	7.878	7.874	8.353	7.944	7.441	8.812	7.907	8.908	8.803	8.597	8.832	9.913	7.561	8.023	8.245	8.248	7.966	8.258	8.196	7.525
amplification	1	LbrM_17_v4_49	LbrM2904_000263200.1:CDS:1_&_LbrM2904_000263300.1:CDS:1_&_LbrM2904_000263400.1:CDS:1_&_LbrM2904_000263500.1:CDS:1_&_LbrM2904_000263600.1:CDS:1_&_LbrM2904_000263700.1:CDS:1_&_LbrM2904_000263800.1:CDS:1_&_LbrM2904_000263900.1:CDS:1_&_LbrM2904_000264000.1:CDS:1_&_LbrM2904_000264100.1:CDS:1_&_LbrM2904_000264200.1:CDS:1_&_LbrM2904_000264300.1:CDS:1_&_LbrM2904_000264400.1:CDS:1_&_LbrM2904_000264500.1:C…	elongation factor 1-alpha;evidence=IEA;with=GeneDB:LbrM.17.0090	ORTHOMCL11	14.001	13.947	15.673	13.696	14.206	16.293	15.238	14.208	15.106	13.721	15.702	14.809	14.889	13.84	11.841	15.508	13.587	13.947	14.037	14.77	14.725	15.65	19.661	16.1	14.616	14.079	15.582	14.876	14.016	13.632	13.787	16.406	15.904	17.282	14.971	22.875	13.2	17.038	14.12	14.928	18.083	14.424	15.899	14.033
amplification	1	LbrM_17_v4_49	LbrM2904_000264700.1:CDS:1_&_LbrM2904_000264800.1:CDS:1_&_LbrM2904_000264900.1:CDS:1_&_LbrM2904_000265000.1:CDS:1_&_LbrM2904_000265100.1:CDS:1_&_LbrM2904_000265200.1:CDS:1	receptor-type adenylate cyclase a;evidence=IEA;with=GeneDB:LbrM.17.0010;is_preferred=true,receptor-type adenylate cyclase b;evidence=IEA;with=GeneDB:LbrM.17.0120|GeneDB:LbrM.17.0130;rank=1,receptor-type adenylate cyclase, putative;evidence=IEA;with=GeneDB:LbrM.17.0100|GeneDB:LbrM.17.0110;rank=1	ORTHOMCL24	5.973	5.946	6.073	5.94	5.706	5.942	5.946	5.71	5.981	5.704	5.667	5.845	5.747	5.65	5.892	5.917	5.914	6.108	5.793	6.077	5.906	6.225	6.768	6.489	5.083	6.082	5.828	6.081	5.898	5.983	6.323	6.325	6.171	6.806	5.851	6.882	5.848	6.823	5.54	6.254	6.848	6	5.431	5.765
amplification	1	LbrM_18_v4_54_&_LbrM_19_v4_52	LbrM2904_000284300.1:CDS:1_&_LbrM2904_000314500.1:CDS:1	ATP-dependent zinc metallopeptidase, putative;evidence=IEA;with=GeneDB:LbrM.18.0690|GeneDB:LbrM.19.1850	ORTHOMCL169	2.108	2.06	2.002	2.188	2.158	2.001	2.184	1.919	2.058	2.202	2.036	2.038	2.097	1.983	2.134	2.035	1.922	2.139	2.071	2.078	2.17	2.004	2.514	2.081	2.025	2.134	2.071	1.967	2.034	1.934	2.003	2.149	2.045	2.093	2.106	2.49	2.017	2.488	1.98	1.983	2.292	2.034	1.964	2.017
amplification	1	LbrM_18_v4_54	LbrM2904_000286200.1:CDS:1_&_LbrM2904_000286300.1:CDS:1_&_LbrM2904_000286400.1:CDS:1_&_LbrM2904_000286500.1:CDS:1	phosphatidic acid phosphatase, putative;evidence=IEA;with=GeneDB:LbrM.18.0450|GeneDB:LbrM.18.0480	ORTHOMCL38	3.703	3.711	4.539	2.909	4.818	4.627	3.719	3.595	3.218	3.583	3.715	2.875	3.311	3.374	2.842	4.361	4.412	4.306	4.534	3.85	2.881	2.804	3.7	4.369	3.741	3.063	3.857	4.519	4.306	4.433	3.629	4.645	4.715	4.388	4.5	3.017	4.371	3.875	3.85	4.796	3.482	4.823	4.146	4.105
amplification	1	LbrM_18_v4_54	LbrM2904_000286600.1:CDS:1	phosphatidic acid phosphatase, putative;evidence=IEA;with=GeneDB:LbrM.18.0490|GeneDB:LbrM.18.0790	ORTHOMCL297	5	4.447	5.641	3.152	5.394	6.039	5.051	4.514	3.964	4.6	4.446	3.519	4.18	3.625	3.316	5.459	5.333	5.417	5.483	5.375	3.619	3.463	7.218	5.878	5.583	3.397	5.679	4.231	5.017	4.733	4.774	6.759	6.786	5.836	6.424	6.732	5.21	5.212	4.72	6.068	3.63	5.742	6.134	5.306
amplification	1	LbrM_18_v4_54	LbrM2904_000290500.1:CDS:1_&_LbrM2904_000290600.1:CDS:1_&_LbrM2904_000290700.1:CDS:1_&_LbrM2904_000290800.1:CDS:1_&_LbrM2904_000290900.1:CDS:1_&_LbrM2904_000291000.1:CDS:1	hypothetical protein, conserved	ORTHOMCL50	3.543	2.473	3.41	3.878	2.484	3.628	3.975	3.57	4.001	3.759	4.393	3.441	3.689	4.303	3.5	2.261	2.666	2.5	2.583	4.075	2.477	2.317	2.599	3.307	3.267	4.253	2.784	2.52	3.152	3.658	3.919	5.023	4.999	5.121	4.917	6.001	3.983	4.001	3.62	4.782	2.678	4.516	5.781	3.935
amplification	1	LbrM_18_v4_54	LbrM2904_000293100.1:CDS:1_&_LbrM2904_000293200.1:CDS:1_&_LbrM2904_000293300.1:CDS:1	mitochondrial carrier protein, putative;evidence=IEA;with=GeneDB:LbrM.18.1350|GeneDB:LbrM.18.1360	ORTHOMCL87	4.19	4.053	3.871	3.97	4.091	4.157	3.718	3.919	3.799	4.05	3.857	3.904	4.197	4	4.21	3.951	4.138	4.222	3.933	3.9	4.31	4.464	5.254	3.98	4.541	4.048	4.25	3.422	3.966	4.183	3.904	5.109	4.92	4.179	3.953	4.483	3.403	3.481	4.02	3.729	3.346	4.032	3.464	3.789
amplification	1	LbrM_19_v4_52	LbrM2904_000299500.1:CDS:1_&_LbrM2904_000299600.1:CDS:1	ADP,ATP carrier protein 1, mitochondrial precursor, putative;evidence=IEA;with=GeneDB:LbrM.19.0510|GeneDB:LbrM.19.0520	ORTHOMCL167	2.162	1.829	2.106	2.063	2.125	2.1	2.079	2.027	2.082	2.153	2.019	2.058	1.951	2.232	2	2.221	2.059	2.083	2.088	2.132	2.268	2.256	2.287	2.122	2.101	2.316	2.13	2.084	2.204	1.885	2.085	2.25	2.053	2.4	2.082	2.207	2.129	2.826	2.18	2.121	2.716	2.05	2.24	1.983
amplification	1	LbrM_19_v4_52	LbrM2904_000306000.1:CDS:1_&_LbrM2904_000306100.1:CDS:1_&_LbrM2904_000306200.1:CDS:1	Autophagy protein Atg8 ubiquitin like, putative;evidence=IEA;with=Pfam:PF02991	ORTHOMCL191	3.675	2.857	2.683	2.781	2.657	3.55	3.71	4.553	4.345	2.754	3.109	3.731	2.58	3.875	3.27	2.559	3.578	3.542	2.781	4.447	3.488	3.436	5.602	3.918	2.529	3.349	4.353	4.479	2.838	3.786	3.618	3.176	2.947	3.246	2.929	4.638	2.661	3.109	3.52	3.258	3.919	3.2	3.57	3.491
amplification	1	LbrM_19_v4_52	LbrM2904_000306300.1:CDS:1_&_LbrM2904_000306500.1:CDS:1_&_LbrM2904_000306600.1:CDS:1_&_LbrM2904_000306700.1:CDS:1_&_LbrM2904_000306800.1:CDS:1	Autophagy protein Atg8 ubiquitin like, putative;evidence=IEA;with=Pfam:PF02991	ORTHOMCL75	4.541	4.643	4.303	4.015	4.063	6.1	4.974	5.867	6.149	3.984	5.291	5.231	3.791	5.83	5.351	3.338	4.677	4	4.21	6.027	5.817	5.538	7.333	7.735	5.353	5.583	5.811	5.62	4.399	5.753	6.059	5.706	4.638	5.14	5.242	7.397	3.847	3.696	5.03	6.396	7.81	6.35	6.531	7.14
amplification	1	LbrM_19_v4_52	LbrM2904_000306900.1:CDS:1_&_LbrM2904_000307000.1:CDS:1	ATG8/AUT7/APG8/PAZ2, putative;evidence=IEA;with=GeneDB:LbrM.19.1180	ORTHOMCL289	2.513	3.143	3.447	2.437	2.438	2.86	2.815	2.605	2.164	2.627	3.327	2.173	2.081	2.089	2.703	1.967	2	2.416	2.579	4.342	5.39	5.051	4.908	3.081	3.236	3.517	3.388	5.183	4.729	4.541	4.356	4.4	3.929	4.984	4.871	5.413	2.258	3.413	3.22	4.052	3.149	3.867	4.848	4
amplification	1	LbrM_19_v4_52	LbrM2904_000311000.1:CDS:1_&_LbrM2904_000311100.1:CDS:1_&_LbrM2904_000311200.1:CDS:1_&_LbrM2904_000311300.1:CDS:1_&_LbrM2904_000311400.1:CDS:1_&_LbrM2904_000311500.1:CDS:1_&_LbrM2904_000311600.1:CDS:1	glycerol uptake protein, putative;evidence=IEA;with=GeneDB:LbrM.19.1510|GeneDB:LbrM.19.1520|GeneDB:LbrM.19.1530|GeneDB:LbrM.19.1550|GeneDB:LbrM.19.1560|GeneDB:LbrM.19.1580|GeneDB:LbrM.19.1590	ORTHOMCL12	8.838	6.728	6.894	5.031	8.407	6.34	6.395	6.157	7.474	7.407	7.653	9.674	7.065	7.66	6.244	10.339	6.285	6.221	8.578	7.052	5.951	6.36	9.907	7.102	8.626	4.883	7.989	6.719	5.357	7.246	7.916	8.564	8.036	7.369	7.142	7.621	8.307	9.479	9.16	7.138	7.034	7.065	8.974	6.377
amplification	1	LbrM_20_v4_69	LbrM2904_000321200.1:CDS:1_&_LbrM2904_000321400.1:CDS:1	amastin;evidence=IEA;with=GeneDB:LbrM.13.1330	ORTHOMCL307	4.343	4.686	3.205	3.5	4.065	3.154	2.865	3.486	2.981	3.678	3.105	3.585	3.239	3.827	3.081	2.516	3.796	3.861	3.052	4.184	3.738	3.513	3.112	3.862	2.512	3.588	3.212	3.765	3.355	4.066	3.268	2.963	3.078	3.093	3.023	2.263	3.355	3.49	2.634	2.754	3.109	2.907	3.256	2.277
amplification	1	LbrM_20_v4_69	LbrM2904_000321500.1:CDS:1	tuzin, putative;evidence=IEA;with=GeneDB:LbrM.08.0650	ORTHOMCL6842	3.921	3.657	3.436	3.281	2.839	3.981	3.703	3.162	3.019	3.258	3.825	3.415	3.302	3.241	3.838	3.323	3.449	3.306	3.276	3.132	3.524	3.641	3.963	3.824	3.591	4.032	3.953	2.941	3.79	3.672	3.875	3.42	3.47	3.738	3.841	4.456	3.403	3.878	2.231	3.525	2.685	3.646	3.919	3.554
amplification	1	LbrM_20_v4_69	LbrM2904_000324600.1:CDS:1_&_LbrM2904_000324700.1:CDS:1_&_LbrM2904_000324800.1:CDS:1	serine/threonine-protein phosphatase PP1, putative;evidence=IEA;with=GeneDB:LbrM.20.0710|GeneDB:LbrM.20.0720|GeneDB:LbrM.20.0730	ORTHOMCL65	3.237	2.857	3	3.157	3.064	3.001	3.135	2.919	2.944	3.145	3.087	3.075	3.142	2.914	2.865	3.096	2.817	3.139	2.983	3.184	3.239	3	3.166	3.255	3.056	2.968	3.023	3.097	2.92	3.163	3.16	3.098	3.07	2.908	3.068	2.965	3.242	2.714	3.134	3.115	2.946	2.954	3.151	3.161
amplification	1	LbrM_20_v4_69	LbrM2904_000330100.1:CDS:1	amastin-like surface protein, putative;evidence=IEA;with=GeneDB:LbrM.20.4320	ORTHOMCL4963	3.158	3.029	2.821	2.875	3.226	3.038	3.108	3.162	2.925	3.242	2.667	2.792	3.095	2.966	3.297	3.097	2.449	2.972	2.621	2.763	2.714	2.795	2.704	3.098	2.378	2.619	3.188	2.98	2.613	2.59	2.589	3.247	3.174	2.892	2.898	3.14	3.355	3.327	2.769	3.213	3.397	2.831	3.209	2.308
amplification	1	LbrM_20_v4_69	LbrM2904_000330200.1:CDS:1_&_LbrM2904_000330300.1:CDS:1_&_LbrM2904_000330400.1:CDS:1_&_LbrM2904_000330500.1:CDS:1_&_LbrM2904_000330600.1:CDS:1_&_LbrM2904_000330800.1:CDS:1_&_LbrM2904_000330900.1:CDS:1_&_LbrM2904_000331000.1:CDS:1	amastin-like protein;evidence=IEA;with=GeneDB:LbrM.08.1060	ORTHOMCL26	16.211	20.685	21.564	16.655	16.582	14.135	17.053	13.974	22.396	13.274	14.156	15.415	17.238	14.052	15.298	16.452	13.081	13.944	17.948	16.106	19.428	18.871	18.667	17.667	20.386	16.729	12.189	15.078	11.257	14.965	15.982	15.395	15.636	16.093	15.92	19.21	17.048	15.551	14.597	15.835	14.507	16.308	16.024	15.324
amplification	1	LbrM_20_v4_69	LbrM2904_000336200.1:CDS:1_&_LbrM2904_000337000.1:CDS:1	kinesin, putative;evidence=IEA;with=GeneDB:LbrM.14.1170|GeneDB:LbrM.20.1440	ORTHOMCL66	4.369	4	3.949	4.312	4.645	4.231	4.054	4.054	4.151	4.612	4.07	4.113	4.714	4.121	4.135	4.306	4.102	4.445	4.189	3.658	4.69	4.821	4.815	4.235	4.48	4.079	3.483	4.726	4.194	4.394	3.392	4.037	4.218	3.677	3.898	3.649	3.79	3.449	3.904	3.721	3.753	3.646	4.012	4.185
amplification	1	LbrM_20_v4_69	LbrM2904_000336300.1:CDS:1_&_LbrM2904_000337100.1:CDS:1	ATP dependent DEAD-box helicase, putative;evidence=IEA;with=GeneDB:LbrM.20.1100|GeneDB:LbrM.20.1450	ORTHOMCL49	4.263	4.2	4.026	4.594	4.677	4.096	4.162	4.162	4.132	4.887	4.14	4	4.571	3.931	4.405	4.226	4.275	4.361	4.172	4	4.738	4.897	4.5	3.961	4.677	3.984	3.729	4.705	4.242	4.377	3.393	4.074	4.166	3.8	4.034	3.666	3.936	3.959	3.846	3.754	3.698	3.692	4.07	4.315
amplification	1	LbrM_20_v4_69	LbrM2904_000336400.1:CDS:1_&_LbrM2904_000337200.1:CDS:1	ubiquitin-conjugating enzyme E2, putative;evidence=IEA;with=GeneDB:LbrM.20.1110|GeneDB:LbrM.20.1460	ORTHOMCL48	4.711	4.343	4.385	4.5	4.968	3.981	4.324	4.406	4.528	5.371	4.369	4.094	5.285	4.31	5.135	3.678	4.511	4.389	4.482	4.316	4.739	4.846	5.981	4.294	4.717	4.254	3.882	4.942	4.194	4.246	3.607	4.667	4.348	4.061	4.08	4.175	4.226	3.979	4.442	4.213	4.425	3.815	4.244	4.6
amplification	1	LbrM_20_v4_69	LbrM2904_000337800.1:CDS:1_&_LbrM2904_000337900.1:CDS:1_&_LbrM2904_000338000.1:CDS:1_&_LbrM2904_000338100.1:CDS:1_&_LbrM2904_000338200.1:CDS:1_&_LbrM2904_000338300.1:CDS:1_&_LbrM2904_000338400.1:CDS:1	Amastin surface glycoprotein, putative;evidence=IEA;with=Pfam:PF07344	ORTHOMCL40	4.79	6.143	5.001	5.344	4.838	4.452	3.458	5.839	5.037	5.516	5.167	4.622	5.287	4.163	6.514	5.266	5.368	6.041	5.19	4.763	4.452	4.653	7.278	6.98	4.078	5.793	4.023	6.705	5.726	7.625	5.964	5.153	5.109	5.168	5.516	6.596	5.404	5.46	4.635	5.466	5.165	5.632	5.361	5.277
amplification	1	LbrM_20_v4_69	LbrM2904_000348800.1:CDS:1_&_LbrM2904_000348900.1:CDS:1_&_LbrM2904_000349000.1:CDS:1_&_LbrM2904_000349100.1:CDS:1_&_LbrM2904_000349300.1:CDS:1_&_LbrM2904_000349400.1:CDS:1	Amastin surface glycoprotein, putative;evidence=IEA;with=Pfam:PF07344	ORTHOMCL53	6.763	7.228	6.385	6.656	8.549	6.961	6.567	6.648	6.056	6.323	6.387	6.264	7.445	7.379	3.948	7.564	6.47	6.499	5.742	8.342	10.07	10.232	6.889	8	6.361	5.461	6.87	6.881	9.403	8.163	5.608	6.468	6.686	5.062	5.307	5.368	4.71	2.572	5.095	5.296	6.465	5.416	5.128	4.645
amplification	1	LbrM_20_v4_69	LbrM2904_000355300.1:CDS:1_&_LbrM2904_000355400.1:CDS:1_&_LbrM2904_000355500.1:CDS:1	amastin-like protein;evidence=IEA;with=GeneDB:LbrM.20.2870	ORTHOMCL160	9.869	7.486	9.102	7.969	7.872	8.096	9.46	6.122	11.585	10.121	12.448	9.472	9.794	7.742	7.946	7.339	6.918	7.306	5.465	7.553	7.5	7.719	7.87	7.372	7.484	9.619	7.459	9.274	8.13	7.36	8.821	7.154	7.226	9.354	9.807	7.457	5.565	5.429	4.211	9.705	5.417	9.523	5.698	4.846
amplification	1	LbrM_20_v4_69	LbrM2904_000374200.1:CDS:1_&_LbrM2904_000374200.1:CDS:2_&_LbrM2904_000374200.1:CDS:3	hypothetical protein, conserved	ORTHOMCL4920	3.448	3.457	2.948	3.375	3.258	2.981	3.054	2.622	2.98	2.79	2.789	2.83	3.302	2.845	3.459	2.888	2.939	3.389	3.069	2.868	3.285	3.397	2.296	2.726	2.968	2.571	2.518	2.686	2.92	3.115	2.75	2.691	2.292	2.754	2.812	2.913	3.193	3.03	2.75	3.017	2.836	3.261	2.866	2.854
amplification	1	LbrM_20_v4_69	LbrM2904_000384900.1:CDS:1_&_LbrM2904_000385000.1:CDS:1_&_LbrM2904_000385100.1:CDS:1_&_LbrM2904_000385200.1:CDS:1	amidohydrolase, putative;evidence=IEA;with=GeneDB:LbrM.20.5910|GeneDB:LbrM.20.5920|GeneDB:LbrM.20.5930	ORTHOMCL47	3.237	3.515	3.436	3.469	3.387	3.269	3.568	3.217	3.548	3.226	3.579	2.963	3.112	3.069	3.298	3.339	3.061	3.222	3.276	3.395	3.357	3.461	3.37	3.176	3.322	3.318	3.153	3.294	3.274	3.113	3.732	3.432	3.183	4.124	3.444	3.474	3.451	5.021	3.403	3.311	4.753	3.2	3.348	3.185
amplification	1	LbrM_22_v4_51_&_LbrM_24_v4_57	LbrM2904_000417500.1:CDS:1_&_LbrM2904_000452700.1:CDS:1_&_LbrM2904_000452800.1:CDS:1	Protein of unknown function (DUF3184), putative;evidence=IEA;with=GeneDB:LbrM.24.0450|GeneDB:LbrM.24.0470|GeneDB:LbrM.24.0480	ORTHOMCL61	2.765	2.945	3.093	2.908	2.969	3.162	2.79	3.054	3.075	3.033	3.071	3.02	3.017	3.072	2.921	3.061	2.977	2.92	3.068	2.833	2.951	2.952	3.587	3.117	3.178	3.226	3.285	3.157	3.017	3.001	3.224	3.266	3.366	3.185	3.275	3.639	2.865	3.237	2.86	2.93	2.993	2.986	3.283	2.936
amplification	1	LbrM_22_v4_51	LbrM2904_000424700.1:CDS:1_&_LbrM2904_000425100.1:CDS:1	60S ribosomal protein L14, putative;evidence=IEA;with=GeneDB:LbrM.22.1420|GeneDB:LbrM.22.1460	ORTHOMCL149	2.013	2.315	2.3	2.187	2.281	2.092	2.185	2.297	2.076	2.305	2.054	2.24	2.047	1.946	2.079	2.191	2.118	2.139	1.824	2.067	2.073	2.15	2.661	2.14	2.129	2.21	2.372	2.041	2.167	2	2.224	2.122	2.027	2.333	2.193	2.667	2.317	2.346	2.04	1.991	2.52	1.937	2.155	1.984
amplification	1	LbrM_23_v4_56_&_LbrM_31_v4_64	LbrM2904_000428700.1:CDS:1_&_LbrM2904_000428800.1:CDS:1_&_LbrM2904_000429300.1:CDS:1_&_LbrM2904_000673000.1:CDS:1_&_LbrM2904_000673100.1:CDS:1	multidrug resistance protein, putative;evidence=IEA;with=GeneDB:LbrM.23.0230|GeneDB:LbrM.23.0740;is_preferred=true,p-glycoprotein e;evidence=IEA;with=GeneDB:LbrM.31.1500;rank=1,ABC-thiol transporter;evidence=IEA;with=GeneDB:LbrM.23.0280;rank=1,p-glycoprotein e, putative;evidence=IEA;with=GeneDB:LbrM.31.1510;rank=1	ORTHOMCL27	4.867	4.906	5.08	4.965	4.955	5.059	4.738	5.045	5.041	4.936	5.03	4.846	5.008	4.729	4.974	4.931	4.927	4.771	4.939	5.064	4.929	5.087	5.325	5.118	4.943	5.192	5.113	4.946	4.967	5.057	5.039	5.104	5.049	5.308	5.005	5.437	4.804	5.462	4.834	5.077	5.219	4.831	5.196	4.746
amplification	1	LbrM_25_v4_58	LbrM2904_000481600.1:CDS:1_&_LbrM2904_000481700.1:CDS:1_&_LbrM2904_000481800.1:CDS:1	eukaryotic initiation factor 5a, putative;evidence=IEA;with=GeneDB:LbrM.25.0580|GeneDB:LbrM.25.0590|GeneDB:LbrM.25.0600|GeneDB:LbrM.25.0610	ORTHOMCL45	3.555	2.982	3.411	4.083	2.873	3.247	3.353	3.351	3.185	3.204	3.267	3.364	3.178	3.409	3.193	3.26	3.178	3.125	3.407	2.902	3.001	3.124	2.786	3.115	3.17	3.238	3.099	3.353	3.407	3.492	2.936	3.061	3.257	3.554	2.896	2.844	3.517	3.52	3.85	3.154	3.447	3.77	3.105	3.449
amplification	1	LbrM_26_v4_59_&_LbrM_28_v4_62	LbrM2904_000513100.1:CDS:1_&_LbrM2904_000569500.1:CDS:1_&_LbrM2904_000587600.1:CDS:1_&_LbrM2904_000587700.1:CDS:1_&_LbrM2904_000587800.1:CDS:1_&_LbrM2904_000587900.1:CDS:1_&_LbrM2904_000588000.1:CDS:1_&_LbrM2904_000588100.1:CDS:1_&_LbrM2904_000588200.1:CDS:1_&_LbrM2904_000588300.1:CDS:1_&_LbrM2904_000588400.1:CDS:1_&_LbrM2904_000588500.1:CDS:1	heat-shock protein hsp70, putative;evidence=IEA;with=GeneDB:LbrM.28.2980|GeneDB:LbrM.28.2990;is_preferred=true,glucose-regulated protein 78, putative;evidence=IEA;with=GeneDB:LbrM.28.1300;rank=1,heat shock protein 70-related protein;evidence=IEA;with=GeneDB:LbrM.26.1260;rank=1	ORTHOMCL10	8.822	9.722	8.561	9.358	6.212	8.019	7.976	8.813	8.711	7.77	8.286	7.769	7.951	8.087	9.029	8.932	8.393	8.388	7.268	8.776	8.69	9.13	9.645	7.582	8.42	8.517	8.697	7.772	8.245	8.542	9.034	8.001	8.034	10.892	9.709	10.416	7.953	8.999	7.273	9.284	9.542	9.356	8.959	7.937
amplification	1	LbrM_27_v4_60	LbrM2904_000533200.1:CDS:1_&_LbrM2904_000533300.1:CDS:1_&_LbrM2904_000533400.1:CDS:1	calpain-like cysteine peptidase, putative;evidence=IEA;with=GeneDB:LbrM.27.0600|GeneDB:LbrM.27.0610|GeneDB:LbrM.27.0620|GeneDB:LbrM.27.2140	ORTHOMCL44	2.586	2.656	2.526	2.531	2.595	2.647	2.527	2.447	2.683	2.705	2.596	2.745	2.646	2.736	2.527	2.59	2.492	2.611	2.649	2.538	2.643	2.625	2.545	2.86	2.831	3.017	2.774	2.666	2.58	2.672	2.842	2.925	3.054	3.187	3.265	2.517	2.666	3.022	2.588	2.9	2.917	3.065	2.838	2.65
amplification	1	LbrM_27_v4_60_&_LbrM_31_v4_64	LbrM2904_000535000.1:CDS:1_&_LbrM2904_000663700.1:CDS:1_&_LbrM2904_000663800.1:CDS:1	amino acid transporter aATP11, putative;evidence=IEA;with=GeneDB:LbrM.31.0440|GeneDB:LbrM.31.0460|GeneDB:LbrM.31.0470	ORTHOMCL58	3.015	3	3.04	3.076	3.139	3.078	2.909	3.028	3.06	3.174	3.125	3.132	3.049	3.138	3.075	3.042	3.038	2.954	3.001	2.922	3	3.037	3.138	2.95	2.963	2.983	2.917	3.012	3.009	3.074	3.043	2.959	3.103	3.053	3.133	2.904	3.015	3.303	3.039	3.103	3.271	3.016	3.161	3.079
amplification	1	LbrM_28_v4_62	LbrM2904_000577300.1:CDS:1_&_LbrM2904_000577400.1:CDS:1_&_LbrM2904_000577500.1:CDS:1_&_LbrM2904_000577600.1:CDS:1_&_LbrM2904_000577700.1:CDS:1	Zinc transporter 3, putative;evidence=IEA;with=GeneDB:LbrM.28.2110	ORTHOMCL59	4.267	4.306	4.892	4.333	4.637	4.843	5.71	5.27	5.064	4.319	4.91	4.423	4.001	5.103	4.73	4.032	5.332	5.667	4.254	4.375	3.547	3.411	5.964	4.34	4.84	3.999	4.337	4.681	4.278	4.212	5.696	5.408	5.332	4.841	4.779	5.158	4.786	4.54	3.991	4.666	4.014	4.644	5.448	4.758
amplification	1	LbrM_29_v4_61	LbrM2904_000603100.1:CDS:1_&_LbrM2904_000603200.1:CDS:1_&_LbrM2904_000603300.1:CDS:1	ribosomal protein L1a, putative;evidence=IEA;with=GeneDB:LbrM.29.1150|GeneDB:LbrM.29.1180	ORTHOMCL83	4.384	4.297	3.077	5.281	5.907	4.765	4.026	3.763	4.426	5.869	4.196	5.1	5.064	5.315	4.868	4.532	4.36	4.666	4.067	3.898	4.001	4	4.676	3.04	3.487	2.629	3.119	3.314	3.823	3.852	4.649	4.251	4.009	3.578	3.383	5.432	3.919	3.816	3.392	3.35	3.263	3.329	5.259	3.391
amplification	1	LbrM_30_v4_63	LbrM2904_000637300.1:CDS:1_&_LbrM2904_000637500.1:CDS:1	hypothetical protein, conserved	ORTHOMCL341	6.063	6.339	5.744	5.272	6.208	6	6.053	5.842	5.913	6.115	5.762	5.948	6.296	6.069	6.163	6.223	6.056	6.1	5.872	5.554	5.465	5.795	7.66	6.08	6.316	5.919	6.254	5.406	6.283	5.968	6.606	6.589	6.395	6.261	6.267	7.316	5.79	5.94	5.561	5.932	5.487	5.906	6.321	5.842
amplification	1	LbrM_30_v4_63	LbrM2904_000647300.1:CDS:1_&_LbrM2904_000647400.1:CDS:1_&_LbrM2904_000647900.1:CDS:1	heat shock 70-related protein 1, mitochondrial precursor, putative;evidence=IEA;with=GeneDB:LbrM.30.2410|GeneDB:LbrM.30.2420|GeneDB:LbrM.30.2430|GeneDB:LbrM.30.2440	ORTHOMCL34	2.833	2.396	2.641	2.666	2.604	2.75	2.605	3.026	2.65	2.655	2.661	2.802	2.734	2.64	2.891	3.984	2.66	2.8	2.639	2.745	2.652	2.872	3.435	3	2.868	2.79	2.836	2.675	2.849	2.807	3.349	3.023	2.964	2.754	2.907	3.807	2.564	2.82	2.474	2.728	2.592	2.61	2.88	2.825
amplification	1	LbrM_31_v4_64	LbrM2904_000669400.1:CDS:1_&_LbrM2904_000669500.1:CDS:1_&_LbrM2904_000669600.1:CDS:1	sodium stibogluconate resistance protein, putative;evidence=IEA;with=GeneDB:LbrM.31.1100|GeneDB:LbrM.31.1110|GeneDB:LbrM.31.1130|GeneDB:LbrM.31.3660	ORTHOMCL43	3.026	2.606	3.093	3.18	3.092	3.146	2.654	3.176	3.65	3.283	2.973	2.931	3.328	2.742	3.234	3.023	3.53	3.364	3.119	2.859	3.012	2.925	3.009	2.435	2.725	2.968	2.917	2.581	2.96	2.664	3.155	2.927	3.076	3.054	3.181	3.557	2.637	2.68	3.206	3.086	2.693	3.032	2.503	2.656
amplification	1	LbrM_31_v4_64	LbrM2904_000678300.1:CDS:1_&_LbrM2904_000678400.1:CDS:1_&_LbrM2904_000678600.1:CDS:1	amino acid permease;evidence=IEA;with=GeneDB:LbrM.31.1990|GeneDB:LbrM.31.2000|GeneDB:LbrM.31.2020|GeneDB:LbrM.31.2040|GeneDB:LbrM.31.2060	ORTHOMCL33	3.143	3.225	3.24	3.027	3.425	3.165	3.705	3.162	3.154	3.125	4.009	3.078	3.104	3.259	3.136	3.696	3.295	3.221	3.615	3.154	2.975	3.012	3.833	3.089	3.191	3.26	3.219	3.291	3.122	3.107	3.319	3.357	3.342	3.549	3.632	3.389	3.237	3	3.166	3.552	2.948	3.436	3.26	3.192
amplification	1	LbrM_31_v4_64_&_LbrM_33_v4_65	LbrM2904_000681100.1:CDS:1_&_LbrM2904_000756200.1:CDS:1_&_LbrM2904_000756400.1:CDS:1_&_LbrM2904_000756600.1:CDS:1_&_LbrM2904_000756800.1:CDS:1_&_LbrM2904_000757000.1:CDS:1_&_LbrM2904_000757200.1:CDS:1	peptidase M20/M25/M40, putative;evidence=IEA;with=GeneDB:LbrM.33.2100;is_preferred=true,peptidase m20/m25/m40 family-like protein;evidence=IEA;with=GeneDB:LbrM.31.2100|GeneDB:LbrM.31.2120;rank=1,succinyl-diaminopimelate desuccinylase-like protein;evidence=IEA;with=GeneDB:LbrM.31.2280;rank=1,cytosolic nonspecific dipeptidase, putative;evidence=IEA;with=GeneDB:LbrM.33.1880;rank=1	ORTHOMCL15	5.413	7.25	6.952	7.59	5.394	6.818	7.127	8.025	5.712	6.463	6.779	7.976	6.666	6.013	6.251	8.529	7.358	6.844	7.004	5.973	8.091	7.875	6.843	6.676	7.872	8.486	9.558	6.284	7.55	8.009	10.125	7.852	7.296	10.27	10.326	10.526	9.342	9.582	5.096	9.872	5.224	10.008	8.697	5.758
amplification	1	LbrM_32_v4_66_&_LbrM_35_v4_68	LbrM2904_000713700.1:CDS:1_&_LbrM2904_000856300.1:CDS:1_&_LbrM2904_000856400.1:CDS:1	chaperonin HSP60, mitochondrial precursor;evidence=IEA;with=GeneDB:LbrM.35.2240|GeneDB:LbrM.35.2250;is_preferred=true,heat shock protein 60;evidence=IEA;with=GeneDB:LbrM.32.2030;rank=1	ORTHOMCL57	3.001	3	3.107	2.879	3.156	3.001	2.946	3	2.793	2.905	3.121	3.077	3.079	2.97	3.081	2.919	3.1	3.079	3.153	3.051	3	2.825	3.148	3	2.894	3	2.991	2.962	2.889	3.178	3.123	2.916	2.897	2.953	2.887	3.181	2.906	2.96	2.911	2.918	2.851	2.9	3	2.784
amplification	1	LbrM_32_v4_66	LbrM2904_000733100.1:CDS:1_&_LbrM2904_000733200.1:CDS:1_&_LbrM2904_000733300.1:CDS:1_&_LbrM2904_000733400.1:CDS:1_&_LbrM2904_000733500.1:CDS:1	3-hydroxyisobutyryl-coenzyme a hydrolase-like protein;evidence=IEA;with=GeneDB:LbrM.32.3900|GeneDB:LbrM.32.3910	ORTHOMCL42	4.433	5.278	4.379	5.212	4.576	5.154	4.711	5.869	4.87	4.622	4.415	5.23	4.842	5.42	4.676	3.919	5.391	5.486	4.712	4.846	5.071	5.6	7.129	5.098	4.786	4.476	5.352	5.423	4.388	4.871	5.387	5.342	5.15	6.547	5.852	7.86	4.636	5.878	4.793	5.901	5.236	4.616	4.791	4.108
amplification	1	LbrM_32_v4_66_&_LbrM_34_v4_67	LbrM2904_000735900.1:CDS:1_&_LbrM2904_000792000.1:CDS:1_&_LbrM2904_000792100.1:CDS:1	60S ribosomal protein L2, putative;evidence=IEA;with=GeneDB:LbrM.32.4140|GeneDB:LbrM.34.1350|GeneDB:LbrM.34.1360	ORTHOMCL56	2.862	3.084	2.917	3	2.942	3.179	3.052	2.893	3.07	3.094	3.121	3.244	3.064	3.205	2.919	3.032	3.183	3.108	3.035	2.974	2.976	3.075	3.742	3.726	3.097	3.309	3.244	3.093	2.936	3.019	4.088	3.39	3.145	3.309	3.257	3.649	2.967	3.653	2.847	3.016	3.199	3.097	2.985	3.798
amplification	1	LbrM_33_v4_65	LbrM2904_000740800.1:CDS:1_&_LbrM2904_000740900.1:CDS:1_&_LbrM2904_000741000.1:CDS:1_&_LbrM2904_000741100.1:CDS:1_&_LbrM2904_000741200.1:CDS:1_&_LbrM2904_000741300.1:CDS:1_&_LbrM2904_000741400.1:CDS:1	heat shock protein 83;evidence=IEA;with=GeneDB:LbrM.33.0340;is_preferred=true,heat shock protein 83-1;evidence=IEA;with=GeneDB:LbrM.33.0330|GeneDB:LbrM.33.0350;rank=1	ORTHOMCL23	9.999	12.001	9.235	12.59	10.477	10.827	10.332	14.132	10.743	10.403	9.905	11.165	10.92	10.828	11.448	10.203	11.568	12.606	12.138	11.078	14.372	14.125	11.241	9.137	9.381	12.11	10.706	10.365	10.13	11.673	9.59	11.186	10.86	11.293	10.641	13	11.921	13.126	10.149	10.601	11.239	10.222	9.989	9.235
amplification	1	LbrM_33_v4_65_&_LbrM_34_v4_67	LbrM2904_000752900.1:CDS:1_&_LbrM2904_000813500.1:CDS:1_&_LbrM2904_000814700.1:CDS:1	expression-site associated gene (ESAG3), putative;evidence=IEA;with=GeneDB:LbrM.33.1540|GeneDB:LbrM.33.1560|GeneDB:LbrM.33.1580	ORTHOMCL41	3.79	3.053	3.622	3.985	2.705	2.627	3.55	3.438	2.805	2.855	3.241	4.489	2.572	4.12	3.268	3.026	3.638	3.271	2.637	3.257	2.905	2.675	2.556	3.764	2.902	2.565	2.326	2.721	2.355	3.082	2.74	4.639	4.639	4.139	3.951	4.035	3.657	3.572	2.427	3.756	4.24	3.813	3.292	4.97
amplification	1	LbrM_33_v4_65	LbrM2904_000756300.1:CDS:1_&_LbrM2904_000756500.1:CDS:1_&_LbrM2904_000756700.1:CDS:1_&_LbrM2904_000756900.1:CDS:1_&_LbrM2904_000757100.1:CDS:1	hypothetical protein, conserved	ORTHOMCL74	3.704	4.986	5.32	6.182	3.569	5.25	5.026	6.315	3.986	5.049	5.268	6.092	5.016	4.242	4.132	6.635	5.431	4.789	4.948	4.128	6.234	6.15	4.861	4.883	6.248	6.809	7.953	4.865	5.836	6.499	8.482	6.246	5.72	8.662	8.546	8.07	7.683	8.313	3.963	8.217	3.946	8.063	7.024	4.093
amplification	1	LbrM_33_v4_65	LbrM2904_000773000.1:CDS:1_&_LbrM2904_000773100.1:CDS:1_&_LbrM2904_000773300.1:CDS:1_&_LbrM2904_000773400.1:CDS:1_&_LbrM2904_000773500.1:CDS:1_&_LbrM2904_000773600.1:CDS:1_&_LbrM2904_000773700.1:CDS:1_&_LbrM2904_000773800.1:CDS:1_&_LbrM2904_000773900.1:CDS:1_&_LbrM2904_000774300.1:CDS:1_&_LbrM2904_000774400.1:CDS:1_&_LbrM2904_000774500.1:CDS:1_&_LbrM2904_000774600.1:CDS:1_&_LbrM2904_000774800.1:C…	Flagellar Member 8;evidence=IEA;with=GeneDB:LbrM.33.3350|GeneDB:LbrM.33.3360	ORTHOMCL7	6.701	6.538	7.935	6.252	6.909	7.968	5.999	7.079	7.702	7.934	8.033	7.037	7.842	6.894	7.08	7.151	7.334	7.261	7.078	6.972	7.884	8.8	7.02	8.657	8.494	7.944	8.458	7.526	8.295	8.312	8.124	8.78	8.931	9.17	8.638	6.667	6.613	10.103	5.926	7.183	7.973	7.222	8.937	6.641
amplification	1	LbrM_34_v4_67	LbrM2904_000785400.1:CDS:1_&_LbrM2904_000788900.1:CDS:1_&_LbrM2904_000789000.1:CDS:1_&_LbrM2904_000789100.1:CDS:1_&_LbrM2904_000789200.1:CDS:1_&_LbrM2904_000789300.1:CDS:1_&_LbrM2904_000789400.1:CDS:1_&_LbrM2904_000789500.1:CDS:1	NADH-dependent fumarate reductase, putative;evidence=IEA;with=GeneDB:LbrM.34.1090|GeneDB:LbrM.34.1100|GeneDB:LbrM.34.1110;is_preferred=true,NADH-dependent fumarate reductase-like protein;evidence=IEA;with=GeneDB:LbrM.34.0820;rank=1	ORTHOMCL17	10.421	7.5	9.606	9.182	12.406	8.98	8.974	12.307	12.691	10.129	10.129	11.549	8.111	11.447	12.542	15.646	11.08	10.16	10.482	12.155	12.667	12.438	9.592	6.077	14.5	12.251	7.303	9.452	4.983	8.229	11.474	10.604	9.931	8.415	7.461	9.826	8.587	8.653	8.585	7.246	6.16	7.374	8.579	7.817
amplification	1	LbrM_34_v4_67	LbrM2904_000788400.1:CDS:1_&_LbrM2904_000788500.1:CDS:1_&_LbrM2904_000788700.1:CDS:1	oligosaccharyl transferase subunit, putative;evidence=IEA;with=GeneDB:LbrM.34.1070;is_preferred=true,oligosaccharyl transferase-like protein;evidence=IEA;with=GeneDB:LbrM.27.0430|GeneDB:LbrM.34.1050|GeneDB:LbrM.34.1060;rank=1	ORTHOMCL35	3.131	3.25	3.184	3.091	3.218	3.236	3.448	3.256	3.309	3.064	3.138	3.133	3.095	3.086	3.135	3.177	3.2	3.027	3.052	3.103	3.072	3	3.555	3.118	3.09	3.129	3.081	3.019	3.065	3.492	3.228	3.207	3.034	3.015	3.022	3.509	3.062	2.96	2.981	3	2.853	3.046	3.012	2.969
amplification	1	LbrM_34_v4_67	LbrM2904_000800000.1:CDS:1_&_LbrM2904_000800100.1:CDS:1_&_LbrM2904_000800200.1:CDS:1	kinetoplastid membrane protein-11;evidence=IEA;with=GeneDB:LbrM.34.2140|GeneDB:LbrM.34.2150|GeneDB:LbrM.34.2160	ORTHOMCL55	3.079	3.195	2.684	3.121	3.374	3.176	3.369	3.052	2.891	3.194	3.155	3.207	2.985	3.138	3.081	2.984	3.02	2.973	3.103	3	2.881	2.925	2.834	2.882	3.197	2.871	2.989	2.83	3.194	3.181	3.018	3.269	3.06	3.108	3.135	2.438	3.375	3.285	3.26	3.213	3.146	3.109	2.939	3.136
amplification	1	LbrM_35_v4_68	LbrM2904_000836500.1:CDS:1_&_LbrM2904_000836600.1:CDS:1_&_LbrM2904_000836700.1:CDS:1_&_LbrM2904_000836800.1:CDS:1	elongation factor 2;evidence=IEA;with=GeneDB:LbrM.35.0270	ORTHOMCL77	3.658	3.857	4	3.576	3.812	3.827	3.892	3.526	3.831	3.603	3.914	3.732	3.499	3.55	3.784	3.709	3.58	3.874	3.707	3.949	3.668	3.875	4.055	3.788	3.732	3.937	3.775	3.846	3.761	3.533	4.158	3.578	3.759	4.23	3.783	3.891	3.492	4.898	3.782	3.517	4.617	3.295	3.903	3.416
amplification	1	LbrM_20_v4_69	LbrM2904_000321600.1:CDS:1	hypothetical protein	NA	3.553	3.714	2.718	3.531	2.903	3.808	3.649	2.73	2.774	3.387	3.439	3.264	3.349	3.069	3.27	3.161	3.306	3.444	3.034	3.211	3.452	3.103	3.667	3.353	2.85	3.984	3.506	2.569	3.581	3.869	3.661	3.222	3.009	3.323	3.716	4.035	3.339	3.306	2.231	3.607	2.671	3.6	3.395	3.092
amplification	1	LbrM_20_v4_69	LbrM2904_000337500.1:CDS:1	Amastin surface glycoprotein, putative;evidence=IEA;with=Pfam:PF07344	NA	4	3.114	4.308	3.562	4	3.423	2.73	4.081	2.83	4.355	3.526	4.075	3.81	3.466	3.432	3.532	3.857	3.972	3.672	3.579	4.619	4.641	4.278	2.196	3.882	3.54	3.094	3.588	3.145	3.918	2.643	2.63	2.243	2.538	2.67	2.649	3	3.163	3.096	2.803	2.877	2.738	3.047	2.769
amplification	1	LbrM_20_v4_69	LbrM2904_000338600.1:CDS:1	Amastin surface glycoprotein, putative;evidence=IEA;with=Pfam:PF07344	NA	3.053	3.657	3.205	4.062	3.613	3.038	2.676	3.459	3.434	3.629	3.175	2.981	3.603	3.586	3.486	4.032	3.816	3.556	3.69	3.579	3.024	3	4.944	3.902	3.866	4.714	3.694	3.49	3.161	3.41	3.786	3.457	3.191	3.785	3.693	5.509	4.032	3.551	3.462	4.18	3.932	3.785	3.605	3.662
amplification	1	LbrM_20_v4_69	LbrM2904_000349200.1:CDS:1	Amastin surface glycoprotein, putative;evidence=IEA;with=Pfam:PF07344	NA	5.868	5.971	7.308	5.969	7.129	8.635	6.622	6.135	8.283	5.952	6.053	5.679	5.873	6.431	6.459	8.516	8.041	7.944	6.259	7.026	7.381	8	7	9.431	7.591	7.841	9.235	7.392	7.871	10.426	7.143	7.333	7.713	7.215	7.42	7.789	7.71	4.265	6.731	7.639	7.685	7.662	7.267	7.338
deletions	1	LbrM_31_v4_64	LbrM2904_000685900.1:CDS:1	ferredoxin 2fe-2s-like protein;evidence=IEA;with=GeneDB:LbrM.31.2770|GeneDB:LbrM.31.2820	ORTHOMCL118	0.156	0.079	0.04	0.056	0.061	0.107	0.064	0.108	0.111	0.108	0.107	0.109	0.112	0.083	0.143	0.096	0.127	0.13	0.085	0.09	0.06	0.125	0.028	0.05	0.104	0.073	0.112	0.105	0.089	0.074	0.078	0.061	0.067	0.069	0.123	0.018	0.097	0.13	0.127	0.112	0.078	0.095	0.061	0.096
deletions	1	LbrM_31_v4_64	LbrM2904_000686200.1:CDS:1	ferredoxin, 2fe-2s-like protein;evidence=IEA;with=GeneDB:LbrM.31.2850	ORTHOMCL2269	0.182	0.18	0.173	0.222	0.212	0.194	0.205	0.216	0.197	0.192	0.223	0.233	0.24	0.233	0.182	0.178	0.206	0.169	0.212	0.128	0.205	0.162	0.102	0.188	0.179	0.215	0.16	0.194	0.22	0.172	0.198	0.176	0.2	0.191	0.187	0.08	0.206	0.17	0.206	0.155	0.203	0.175	0.182	0.192
deletions	1	LbrM_31_v4_64	LbrM2904_000686100.1:CDS:1	2Fe-2S iron-sulfur cluster binding domain containing protein, putative;evidence=IEA;with=Pfam:PF00111	NA	0.026	0.022	0.013	0.014	0.015	0.01	0.038	0.014	0.009	0.025	0.018	0.008	0.008	0.017	0.013	0.015	0.01	0	0.008	0.013	0.024	0.025	0.028	0	0.012	0.008	0.012	0.032	0.016	0.025	0.009	0.015	0.009	0	0.012	0.027	0.016	0.02	0.01	0.009	0.007	0.008	0.018	0.016
deletions	1	LbrM_33_v4_65	LbrM2904_000774000.1:CDS:1	Opioid growth factor receptor repeat, putative;evidence=IEA;with=Pfam:PF04680	NA	0.054	0.081	0.085	0.068	0.023	0.096	0.026	0.026	0.054	0.081	0.086	0.073	0.079	0.069	0.026	0.097	0.078	0.053	0.034	0.077	0.047	0.1	0.019	0.118	0.083	0.048	0.106	0.095	0.115	0.098	0.054	0.051	0.079	0.062	0.116	0.035	0.079	0.104	0.074	0.083	0.067	0.032	0.08	0.094
deletions	1	LbrM_33_v4_65	LbrM2904_000774100.1:CDS:1	hypothetical protein	NA	0.108	0.054	0.128	0.091	0.091	0.077	0.051	0.053	0.122	0.065	0.138	0.109	0.095	0.121	0.079	0.129	0.137	0.132	0.103	0.103	0.14	0.125	0.056	0.196	0.124	0.095	0.106	0.081	0.098	0.115	0.089	0.119	0.158	0.108	0.093	0.07	0.095	0.125	0.111	0.15	0.147	0.159	0.114	0.125
deletions	1	LbrM_33_v4_65	LbrM2904_000774700.1:CDS:1	Opioid growth factor receptor repeat, putative;evidence=IEA;with=Pfam:PF04680	NA	0.027	0.081	0.128	0.159	0.068	0.096	0.103	0.158	0.108	0.145	0.069	0.127	0.159	0.069	0.105	0.161	0.137	0.158	0.103	0.026	0.186	0.2	0	0.098	0.14	0.127	0.118	0.095	0.115	0.148	0.089	0.169	0.149	0.169	0.14	0	0.111	0.208	0.093	0.1	0.187	0.159	0.159	0.094
amplification	0.986842	LbrM_04_v4_39_&_LbrM_34_v4_67	LbrM2904_000059200.1:CDS:1_&_LbrM2904_000059300.1:CDS:1_&_LbrM2904_000059400.1:CDS:1_&_LbrM2904_000783500.1:CDS:1	beta-fructofuranosidase, putative;evidence=IEA;with=GeneDB:LbrM.04.0350;is_preferred=true,beta-fructofuranosidase-like protein;evidence=IEA;with=GeneDB:LbrM.34.0640;rank=1	ORTHOMCL72	2.299	2.432	2.274	1.855	2.606	5.122	4.403	4.189	1.801	4.103	3.773	2.773	4.19	7.533	5.952	5.934	3.699	3.639	3.785	5.15	3.225	3.367	3.274	4.939	3.21	4.477	4.725	2.816	2.309	4.587	5.362	4.498	4.431	3.088	3.027	5.826	4.805	4.512	3.642	3.161	4.198	2.972	5.991	4.074
amplification	0.986842	LbrM_05_v4_38	LbrM2904_000074400.1:CDS:1_&_LbrM2904_000074600.1:CDS:1	ATP synthase F1, alpha subunit, putative;evidence=IEA;with=GeneDB:LbrM.05.0520	ORTHOMCL187	2.021	2.081	2.027	2.085	2	2.123	1.905	2.108	2.241	2.158	2.054	2.197	2.1	1.906	2.056	2.016	2.037	2.111	2.178	2.051	2.075	1.936	2.789	2.224	2.146	2.164	2.116	2.069	2.105	2.051	2.197	2.094	2.304	2.136	2.224	2.65	2.162	2.333	2.122	2.2	2.137	2.037	2.171	2.05
amplification	0.986842	LbrM_08_v4_42	LbrM2904_000118300.1:CDS:1	amastin-like protein;evidence=IEA;with=GeneDB:LbrM.08.1100	ORTHOMCL6811	3.448	3	3.314	3.111	3.594	3.412	3.203	2.847	3.581	3.321	2.655	3.451	3.183	3.302	3.542	2.893	3.75	2.973	2.974	3.397	4.598	3.725	4.895	4	3.975	4.041	3.739	3.561	3.093	3.681	3.547	2.61	2.541	4.015	3.847	5.733	4.016	3.275	4.177	4.368	3.641	5	3.892	3.871
amplification	0.986842	LbrM_17_v4_49_&_LbrM_21_v4_55	LbrM2904_000279200.1:CDS:1_&_LbrM2904_000409200.1:CDS:1	hypothetical protein, conserved	ORTHOMCL298	2.047	2.162	1.949	2.069	2.044	2.256	1.993	1.819	2.177	2.235	2.215	2.199	2.041	2.198	2.361	2.376	2.242	1.973	2.037	2.154	2.182	2.286	2	2.245	2.217	2.145	2.075	1.976	2.339	2.188	2.142	2.217	2.118	3.087	2.298	2.163	2.244	3.457	2.542	2.351	3.139	2.421	2.232	2.15
amplification	0.986842	LbrM_20_v4_69	LbrM2904_000336900.1:CDS:1	Amastin surface glycoprotein, putative;evidence=IEA;with=Pfam:PF07344	ORTHOMCL356	2.474	2.543	2.564	2.562	2.935	2.481	2.351	2.865	2	2.887	2.123	2.887	2.873	2.259	2.919	2.565	2.694	2.917	2.414	2.263	2.857	2.974	2.87	2.549	3	2.444	2.471	2.745	2.516	2.377	2.357	2.481	2.13	2.585	2.58	2.684	2.968	2.735	2.231	2.902	2.164	2.677	2.233	2.6
amplification	0.986842	LbrM_20_v4_69_&_LbrM_32_v4_66	LbrM2904_000350100.1:CDS:1_&_LbrM2904_000727700.1:CDS:1	Ribosomal protein L3, putative;evidence=IEA;with=Pfam:PF00297	ORTHOMCL345	2.294	2.674	2.323	2.704	2.177	2.384	1.947	2.319	2.186	2.456	2.122	2.709	2.619	2.191	2.567	3.016	2.396	2.246	2.257	2.387	2.096	1.999	2.611	2.039	2.105	2.095	2.423	2.058	2.274	2.568	2.229	2.036	2.114	2.141	2.182	2.632	2.526	2.735	2.228	2.016	3.092	2.015	2.377	2.954
amplification	0.986842	LbrM_20_v4_69	LbrM2904_000354200.1:CDS:1_&_LbrM2904_000354300.1:CDS:1_&_LbrM2904_000354400.1:CDS:1_&_LbrM2904_000354500.1:CDS:1_&_LbrM2904_000354600.1:CDS:1_&_LbrM2904_000354700.1:CDS:1_&_LbrM2904_000354800.1:CDS:1	amastin-like surface protein, putative;evidence=IEA;with=GeneDB:LbrM.20.4300	ORTHOMCL36	3.605	4.23	5.153	3.844	3.936	4.5	3.839	3.513	4.717	4.596	5.228	3.492	4.777	3.278	5.704	4.661	3.55	3.806	4.604	2.525	5.357	5.744	5.388	3.139	4.039	4.049	5.14	4.607	3.952	4.064	4.267	5.037	5.018	3.184	2.864	4.106	5.098	4.776	5.29	3.031	1.48	2.814	3.931	3.046
amplification	0.986842	LbrM_24_v4_57_&_LbrM_26_v4_59	LbrM2904_000448200.1:CDS:1_&_LbrM2904_000527800.1:CDS:1	hypothetical protein, conserved	ORTHOMCL249	2.231	2.083	2.362	2.196	2.061	2.078	2.052	1.988	2.333	2.216	2.294	2	2.119	2.108	2.13	2.287	2.304	2.271	2.156	2.2	2.378	2.29	2.01	2.12	2.27	2.225	2.135	2.089	2.334	2.049	2.465	2.309	2.226	3.482	2.584	2.177	2.471	3.756	2.652	2.483	3.275	2.113	2.816	2.258
amplification	0.986842	LbrM_25_v4_58	LbrM2904_000489400.1:CDS:1_&_LbrM2904_000490000.1:CDS:1	hypothetical protein, conserved	ORTHOMCL252	2.178	2.11	2.035	2.125	2.022	2.013	2.426	2.243	2.086	2.221	2.167	2.325	2.038	2.076	2.07	2.741	2.214	2.15	2.119	2.176	2.578	2.396	2.143	1.984	2.228	2.142	2.107	2.059	2.221	2.288	2.143	2.087	2.08	2.261	2.16	2.396	2.156	2.1	2.166	2.155	2.092	2	2.228	2.13
amplification	0.986842	LbrM_27_v4_60_&_LbrM_31_v4_64	LbrM2904_000535100.1:CDS:1_&_LbrM2904_000663600.1:CDS:1	amino acid transporter, putative;evidence=IEA;with=GeneDB:LbrM.31.0430;is_preferred=true,amino acid permease, putative;evidence=IEA;with=GeneDB:LbrM.27.0770;rank=1	ORTHOMCL133	2.132	2.235	2.104	2.219	2.18	2.245	2.212	2.219	2.247	2.343	2.255	2.198	2.291	2.326	2.118	2.247	2.082	2.233	2.109	2.269	2.261	2.225	2.088	2.121	2.243	2.246	2.25	2.216	2.233	2.213	2.169	2.159	2.219	2.304	2.107	2.239	2.388	2.438	2.304	2.222	2.514	2.257	2.264	2.174
amplification	0.986842	LbrM_28_v4_62	LbrM2904_000586000.1:CDS:1_&_LbrM2904_000586400.1:CDS:1	membrane-bound acid phosphatase, putative;evidence=IEA;with=GeneDB:LbrM.28.2860	ORTHOMCL243	3.155	3.028	2.865	2.358	3.364	2.588	3.684	2.351	2.382	3.508	3.232	3.711	4.475	2.173	2.675	1.867	3.313	3.167	3.085	2.65	2.476	3.385	4.203	2.32	3.244	3.5	3.209	4.541	4.197	2.213	3.714	3.831	3.842	5.445	5.372	4.737	2.967	3.16	2.137	5.066	1.432	5.161	2.333	2.613
amplification	0.986842	LbrM_28_v4_62	LbrM2904_000586100.1:CDS:1_&_LbrM2904_000586500.1:CDS:1	SelR domain containing protein, putative;evidence=IEA;with=GeneDB:LbrM.28.2870	ORTHOMCL242	3.222	3.556	3.162	2.714	3.303	2.922	3.737	2.027	2.382	3.328	3.411	3.692	4.754	2.327	2.81	2.083	3.451	3.167	3.339	3.075	2.833	3.307	3.796	2.5	3.42	3.484	3.477	4.806	4.459	2.557	3.732	3.686	3.685	5.429	5.512	4.491	3.345	3.52	2.255	5.533	1.608	5.258	2.449	2.903
amplification	0.986842	LbrM_30_v4_63	LbrM2904_000629600.1:CDS:1_&_LbrM2904_000629700.1:CDS:1	40S ribosomal protein S30, putative;evidence=IEA;with=GeneDB:LbrM.30.0750|GeneDB:LbrM.30.0760	ORTHOMCL122	2	2.169	2.102	2.182	2.125	2.115	2	2.237	2.123	2.18	2.305	2.184	2.047	2.097	2	2.111	2.076	2.375	2.128	2.17	2.233	2.18	2.246	2.08	2.44	2.145	2.073	2.392	2.35	2.291	2.394	2.2	2.114	2.461	2.442	2.263	2.387	2.56	2.316	2.373	2.29	2.125	2.192	2.175
amplification	0.986842	LbrM_31_v4_64	LbrM2904_000676900.1:CDS:1_&_LbrM2904_000677000.1:CDS:1	thiolase protein-like protein;evidence=IEA;with=GeneDB:LbrM.31.1840	ORTHOMCL228	2.676	3.011	2.986	2.333	2.303	2.078	2.41	2.743	2.103	2.408	2.92	2.489	2.624	2.788	2.078	2.429	2.657	2.572	2.221	2.692	2.205	2	2.028	2.07	2.084	2.252	2.77	2.572	2.513	2.36	2.284	2.667	2.6	3.022	2.76	2.487	2.694	2.22	2.431	2.759	2.066	2.976	2.485	2.296
amplification	0.986842	LbrM_30_v4_63	LbrM2904_000637600.1:CDS:1	PLAC8 family, putative;evidence=IEA;with=Pfam:PF04749	NA	2.812	2.774	2.795	2.455	2.917	2.442	3.105	2.816	2.404	2.492	2.729	2.461	2.594	2.417	2.764	2.73	2.736	2.725	2.721	2.362	2.256	2.282	3.491	2.58	2.679	2.565	2.811	2.297	2.55	2.516	2.667	2.6	2.649	2.462	2.419	3.614	2.597	2.42	2.456	2.424	2.355	2.562	2.431	2.429
deletions	0.986842	LbrM_08_v4_42	LbrM2904_000117700.1:CDS:1	amastin-like protein;evidence=IEA;with=GeneDB:LbrM.08.0990	ORTHOMCL6816	0	0	0	0	0	0	0	0	0	0	0	0	0	0	0	0	0	0	0	0	0	0	0	0	0	0	0	0	0	0	0	0	0	0	0	0	0	0	0	0	0	0	0	0
amplification	0.973684	LbrM_06_v4_41_&_LbrM_22_v4_51	LbrM2904_000097800.1:CDS:1_&_LbrM2904_000409300.1:CDS:1	CLN3 protein, putative;evidence=IEA;with=GeneDB:LbrM.22.0010	ORTHOMCL260	2.225	2.267	2.395	2.136	2.108	2.313	2.409	2.189	2.402	2.469	2.484	2.168	2.245	2.196	2.173	2.306	2.383	2.235	2.293	2.178	2.361	2.303	1.998	2.168	2.281	2.242	2.116	2.267	2.304	2.297	2.34	2.368	2.251	3.053	2.554	2.12	2.372	3.295	2.651	2.529	3.045	2.215	2.507	2.314
amplification	0.973684	LbrM_13_v4_50_&_LbrM_33_v4_65	LbrM2904_000192200.1:CDS:1_&_LbrM2904_000767200.1:CDS:1	carboxypeptidase, putative;evidence=IEA;with=GeneDB:LbrM.33.2810;is_preferred=true,metallo-peptidase, Clan MA(E) Family M32;evidence=IEA;with=GeneDB:LbrM.13.0080;rank=1	ORTHOMCL178	2.043	2.015	2.059	1.977	2.022	2.017	2.298	2.001	2.07	2.148	1.912	1.794	1.971	1.981	1.956	2.032	2.196	1.975	2.036	2.223	2.071	2.105	2.031	2.079	2.051	2.016	2.083	1.955	2.166	1.984	2.101	1.996	2.009	2.213	2.035	2.138	2.204	2.313	2.059	1.982	2.419	2.153	2.154	2.033
amplification	0.973684	LbrM_20_v4_69	LbrM2904_000339000.1:CDS:1	tuzin, putative;evidence=IEA;with=GeneDB:LbrM.20.2360|GeneDB:LbrM.20.2380|GeneDB:LbrM.20.2400	ORTHOMCL63	2.789	2.029	3.179	1.875	2.677	2.846	3.514	2.568	3.189	2.274	3.351	2.925	2.397	2.69	2.892	3.194	2.327	2.25	2.793	2.632	2.429	2.462	3.815	3.353	3.354	3.46	3.047	2.804	3.371	3.41	2.911	2.753	2.635	2.431	2.602	3.281	2.387	2.51	2.731	2.393	2.616	2.338	2.651	1.631
amplification	0.973684	LbrM_21_v4_55	LbrM2904_000408100.1:CDS:1_&_LbrM2904_000408200.1:CDS:1	vacuolar ATP synthase, putative;evidence=IEA;with=GeneDB:LbrM.33.0850|GeneDB:LbrM.33.0860	ORTHOMCL113	2.163	2.081	3.043	2.333	2.438	2.64	1.91	2	2.409	2.25	2.25	2.559	2.058	2.219	2.15	2.09	2.095	2.324	2.93	2.103	2.338	2.282	1.929	2.286	2.25	2.307	2.27	1.98	2.221	2.224	2.276	2.354	2.219	2.758	2.369	2.167	2.295	3.333	2.667	2.298	3.227	2.458	2.436	2.217
amplification	0.973684	LbrM_24_v4_57_&_LbrM_26_v4_59	LbrM2904_000447900.1:CDS:1_&_LbrM2904_000528100.1:CDS:1	glutamate 5-kinase, putative;evidence=IEA;with=GeneDB:LbrM.26.2640|GeneDB:LbrM.26.2670	ORTHOMCL135	2.128	2.139	2.325	2.191	2.152	2.058	2.132	2.08	2.167	2.35	2.214	2.288	2.208	2.25	2.132	2.214	2.294	2.27	2.138	2.332	2.332	2.405	2.04	2.257	2.109	2.097	2.159	2.121	2.45	2.18	2.439	2.015	2.175	3.342	2.331	2.119	2.416	3.769	2.908	2.307	3.265	2.323	2.409	2.335
amplification	0.973684	LbrM_26_v4_59	LbrM2904_000524200.1:CDS:1_&_LbrM2904_000524300.1:CDS:1	60S ribosomal protein L35, putative;evidence=IEA;with=GeneDB:LbrM.26.2260|GeneDB:LbrM.26.2270	ORTHOMCL137	2.18	2	2.122	2.094	2.152	2.254	2.158	2.158	2.093	1.983	2.322	2.212	2.095	2.197	2.052	2	2.372	1.973	1.88	1.897	2.302	2.3	1.946	2.02	2.219	2.403	2.241	1.88	2.316	2.098	2.086	2.313	2.139	2.166	2.176	2.221	2.191	2.081	2.14	2.059	2.079	2.129	2.228	2.301
amplification	0.973684	LbrM_35_v4_68	LbrM2904_000872800.1:CDS:1_&_LbrM2904_000872900.1:CDS:1	polyubiquitin, putative;evidence=IEA;with=GeneDB:LbrM.26.2680|GeneDB:LbrM.35.3760	ORTHOMCL134	2.763	2.771	2.894	2.849	2.25	2.173	2.405	2.737	2.123	3.429	3.5	2.904	3.266	2.983	3.297	3.161	3.08	3.139	2.483	1.948	2.762	2.875	2.704	2.442	4.984	2.508	4.101	3.807	2.397	2.646	3.474	3.193	3.198	3.477	3.33	2.309	3.923	4.714	2.545	2.951	3.316	2.882	4.317	2.631
amplification	0.973684	LbrM_20_v4_69	LbrM2904_000336600.1:CDS:1	hypothetical protein	NA	2.526	2.629	2.333	2.656	2.903	2.577	2.486	2.243	2.34	3.129	2.667	2.774	3.048	2.362	2.405	2.806	2.796	2.583	2.741	2.342	3.048	3.026	3.463	2.725	3.142	2.81	2.235	2.529	2.242	2.426	2.089	2.679	2.591	2.354	2.5	2.316	2.435	2.306	2.077	2.328	2.219	2.2	2.674	2.538
amplification	0.973684	LbrM_20_v4_69	LbrM2904_000337400.1:CDS:1	hypothetical protein	NA	2.211	2.714	2.256	2.406	2.742	2.731	2.135	2.351	2.547	2.903	2.263	2.566	2.603	2.672	2.432	2.403	2.388	2.5	2.534	2.342	3.143	3.128	3.87	3.078	2.835	2.73	2.129	2.98	2.565	2.508	2.161	2.309	2.435	2.615	2.739	2.912	2.048	2.429	2.577	2.574	2.397	2.646	2.64	2.385
deletions	0.973684	LbrM_29_v4_61	LbrM2904_000617400.1:CDS:1	hypothetical protein	NA	0.128	0.056	0.103	0.031	0	0.157	0.053	0.105	0.056	0.098	0.161	0.02	0.048	0.07	0.105	0.129	0.06	0.111	0.083	0.051	0.071	0.05	0.074	0.1	0.025	0.032	0.048	0.02	0.065	0.082	0.07	0.06	0.088	0.094	0.106	0.017	0.177	0.122	0.118	0.117	0.066	0.094	0.086	0.094
amplification	0.960526	LbrM_02_v4_37_&_LbrM_27_v4_60	LbrM2904_000044100.1:CDS:1_&_LbrM2904_000555300.1:CDS:1	hypothetical protein, conserved	ORTHOMCL189	1.906	2.136	1.975	1.94	2.283	1.981	1.876	2.004	2.072	2.159	2.114	2.082	1.951	1.947	2.298	2.025	1.925	2.102	2.088	2.099	2.037	2.15	2.324	2.118	2.025	2.099	2.06	1.959	1.916	2.003	2.121	1.988	1.973	2.428	1.952	1.999	1.884	2.465	1.863	1.969	2.285	2.089	2.092	1.944
amplification	0.960526	LbrM_08_v4_42	LbrM2904_000123000.1:CDS:1_&_LbrM2904_000124100.1:CDS:1	hypothetical protein, conserved	ORTHOMCL265	2.084	1.943	2.07	2.134	2.094	2.048	2.108	2.139	2.096	2.178	2.018	2.157	2.116	2	2.083	2.082	2.179	2.054	2.053	1.974	2.024	2.075	2.562	1.51	2.136	2.131	2.05	1.449	2.466	1.949	2.125	2.061	2.109	2.262	2	2.431	1.936	2.216	1.813	2.038	2.307	1.898	2.095	1.88
amplification	0.960526	LbrM_08_v4_42	LbrM2904_000123400.1:CDS:1_&_LbrM2904_000124500.1:CDS:1	protein kinase;evidence=IEA;with=GeneDB:LbrM.21.2140	ORTHOMCL261	2	2.132	2.023	2.067	2.125	2.122	2.297	2.056	2.21	2.089	2.091	2.117	2.016	1.948	2.083	1.967	2.161	2.135	2.018	1.974	2.122	2.1	2.298	1.608	1.949	2.099	2.05	1.632	2.593	1.966	2.124	2.012	2.063	2.4	2.059	2.431	1.968	2.274	2.021	2.057	2.449	1.932	2.123	2.034
amplification	0.960526	LbrM_24_v4_57_&_LbrM_26_v4_59	LbrM2904_000448000.1:CDS:1_&_LbrM2904_000528000.1:CDS:1	6-phosphogluconolactonase;evidence=IEA;with=GeneDB:LbrM.26.2630|GeneDB:LbrM.26.2660	ORTHOMCL136	1.949	1.75	2.011	2.071	2.031	2.079	2.079	2.107	2.259	2.2	2.518	2.27	2.111	2.089	2.156	2.309	2.002	2.108	1.914	2.056	1.989	2.298	2.078	2.274	2.094	2.435	2.206	2.102	2.35	1.885	2.397	2.122	2.044	3.036	2.201	2.102	2.201	3.3	2.535	2.408	3.049	2.162	2.545	2.187
amplification	0.960526	LbrM_24_v4_57	LbrM2904_000451800.1:CDS:1_&_LbrM2904_000452600.1:CDS:1	UDP-galactose transporter;evidence=IEA;with=GeneDB:LbrM.24.0360|GeneDB:LbrM.24.0440	ORTHOMCL145	1.872	2.056	2.081	2.03	2.151	1.873	1.895	2.027	2.074	2.05	1.964	2.097	1.968	2.108	2.194	2.1	1.927	2.054	2.086	1.975	2.073	2.103	1.965	2	2.034	2.548	1.952	2.058	2.1	2	2	1.976	2	1.985	2.047	2.069	2.033	2.126	2.269	2.121	2.243	2.033	2.17	2.033
amplification	0.960526	LbrM_34_v4_67	LbrM2904_000781200.1:CDS:1_&_LbrM2904_000781300.1:CDS:1	40S ribosomal protein S3A, putative;evidence=IEA;with=GeneDB:LbrM.34.0430|GeneDB:LbrM.34.0440	ORTHOMCL110	1.868	2.083	1.973	2.061	1.969	1.922	1.974	2.795	1.909	1.952	1.914	2.018	1.873	1.897	2.081	2.016	2.06	1.946	2.069	2.077	2	2.05	2.5	2.039	2.009	2.194	2.07	1.773	2.339	1.968	2.053	2.012	2.026	2.846	2.483	3.597	1.907	2.306	2.5	2.328	4.28	2.36	2.085	2.909
amplification	0.960526	LbrM_34_v4_67	LbrM2904_000813900.1:CDS:1_&_LbrM2904_000815100.1:CDS:1	hypothetical protein, conserved	ORTHOMCL211	4	2.472	4.027	3.909	2.5	2.02	3.395	3.333	2.6	2.548	3.034	5.132	1.968	4.259	3	2.259	3.46	3.244	2	2.975	1.953	1.9	2.204	4.058	2.426	2.113	1.582	2.585	1.484	2.491	2.14	5.146	5.061	4.092	3.933	4.825	3.922	3.551	1.87	3.967	4.573	4.016	3.049	5.893
amplification	0.960526	LbrM_34_v4_67	LbrM2904_000814000.1:CDS:1_&_LbrM2904_000815200.1:CDS:1	zinc finger protein, putative;evidence=IEA;with=GeneDB:LbrM.34.3430	ORTHOMCL210	3.895	2.5	3.737	3.575	2.437	2.098	3.342	3.231	2.254	2.548	3.104	4.962	2.095	4.69	2.837	2.419	3.48	3.73	2.018	2.923	1.905	2.075	2.333	4.177	2.516	2	1.57	2.566	1.533	2.442	2.123	5.293	5.19	4.292	3.933	5.158	4.047	3.327	1.87	3.901	4.853	4.094	2.988	5.682
amplification	0.960526	LbrM_34_v4_67	LbrM2904_000814100.1:CDS:1_&_LbrM2904_000815300.1:CDS:1	structural maintenance of chromosome (SMC) family protein, putative;evidence=IEA;with=GeneDB:LbrM.34.3440	ORTHOMCL209	3.974	2.5	3.816	3.757	2.563	2.059	3.29	3.282	2.419	2.468	2.949	4.887	2.032	4.535	2.919	2.452	3.22	3.19	1.983	2.846	1.952	2.025	2.204	4.156	2.532	2.032	1.593	2.472	1.468	2.558	2.14	5.305	5.302	4.261	4.191	4.965	3.703	3.612	1.815	3.983	4.533	3.938	3.012	5.742
amplification	0.960526	LbrM_34_v4_67	LbrM2904_000814400.1:CDS:1_&_LbrM2904_000815700.1:CDS:1	pre-rRNA-processing protein PNO1, putative;evidence=IEA;with=GeneDB:LbrM.34.3470	ORTHOMCL206	3.894	2.306	3.737	4.167	2.469	2.079	3.079	3.231	2.454	2.645	2.879	5.019	1.937	4.483	2.621	2.613	3.38	3.514	1.966	2.898	2	2.138	2.287	4.186	2.476	2.088	1.558	2.377	1.548	2.607	2.018	4.951	5.121	4.262	3.966	4.29	4.008	3.53	2.009	3.901	4.86	4.188	2.951	5.848
amplification	0.960526	LbrM_34_v4_67	LbrM2904_000814500.1:CDS:1_&_LbrM2904_000815600.1:CDS:1	hypothetical protein, conserved	ORTHOMCL207	4.026	2.584	3.684	3.97	2.438	2.078	3.342	3.436	2.418	2.548	3.104	5.056	2.127	4.587	3.055	2.484	3.64	3.325	2.035	3	1.977	1.9	2.259	4.098	2.533	2.08	1.605	2.566	1.533	2.77	2.036	5.182	5.181	4.23	4.157	5.017	3.64	3.653	1.907	4.099	4.653	4.046	3.256	5.803
deletions	0.960526	LbrM_34_v4_67	LbrM2904_000782400.1:CDS:1	proteophosphoglycan ppg4;evidence=IEA;with=GeneDB:LbrM.34.0530	ORTHOMCL1456	0.132	0.139	0.132	0.091	0.156	0.176	0.105	0.103	0.182	0.177	0.19	0.17	0.19	0.155	0.108	0.145	0.18	0.135	0.172	0.103	0.095	0.1	0.204	0.157	0.164	0.145	0.198	0.208	0.129	0.164	0.123	0.134	0.129	0.108	0.101	0.228	0.188	0.122	0.204	0.197	0.213	0.203	0.146	0.182
deletions	0.960526	LbrM_15_v4_46	LbrM2904_000244200.1:CDS:1	hypothetical protein	NA	0.244	0.189	0.211	0.205	0	0.275	0.211	0.081	0.167	0.051	0.281	0.231	0.226	0.179	0.081	0.049	0.192	0.139	0.281	0.14	0.146	0.154	0.123	0.122	0.19	0.083	0.011	0.122	0.102	0.086	0.132	0.088	0.162	0.162	0.217	0	0.183	0.062	0.039	0.25	0.324	0.22	0.16	0.169
amplification	0.947368	LbrM_05_v4_38	LbrM2904_000079600.1:CDS:1_&_LbrM2904_000079800.1:CDS:1	3-mercaptopyruvate sulfurtransferase;evidence=IEA;with=GeneDB:LbrM.05.0970	ORTHOMCL327	1.98	1.946	1.892	2.085	1.909	2	2	2.081	2.019	2.088	2.127	2	2.033	2.062	2.111	2.178	2.241	2.139	2.107	1.898	2.075	1.978	2.403	2	2.086	2.065	2.046	1.918	1.947	2	2.121	2.188	2.214	2.182	2.047	2.15	2	2.02	2.245	2.128	2.055	2.05	2.027	2
amplification	0.947368	LbrM_12_v4_40	LbrM2904_000186800.1:CDS:1_&_LbrM2904_000186900.1:CDS:1	Fusaric acid resistance protein-like, putative;evidence=IEA;with=GeneDB:LbrM.12.0580|GeneDB:LbrM.12.0590	ORTHOMCL179	2.026	2	2.128	2.062	2.03	2.067	2.075	2.105	2.032	2.083	2.109	2.037	2.134	2.164	2.019	2.016	2	2.139	2.053	2.045	2.175	2.128	2.232	2.04	2.05	2.113	2	2.208	2.051	2.123	2.126	2.138	2.108	2.015	2.132	2.216	2.152	1.818	2.104	1.966	1.927	2.1	2.051	2.066
amplification	0.947368	LbrM_15_v4_46	LbrM2904_000243000.1:CDS:1_&_LbrM2904_000243100.1:CDS:1	cAMP specific phosphodiesterase, putative;evidence=IEA;with=GeneDB:LbrM.15.1250|GeneDB:LbrM.15.1480	ORTHOMCL172	2.111	2.189	2.105	2.077	2.156	2.098	2.105	2.108	2.149	2.102	2.105	2.134	2.016	2.107	2.027	2.066	2.154	2.111	2.088	2.047	2.195	2.257	2	2.164	2.041	2.184	2.126	2.122	2.085	1.983	2.117	2.213	2.144	2.338	2.108	1.948	2.167	2.75	2.176	2.25	2.716	2.068	2.169	2.102
amplification	0.947368	LbrM_16_v4_53_&_LbrM_29_v4_61	LbrM2904_000256300.1:CDS:1_&_LbrM2904_000616900.1:CDS:1	60S ribosomal protein L39, putative;evidence=IEA;with=GeneDB:LbrM.16.1210|GeneDB:LbrM.29.2340	ORTHOMCL171	1.895	2.191	2	2.365	2.219	2.255	2.263	2.184	2.364	2.288	2.466	2.316	2.036	2.277	2.319	2.145	1.966	2.248	2.163	1.852	2.119	2.175	2.051	2.199	2.182	1.936	2.143	1.877	2.14	2.144	2.276	2.063	2.278	2.365	2.056	1.879	2.19	2.51	2.613	2.4	2.354	2.403	2.372	2.37
amplification	0.947368	LbrM_20_v4_69	LbrM2904_000338900.1:CDS:1_&_LbrM2904_000339100.1:CDS:1	amastin-like surface protein, putative;evidence=IEA;with=GeneDB:LbrM.20.2410	ORTHOMCL276	2.869	2.057	3.308	2.375	2.709	2.846	3.649	2.702	2.642	2.21	3.088	2.754	2.048	2.586	2.756	3.226	1.98	2.334	2.81	2.842	2.142	2.23	2.62	3.088	3.059	3.031	2.565	2.981	3.145	3.229	2.446	2.197	2.152	1.954	2.125	1.807	2.678	2.674	2.827	2.263	2.684	2.338	1.977	1.615
amplification	0.947368	LbrM_20_v4_69_&_LbrM_22_v4_51	LbrM2904_000369500.1:CDS:1_&_LbrM2904_000411400.1:CDS:1	Domain of unknown function (DUF1736), putative;evidence=IEA;with=GeneDB:LbrM.20.4230|GeneDB:LbrM.22.0210	ORTHOMCL157	2	2.057	2.053	2.094	2.034	2.026	2.056	2.054	2.038	2.031	2.089	2.019	2	2.088	2.056	2.007	2.053	2.056	2.016	1.959	2.047	2.052	2.189	2.158	2.079	2.096	2.13	2.22	2.115	2.083	1.898	1.976	2.017	2.06	2.044	2.123	2.081	2.197	2.038	2.032	2.224	1.952	2.047	2.046
amplification	0.947368	LbrM_20_v4_69	LbrM2904_000372000.1:CDS:1_&_LbrM2904_000372100.1:CDS:1	Metallo-dependent phosphatase-like domain-containing protein;evidence=IEA;with=GeneDB:LbrM.20.4610|GeneDB:LbrM.20.4620	ORTHOMCL156	1.947	2.057	2.051	2.156	2.129	2.077	2.162	2.054	2.038	2.048	2.071	2.057	1.968	1.949	1.919	2.08	2.082	1.972	2	2.079	1.953	2.077	2.111	2.039	2	2.048	2.035	2.098	2.081	2.033	2.125	1.975	2.026	2.015	2.023	2.158	2.097	2.04	1.943	1.984	1.959	1.984	2.07	2.062
amplification	0.947368	LbrM_20_v4_69	LbrM2904_000381800.1:CDS:1_&_LbrM2904_000382000.1:CDS:1	hypothetical protein, conserved	ORTHOMCL271	2.026	2.257	2.154	2.188	2.032	2.019	2.081	2.216	2.132	2	2.106	2.019	2.016	2.035	2.027	2.065	2.163	2.111	2.086	2.079	2.024	2.103	2.297	2.02	2.07	1.952	2.035	2.55	1.984	1.951	2.75	1.988	1.983	2.131	1.932	2.351	1.935	2.224	1.962	1.951	2.233	1.877	1.953	1.8
amplification	0.947368	LbrM_21_v4_55	LbrM2904_000392600.1:CDS:1_&_LbrM2904_000392700.1:CDS:1	DNA polymerase eta, putative;evidence=IEA;with=GeneDB:LbrM.21.0680|GeneDB:LbrM.21.0690	ORTHOMCL155	2.041	2.054	2.021	2.072	2.031	2.04	2.539	2.081	2.121	1.966	1.991	2	2.099	2.073	2.132	1.918	2.472	2.595	2.158	2.077	2.575	2.475	2.518	2.02	2.05	2.097	2.118	2.06	2.102	2.121	2.103	2.086	2.044	2.841	3.06	2.183	2.082	2.042	2.167	2.912	2	3.118	2.026	2.134
amplification	0.947368	LbrM_24_v4_57_&_LbrM_26_v4_59	LbrM2904_000448100.1:CDS:1_&_LbrM2904_000527900.1:CDS:1	CAAX prenyl protease 2, putative;evidence=IEA;with=GeneDB:LbrM.26.2620	ORTHOMCL248	2.129	2.083	2.301	2.282	2.091	2.177	2.315	2.103	2.074	2.341	2.322	2.25	2.254	2.268	2.233	2.196	2.146	2.108	2.19	2.306	2.332	2.454	1.812	2.204	2.218	2.162	2.092	2.279	2.266	2.262	2.31	2.395	2.219	3.281	2.484	1.964	2.516	3.725	2.824	2.469	3.397	2.194	2.459	2.384
amplification	0.947368	LbrM_29_v4_61	LbrM2904_000617000.1:CDS:1_&_LbrM2904_000617100.1:CDS:1	kinesin, putative;evidence=IEA;with=GeneDB:LbrM.29.2350|GeneDB:LbrM.29.2360	ORTHOMCL124	1.974	1.87	1.949	2.094	2	2.078	1.815	1.921	2.055	2	2.054	2.12	2.064	1.912	2.026	2.048	2.02	1.75	2	1.846	2	2.125	2.148	2.02	1.958	2.096	2.131	2.079	2.016	2.115	2.035	2.048	2.079	2.171	2.118	2.293	2.049	2.143	2.157	2.217	2.145	1.969	2.024	1.891
amplification	0.947368	LbrM_34_v4_67	LbrM2904_000813800.1:CDS:1_&_LbrM2904_000815000.1:CDS:1	hypothetical protein, conserved	ORTHOMCL212	3.868	2.417	3.763	3.728	2.406	1.98	3.447	3.256	2.436	2.484	2.862	4.886	1.921	4.293	2.919	2.419	3.42	3.352	1.966	2.667	1.953	1.925	2.278	4.039	2.475	2.113	1.57	2.472	1.483	2.46	2.018	5.183	5.163	4.108	4	4.965	3.75	3.245	1.741	3.754	4.587	3.812	2.914	5.515
amplification	0.947368	LbrM_34_v4_67	LbrM2904_000814300.1:CDS:1_&_LbrM2904_000815800.1:CDS:1	hypothetical protein, conserved	ORTHOMCL106	3.71	2.333	3.763	3.787	2.344	1.921	3.342	3.359	2.418	2.355	2.845	4.774	2.08	4.397	3.136	2.452	3.26	3.297	2.017	2.693	2.047	1.9	2.37	3.98	2.451	2.032	1.535	2.49	1.516	2.36	1.877	5.049	4.896	4.215	3.977	4.965	3.64	3.306	1.889	3.967	4.454	4.047	2.865	5.606
amplification	0.947368	LbrM_31_v4_64	LbrM2904_000684400.1:CDS:1	hypothetical protein	NA	2.013	2.753	2.133	2.111	2.53	2.058	2.282	2.676	2.034	2.392	2.062	2.651	2.432	2.408	2.364	2.733	2.578	2.481	2.492	2.321	2.735	2.55	2.074	2.109	2.317	1.935	2.047	2.097	2.211	3.156	2.103	2.048	2.04	2.87	2.953	2.327	2.177	2.04	2.833	3.121	2.739	3.294	2.467	2.64
deletions	0.947368	LbrM_31_v4_64	LbrM2904_000685800.1:CDS:1	uridine kinase-like protein;evidence=IEA;with=GeneDB:LbrM.31.2810	ORTHOMCL2270	0.182	0.202	0.24	0.208	0.288	0.175	0.256	0.203	0.222	0.192	0.25	0.209	0.192	0.217	0.221	0.274	0.157	0.182	0.203	0.218	0.217	0.225	0.13	0.277	0.233	0.195	0.249	0.218	0.138	0.205	0.259	0.242	0.196	0.221	0.211	0.23	0.242	0.21	0.275	0.181	0.281	0.23	0.236	0.288
deletions	0.947368	LbrM_27_v4_60	LbrM2904_000555900.1:CDS:1	hypothetical protein	NA	0.195	0.143	0.184	0.25	0.167	0.137	0.211	0.053	0.175	0.098	0.193	0.078	0.113	0.053	0.182	0.131	0.113	0.083	0.123	0.154	0.238	0.2	0.509	0.1	0.178	0.066	0.179	0.314	0.29	0.443	0.193	0.225	0.188	0.25	0.126	0.052	0.3	0.696	0.255	0.167	0.247	0.131	0.038	0.19
amplification	0.934211	LbrM_08_v4_42	LbrM2904_000122900.1:CDS:1_&_LbrM2904_000124000.1:CDS:1	Zinc finger, C3HC4 type (RING finger), putative;evidence=IEA;with=GeneDB:LbrM.21.2090	ORTHOMCL266	1.979	1.981	2.046	2.066	1.969	2.054	1.919	2.111	2.162	2.108	1.982	1.981	1.95	2.034	2.056	1.951	2.143	2	2.053	1.897	1.976	1.95	2.614	1.49	1.967	2.049	2.109	1.51	2.406	1.897	2.203	2.085	2.018	2.169	1.964	2.448	1.968	2.196	1.75	2.019	2.243	1.847	2.151	1.983
amplification	0.934211	LbrM_10_v4_47	LbrM2904_000159500.1:CDS:1_&_LbrM2904_000159800.1:CDS:1_&_LbrM2904_000160100.1:CDS:1_&_LbrM2904_000160400.1:CDS:1	hypothetical protein, conserved	ORTHOMCL94	2.514	3.041	2.947	2.612	2.645	2.588	2.566	2.211	1.516	2.586	2.081	2.568	3.237	1.79	2.054	2.113	2.113	1.885	1.736	3.211	2.7	2.5	3.5	2.216	2.979	2.807	2.902	2.979	3.155	3.143	2.403	3.159	3.093	2.94	2.705	3.122	2.656	2.978	2.011	2.561	2.783	2.44	2.674	2.05
amplification	0.934211	LbrM_19_v4_52	LbrM2904_000303200.1:CDS:1_&_LbrM2904_000303300.1:CDS:1	hypothetical protein, conserved	ORTHOMCL290	2.243	1.885	1.921	1.969	2.062	2.18	1.974	2.053	1.967	2.017	2	2	1.968	2.035	1.892	1.983	2.059	2.112	2.018	2.053	2.049	1.974	2.296	2.123	2	2.116	1.965	2.056	2.051	1.967	2.339	2.25	2	2.23	2.447	2.138	1.871	2.13	1.88	2.517	2.622	2.55	1.974	2
amplification	0.934211	LbrM_22_v4_51	LbrM2904_000418400.1:CDS:1_&_LbrM2904_000418500.1:CDS:1	mitochondrial chaperone, putative;evidence=IEA;with=GeneDB:LbrM.22.0840	ORTHOMCL151	1.816	2.086	1.95	2.093	2.094	2	1.947	2.054	2.057	2.034	2.291	1.942	1.92	1.84	1.921	2.028	1.961	2.028	2.017	2	2.537	2.375	2.34	2.62	2.069	2.5	2.047	2.653	2.9	3.203	2.655	2.269	2.205	2.5	2.723	2.298	1.833	1.904	1.94	2.517	4.649	2.587	2.667	2.532
amplification	0.934211	LbrM_23_v4_56_&_LbrM_27_v4_60	LbrM2904_000438300.1:CDS:1_&_LbrM2904_000553500.1:CDS:1	sucrose hydrolase-like protein;evidence=IEA;with=GeneDB:LbrM.27.2550;is_preferred=true,beta-fructosidase-like protein;evidence=IEA;with=GeneDB:LbrM.23.0980|GeneDB:LbrM.23.0990;rank=1	ORTHOMCL62	1.985	2.024	2.079	2.107	2.073	2.077	2.182	2.158	1.956	1.95	2.067	2.078	2.048	1.947	2.061	2.033	2.132	2.138	2.088	2.065	1.976	1.925	1.93	1.981	2.057	2	2.093	2.063	2.114	2.082	2.116	1.888	1.964	2.142	1.967	1.897	2.192	2.476	2.098	1.917	2.223	2.034	2.063	2.032
amplification	0.934211	LbrM_25_v4_58	LbrM2904_000497000.1:CDS:1_&_LbrM2904_000497100.1:CDS:1	succinyl-CoA synthetase alpha subunit, putative;evidence=IEA;with=GeneDB:LbrM.25.1700|GeneDB:LbrM.25.1710	ORTHOMCL140	2.067	1.91	1.947	2.083	2.021	2.065	2.074	1.919	2.025	2.034	1.834	2.13	2	2	1.93	1.909	2.072	1.8	2.085	1.863	2	1.917	2.232	2	2.123	2.111	2.082	1.961	1.983	2.051	1.889	1.992	1.991	2.231	1.954	2.31	1.89	2.3	2.066	1.914	2.316	1.852	2	2.044
amplification	0.934211	LbrM_29_v4_61	LbrM2904_000618000.1:CDS:1_&_LbrM2904_000618100.1:CDS:1	60S ribosomal protein L13, putative;evidence=IEA;with=GeneDB:LbrM.29.2430|GeneDB:LbrM.29.2440	ORTHOMCL123	2	1.963	2	2.125	2.124	2	1.921	1.895	1.814	2.016	2.125	1.98	1.984	1.929	2.079	1.935	2.04	1.944	2	1.872	2.167	1.925	2.204	2	2.067	2.275	2.119	2.138	1.919	2.213	1.895	2.131	2.079	2.437	2.023	2.328	2	2.245	2.51	2.017	2.25	2.141	2.161	2
amplification	0.934211	LbrM_30_v4_63_&_LbrM_33_v4_65	LbrM2904_000626100.1:CDS:1_&_LbrM2904_000765200.1:CDS:1	Rab-GTPase-TBC domain containing protein, putative;evidence=IEA;with=GeneDB:LbrM.33.2640	ORTHOMCL82	1.992	2.119	2.111	1.932	1.968	2	2.002	1.947	1.964	2.002	1.948	2.035	1.983	1.941	1.944	2.039	1.999	1.868	2.045	1.941	1.86	2.078	2.284	1.932	2.028	2.034	1.985	1.987	2.035	1.902	2.039	2.179	1.965	1.969	1.919	2.228	1.97	2.038	1.965	2.085	2.085	1.936	1.965	1.859
amplification	0.934211	LbrM_34_v4_67	LbrM2904_000796400.1:CDS:1_&_LbrM2904_000796500.1:CDS:1	60S ribosomal protein L5, putative;evidence=IEA;with=GeneDB:LbrM.34.1790|GeneDB:LbrM.34.1800	ORTHOMCL108	1.816	1.945	2.079	1.94	2.25	1.666	2.395	2.513	2.382	1.903	1.897	1.906	1.968	1.983	2.459	1.984	1.96	2.108	1.698	2.026	2	1.9	2.981	2.824	2.214	2.177	2.367	2.359	2.274	2.574	2.808	2.878	2.819	2.538	2.37	2.614	2.297	2.551	2.63	2.328	1.88	2.203	2.293	2.121
amplification	0.934211	LbrM_34_v4_67	LbrM2904_000814200.1:CDS:1_&_LbrM2904_000815900.1:CDS:1	CRAL/TRIO, N-terminal domain/CRAL/TRIO domain containing protein, putative;evidence=IEA;with=GeneDB:LbrM.34.3490	ORTHOMCL205	3.763	2.666	3.868	3.939	2.532	2.117	3.368	3.385	2.6	2.581	2.966	5.076	2.032	4.551	2.73	2.451	3.5	3.459	2.137	3.154	2.096	1.9	2	4.118	2.394	1.968	1.454	2.661	1.661	2.82	1.877	5.086	5.077	4.693	3.966	5.035	3.891	3.735	1.982	4.017	4.787	3.984	3.208	5.849
amplification	0.921053	LbrM_08_v4_42	LbrM2904_000119400.1:CDS:1	amastin;evidence=IEA;with=GeneDB:LbrM.10.1520	ORTHOMCL6547	2.729	3.34	2.581	2.467	1.031	2.986	2.919	2.889	2.484	2.268	3.436	2.039	3.492	2.362	2.111	2.32	2.205	2.189	2.711	2.808	1.732	2	3.596	1.961	2.996	2.852	2.298	2.857	3.186	2.345	2.969	3.756	3.427	2.323	2	2.44	3.306	2.755	2.146	2.226	2.269	2.22	2.509	3.172
amplification	0.921053	LbrM_09_v4_44	LbrM2904_000127200.1:CDS:1_&_LbrM2904_000128400.1:CDS:1	ATG8/AUT7/APG8/PAZ2, putative;evidence=IEA;with=GeneDB:LbrM.09.0170	ORTHOMCL321	2.158	2.73	2.842	3.182	2.485	2.157	2.208	2.289	1.733	2.421	2	2.658	2.275	2.525	2.622	2.459	2.412	2.778	2.768	1.978	3.45	3.218	3.607	2.02	2.762	2.903	3.265	2.833	2.589	2.572	2.613	2.146	2.154	2.892	2.518	3.123	1.448	2.765	1.878	2.035	2.257	1.983	2.413	1.6
amplification	0.921053	LbrM_11_v4_48	LbrM2904_000169100.1:CDS:1_&_LbrM2904_000170400.1:CDS:1	hypothetical protein, conserved	ORTHOMCL317	1.969	1.893	1.783	1.771	1.918	2.197	1.913	2	2	2.016	2.053	1.974	2.046	2.011	1.868	2.28	2.097	1.947	2.157	1.96	1.914	2.051	2.381	1.92	2.231	2.096	2.271	2.103	1.948	2.5	2.041	2.273	2.195	2.194	2.138	2.356	1.926	2.115	1.962	1.965	2.025	2.048	2.211	1.826
amplification	0.921053	LbrM_20_v4_69_&_LbrM_31_v4_64	LbrM2904_000368100.1:CDS:1_&_LbrM2904_000662000.1:CDS:1	DNA-directed RNA polymerase II subunit 2, putative;evidence=IEA;with=GeneDB:LbrM.31.0270;is_preferred=true,DNA-directed RNA polymerase III, putative;evidence=IEA;with=GeneDB:LbrM.20.4090;rank=1	ORTHOMCL158	1.909	1.933	2.053	1.969	1.97	1.894	1.806	1.973	1.998	1.942	1.999	1.984	1.936	1.908	1.949	1.967	2.022	2.022	1.966	2.015	2	2.103	2.102	2.019	1.98	1.992	2.018	1.934	1.935	1.942	1.95	1.985	2.03	2.038	1.941	2.045	1.943	2.25	1.96	1.914	2.17	1.89	1.97	1.966
amplification	0.921053	LbrM_27_v4_60_&_LbrM_35_v4_68	LbrM2904_000537200.1:CDS:1_&_LbrM2904_000872200.1:CDS:1	2-oxoglutarate dehydrogenase subunit, putative;evidence=IEA;with=GeneDB:LbrM.27.0960;is_preferred=true,2-oxoglutarate dehydrogenase E1 component, putative;evidence=IEA;with=GeneDB:LbrM.35.3700;rank=1	ORTHOMCL132	1.947	2.029	1.974	2.061	2.007	2.018	1.948	1.974	1.897	1.919	1.982	2.02	1.954	1.983	2.099	1.999	1.925	1.944	1.999	2.026	2.071	2.05	2.183	2.02	2.009	1.902	1.979	1.962	1.856	1.983	1.948	2.024	2.036	2.015	2.126	2.107	1.971	2.018	1.886	1.983	1.863	2.045	2.012	1.937
amplification	0.921053	LbrM_30_v4_63	LbrM2904_000637200.1:CDS:1	ama1 protein, putative;evidence=IEA;with=GeneDB:LbrM.30.1520	ORTHOMCL2678	2.271	2.472	2.154	1.909	2.354	2.25	2.658	1.895	1.965	2.164	2.39	2.211	2.141	2.208	2	2.54	2.302	2.5	2.453	2.213	2.349	2.179	2.321	2.42	2.417	2.565	2.5	1.743	2.167	2.048	2.379	2.576	2.553	2.277	2.081	2.211	2.371	1.96	2.263	2.424	2.25	2.062	2.294	2.302
amplification	0.921053	LbrM_30_v4_63	LbrM2904_000660200.1:CDS:1_&_LbrM2904_000660300.1:CDS:1	60S acidic ribosomal protein P2, putative;evidence=IEA;with=GeneDB:LbrM.30.3760	ORTHOMCL236	1.229	2	2.077	2.061	2.146	2.038	2.158	2.132	2.123	2.082	2.238	2.184	1.89	2.042	1.364	2.191	2.094	2.138	2.169	2.085	1.953	2.282	2.113	2.3	2.315	2.056	2.033	1.987	2.5	2.016	2.182	2.294	2.171	3.015	2.244	1.807	2.323	3.71	2.35	2.237	3.269	2.07	2.403	2.262
amplification	0.907895	LbrM_19_v4_52	LbrM2904_000297600.1:CDS:1_&_LbrM2904_000297700.1:CDS:1_&_LbrM2904_000297800.1:CDS:1_&_LbrM2904_000297900.1:CDS:1	Core histone H2A/H2B/H3/H4/Histone-like transcription factor (CBF/NF-Y) and archaeal histone, putative;evidence=IEA;with=Pfam:PF00125|Pfam:PF00808	ORTHOMCL93	2.38	1.829	1.684	2.406	1.906	2.55	1.96	1.842	2.468	2.567	2.219	2.173	2.419	2.955	2.054	2.517	2.02	1.917	2.063	2.317	2.243	2.347	3.056	2.337	1.946	2.083	2.399	2.788	2.813	2.909	1.839	2.757	2.54	2.477	1.699	1.983	2.469	4.174	3.17	2.379	3.548	2.258	1.62	2.46
amplification	0.907895	LbrM_21_v4_55	LbrM2904_000405700.1:CDS:1_&_LbrM2904_000405800.1:CDS:1	hypothetical protein, conserved_&_Nodulin-like, putative;evidence=IEA;with=Pfam:PF06813	ORTHOMCL267	1.98	1.892	2.109	2.642	2.125	1.893	2.179	2	1.985	1.967	1.965	1.961	1.951	2.036	2.094	1.852	1.868	1.946	1.965	1.846	2.2	2.102	2.036	2.02	2.483	2.032	1.905	1.96	1.898	1.957	1.81	1.805	1.746	2.045	1.798	1.883	1.984	2.313	2.084	1.948	2.24	2	1.91	1.966
amplification	0.907895	LbrM_31_v4_64	LbrM2904_000692100.1:CDS:1_&_LbrM2904_000692200.1:CDS:1	iron/zinc transporter protein-like protein;evidence=IEA;with=GeneDB:LbrM.31.3480|GeneDB:LbrM.31.3490	ORTHOMCL115	2.052	1.955	2.213	1.944	2.046	1.942	2.141	2.136	2.487	1.975	2.375	1.861	1.992	1.833	1.922	2.015	2	2.091	1.924	2.026	1.892	2.2	2.213	1.941	1.942	1.739	1.989	1.903	2.057	1.819	2.094	1.77	1.68	2.275	2.018	1.991	1.984	2.62	1.932	2.017	2.458	1.929	2.279	1.832
amplification	0.907895	LbrM_35_v4_68	LbrM2904_000850800.1:CDS:1_&_LbrM2904_000850900.1:CDS:1	protein kinase, putative;evidence=IEA;with=GeneDB:LbrM.35.1670	ORTHOMCL98	1.947	2.172	2.027	2.03	2.141	2	2.027	2.027	1.97	1.984	2.103	2.134	2.07	2.083	2.054	1.968	2.02	1.888	2.181	2	2.452	2.55	1.963	2.019	2.032	2.063	2.056	2.019	2.159	2.064	2.071	2.036	2.051	2.277	2.125	2.036	2.169	2.061	2.073	2.161	2.055	1.971	2.158	2.123
amplification	0.907895	LbrM_15_v4_46	LbrM2904_000232300.1:CDS:1	hypothetical protein	NA	2.578	2.324	2.658	1.897	1.812	3.137	1.658	2.703	2.704	3.237	2.14	2.462	2.823	2.089	2.027	2.279	3.096	3.167	3.14	2.256	2.268	2.564	4.211	2.694	2.285	3.133	2.632	1.735	2.508	2.603	4.154	2.875	2.563	3	3.12	3.845	1.742	2.229	2.098	2.839	2.73	2.839	2.528	1.949
amplification	0.894737	LbrM_24_v4_57	LbrM2904_000462700.1:CDS:1_&_LbrM2904_000462800.1:CDS:1	Zinc finger, C3HC4 type (RING finger)/EF-hand domain pair, putative;evidence=IEA;with=GeneDB:LbrM.24.1490|GeneDB:LbrM.24.1500	ORTHOMCL143	2.077	1.556	2.135	2.06	2.091	2.255	2.132	2.081	1.926	2.55	2.161	1.904	2.516	2.535	2.25	2.017	1.928	1.946	2.069	2	2.11	2.103	2.258	1.882	2.016	2.016	2.096	2.118	1.983	2.066	2.086	2	2.089	2.062	2.167	2.275	2.049	2	2.019	2.206	1.891	2.032	2.075	2.246
amplification	0.894737	LbrM_28_v4_62	LbrM2904_000587300.1:CDS:1_&_LbrM2904_000587400.1:CDS:1	receptor for activated C kinase 1;evidence=IEA;with=GeneDB:LbrM.28.2950	ORTHOMCL241	2.378	2.389	1.892	2.119	2.576	2.02	2.158	2.513	2.346	1.377	1.875	2.038	2.016	1.966	1.946	2.05	2.392	2.639	2.051	1.85	2.024	2	2.371	1.96	1.512	2.065	2.418	2.069	2.049	2.508	2.125	3.096	3.018	2.365	1.977	3.404	1.934	2.34	1.921	1.816	2.675	1.822	2.128	2.887
amplification	0.894737	LbrM_15_v4_46	LbrM2904_000231700.1:CDS:1	hypothetical protein	NA	2.622	2.541	2.882	2.051	1.906	2.882	1.671	2.568	2.315	2.898	2.035	2.365	2.468	2.339	2.054	2.131	3.087	2.889	3.123	1.837	2.195	2.615	3.86	2.653	2.475	3.383	2.862	1.735	2.525	2.879	4.265	2.588	2.55	3.191	3.217	4.328	1.833	2	2.176	2.857	2.851	2.78	2.689	2.034
amplification	0.894737	LbrM_15_v4_46	LbrM2904_000232500.1:CDS:1	hypothetical protein	NA	2.356	1.973	2.474	1.718	1.844	2.941	1.711	2.243	2.315	2.881	1.93	2.269	2.661	2.036	1.865	2.016	2.712	2.347	2.93	1.93	2.146	2.244	3.754	2.541	2.331	2.967	2.672	1.449	2.119	2.586	3.934	2.65	2.532	2.941	3.181	3.603	2.033	2.333	1.784	2.616	2.5	2.831	2.349	1.864
amplification	0.894737	LbrM_20_v4_69	LbrM2904_000330700.1:CDS:1	hypothetical protein	NA	2.158	2.971	3.026	2.406	2.548	2.038	2.541	2.108	3.17	1.823	2.035	2.226	2.302	1.931	2.243	2.194	1.918	2	2.293	2.184	2.595	2.538	2.222	2.51	3.047	2.333	1.894	2.373	1.774	2.115	2.321	2.284	2.174	2.354	2.273	2.684	2.323	2.327	1.981	2.574	2.055	2.262	2.698	2.046
amplification	0.881579	LbrM_11_v4_48	LbrM2904_000172800.1:CDS:1_&_LbrM2904_000172900.1:CDS:1	Protein Associated with Differentiation, putative;evidence=IEA;with=GeneDB:LbrM.11.0430|GeneDB:LbrM.11.0440	ORTHOMCL181	2.03	2.178	2.033	1.965	1.939	2.092	2.109	2.131	2.021	2.1	2.079	2	2.123	2.125	2.026	2.147	2.084	1.947	2.116	2.1	2.034	2.051	2.381	2.1	2.041	2.016	1.988	2.102	2.077	1.984	1.944	2.107	2.079	1.97	2.228	2.085	2.103	1.846	2.298	2.034	1.865	2.145	2.044	2.079
amplification	0.881579	LbrM_11_v4_48	LbrM2904_000178300.1:CDS:1_&_LbrM2904_000179000.1:CDS:1	SKP1-like protein;evidence=IEA;with=GeneDB:LbrM.11.0950	ORTHOMCL313	2.03	2.107	1.934	1.948	2.102	1.842	1.892	2.132	2	2.025	1.894	1.95	2	2.046	1.921	1.987	2	1.789	2.035	1.92	2.155	2.026	2.2	1.95	2.066	2.016	2.106	1.948	2.039	2.033	1.986	2	1.841	2.008	2.109	2.288	2.044	2.038	2.096	2	2.097	2	2.035	2.222
amplification	0.881579	LbrM_20_v4_69	LbrM2904_000326000.1:CDS:1_&_LbrM2904_000332500.1:CDS:1	hypothetical protein, conserved	ORTHOMCL283	2.027	1.886	1.949	2.063	2.259	2.039	1.865	2.135	2	2.08	2.158	1.943	2.142	2.035	1.973	2.081	2.102	2.028	2.035	2	2.095	1.974	2.26	2.059	2.173	2.207	2.071	1.961	2.081	2.115	1.983	2.124	2.044	1.985	1.965	2.228	1.807	1.857	1.866	1.918	1.876	1.969	2	1.83
amplification	0.881579	LbrM_20_v4_69	LbrM2904_000326200.1:CDS:1_&_LbrM2904_000332300.1:CDS:1	Wee1-like protein kinase, putative;evidence=IEA;with=GeneDB:LbrM.20.0940	ORTHOMCL281	1.947	2	1.974	2	2.032	2.019	1.892	1.973	2.076	1.936	2.052	1.868	1.937	1.965	1.892	2.065	1.939	2.028	1.982	1.842	1.953	1.974	2.296	1.981	2.008	2.031	1.965	2	1.936	2.016	1.946	1.988	2.043	1.954	2.034	2.175	1.92	1.837	1.884	1.951	1.849	1.953	2.034	1.97
amplification	0.881579	LbrM_28_v4_62_&_LbrM_30_v4_63	LbrM2904_000561800.1:CDS:1_&_LbrM2904_000654900.1:CDS:1	ribosomal protein S26, putative;evidence=IEA;with=GeneDB:LbrM.28.0560|GeneDB:LbrM.30.3230	ORTHOMCL130	2.068	1.894	2.055	1.909	2.009	2.078	1.974	2.109	2.235	1.869	2.088	2.043	2.16	1.924	1.956	2.05	1.847	2.081	1.915	2.018	1.859	2.128	2.019	2.02	1.878	2.081	1.974	2	2.05	2.163	1.875	2.12	2.087	2.189	2.117	2.211	2.129	2.1	2.207	1.984	2.161	1.969	2.04	2.032
amplification	0.881579	LbrM_31_v4_64	LbrM2904_000679500.1:CDS:1_&_LbrM2904_000679800.1:CDS:1	mannosyltransferase-like protein;evidence=IEA;with=GeneDB:LbrM.31.2090	ORTHOMCL226	3.325	3.595	2.826	3.056	3.379	2.806	1.359	2.703	2.513	2.559	2.017	3.101	2.304	2.667	3.156	1.881	2.637	2.715	1.796	3.115	2.397	2.313	3.491	2.99	2.588	2.008	1.296	2.903	2.748	2.566	1.328	2.582	2.577	3.237	3.38	4.16	3.572	3.48	2.265	3.319	2.183	3.294	2.57	2.072
amplification	0.881579	LbrM_33_v4_65	LbrM2904_000742000.1:CDS:1_&_LbrM2904_000744100.1:CDS:1	hypothetical protein, conserved	ORTHOMCL339	1.892	1.919	1.809	1.841	2.227	2.096	1.718	1.789	1.973	2.162	1.828	1.927	2.143	1.949	2.105	2.259	1.863	1.842	1.776	1.924	2.047	2.175	2.592	2.255	2.214	2.047	2.271	2.068	1.951	2.213	2.036	2.212	2.176	2.016	1.849	2.421	1.968	2.375	1.907	1.95	2.013	1.889	2.17	2.062
amplification	0.868421	LbrM_23_v4_56	LbrM2904_000432500.1:CDS:1_&_LbrM2904_000436500.1:CDS:1	acetyl-CoA synthetase, putative;evidence=IEA;with=GeneDB:LbrM.23.0580|GeneDB:LbrM.23.0800	ORTHOMCL148	1.957	1.895	1.948	1.951	1.94	1.865	1.95	2	2.013	1.934	2	1.87	2.079	2.016	1.921	1.936	1.889	1.973	2	1.86	2.048	1.95	2.158	1.981	1.975	1.984	1.976	2.027	1.95	2.05	1.877	2	1.965	1.881	2.059	2.121	2	1.808	1.922	2	1.876	1.936	1.912	1.952
amplification	0.868421	LbrM_30_v4_63	LbrM2904_000637400.1:CDS:1	ama1 protein, putative;evidence=IEA;with=GeneDB:LbrM.30.1530	ORTHOMCL2677	2.188	2.358	2.103	2.091	1.854	2.308	2.474	2.184	1.754	1.967	2.102	2.039	2.109	1.903	2	2.222	1.981	2.3	2.256	1.936	1.814	2.077	2.925	2.2	2.315	2.468	2.123	1.77	2.017	2.145	2.091	2.318	2.193	2	2.047	2.702	2.161	1.96	2.105	2.339	1.789	2.016	2.018	2.365
amplification	0.868421	LbrM_35_v4_68	LbrM2904_000845200.1:CDS:1_&_LbrM2904_000845300.1:CDS:1	40S ribosomal protein S10, putative;evidence=IEA;with=GeneDB:LbrM.35.1100|GeneDB:LbrM.35.1110	ORTHOMCL100	1.921	2	2	2.091	2.157	1.904	1.892	2	2.108	2.016	2.017	1.847	1.875	1.9	1.946	2	1.84	1.833	2.086	1.846	1.69	2.025	2.074	1.904	2.154	2.048	2.033	1.885	1.968	2.645	2.053	2.12	2.026	1.908	2.216	2.4	1.923	2.082	2.036	2.081	1.972	1.971	2.024	1.939
amplification	0.855263	LbrM_07_v4_43	LbrM2904_000103300.1:CDS:1_&_LbrM2904_000103400.1:CDS:1	60S ribosomal protein L7a, putative;evidence=IEA;with=GeneDB:LbrM.07.0560|GeneDB:LbrM.07.0570	ORTHOMCL184	2.06	2.027	2.108	2.281	1.937	2.1	1.949	2.158	1.927	1.884	2.054	2.011	1.983	2.083	2.127	1.967	1.92	2.079	1.947	2.175	1.829	1.875	2.525	2.061	1.841	1.984	1.798	2	2.034	1.983	2.07	1.975	2.071	1.851	2.183	2.25	2.126	1.96	1.979	2.036	1.935	2.033	2.039	2.173
amplification	0.855263	LbrM_18_v4_54	LbrM2904_000292600.1:CDS:1_&_LbrM2904_000292700.1:CDS:1	prolyl-tRNA synthetase, putative;evidence=IEA;with=GeneDB:LbrM.18.1310	ORTHOMCL291	1.973	1.973	1.436	2.091	2.03	1.961	1.974	2.243	2.037	2.067	2.072	1.962	2.131	2	2	2.115	2	2.111	1.9	2	1.953	2	2.4	2.061	2.109	2.016	2.024	2.038	1.949	2.034	1.548	3.061	3.099	2.522	2.553	3.125	1.468	1.481	2.52	2.288	1.778	2.371	1.964	1.984
amplification	0.855263	LbrM_22_v4_51	LbrM2904_000415700.1:CDS:1_&_LbrM2904_000417400.1:CDS:1	3a2rel-related protein;evidence=IEA;with=GeneDB:LbrM.22.0620|GeneDB:LbrM.24.0460	ORTHOMCL152	2	2.043	2.175	2	2.094	1.934	2.026	1.973	2.038	1.882	2.073	1.942	2	2.017	1.974	2.014	1.922	2.056	1.895	1.933	2.024	2.125	2.764	2.08	2.129	1.919	1.988	2.041	2.017	2.017	1.983	2.122	2.117	2.045	2.012	2.526	1.884	1.962	1.9	1.845	1.831	2	2.084	1.887
amplification	0.855263	LbrM_24_v4_57_&_LbrM_29_v4_61	LbrM2904_000451400.1:CDS:1_&_LbrM2904_000612800.1:CDS:1	Fumarate hydratase class I, cytosolic;evidence=IEA;with=GeneDB:LbrM.29.1930;is_preferred=true,fumarate hydratase, putative;evidence=IEA;with=GeneDB:LbrM.24.0320;rank=1	ORTHOMCL146	2.026	1.917	2.105	1.938	1.908	2	2	2.026	1.981	2.007	2.089	2.06	1.952	1.947	2.058	1.952	1.829	1.975	2	1.924	1.927	2.052	2.167	2.021	1.908	2	1.976	2.039	2.065	1.984	2.001	1.904	1.919	1.891	2.047	2	1.951	2.147	2.233	1.916	2.029	2.031	1.915	2.08
amplification	0.855263	LbrM_26_v4_59	LbrM2904_000517100.1:CDS:1_&_LbrM2904_000517200.1:CDS:1	40S ribosomal protein S33, putative;evidence=IEA;with=GeneDB:LbrM.26.1650|GeneDB:LbrM.26.1660	ORTHOMCL138	1.923	2.306	1.829	2.125	2.243	1.892	2.131	2.369	1.907	2.017	2.214	2.135	1.905	2.321	2.106	2.082	2.254	2.324	1.948	1.795	2.116	1.9	2.348	2.021	2.218	2.081	1.874	2	1.917	2.131	1.931	2.137	2.07	2.416	2.036	2.068	2.233	1.959	2.12	1.805	1.856	2.033	2.152	2.238
amplification	0.855263	LbrM_28_v4_62	LbrM2904_000567200.1:CDS:1_&_LbrM2904_000567400.1:CDS:1	ribosomal protein S20, putative;evidence=IEA;with=GeneDB:LbrM.28.1080|GeneDB:LbrM.28.1100	ORTHOMCL128	1.755	2	1.946	2	2.515	1.922	1.658	1.892	1.964	2.066	1.947	1.923	2.099	1.742	2.108	1.95	1.804	1.973	1.78	1.95	2.047	1.924	2.333	2.06	2.059	2.193	2.686	1.959	1.934	1.951	2.036	2.627	2.623	1.952	2.174	2.456	1.836	2.2	2	2.083	2.027	2.145	2.167	2.129
amplification	0.855263	LbrM_31_v4_64	LbrM2904_000683300.1:CDS:1_&_LbrM2904_000684100.1:CDS:1	3,2-trans-enoyl-CoA isomerase, mitochondrial precursor, putative;evidence=IEA;with=GeneDB:LbrM.31.2470|GeneDB:LbrM.31.2520|GeneDB:LbrM.31.2600	ORTHOMCL79	1.844	2	1.934	1.902	2	1.884	1.961	1.932	1.906	1.95	1.866	1.845	1.936	1.934	1.857	1.881	1.951	2.052	1.941	1.936	2.036	1.95	2.092	1.941	1.821	1.976	1.929	2.073	1.883	1.992	1.905	1.987	1.98	1.825	1.983	1.903	1.944	1.99	1.823	2.025	1.941	1.896	2.067	1.904
amplification	0.855263	LbrM_32_v4_66_&_LbrM_34_v4_67	LbrM2904_000703400.1:CDS:1_&_LbrM2904_000783100.1:CDS:1	60S ribosomal protein L18a, putative;evidence=IEA;with=GeneDB:LbrM.32.0970|GeneDB:LbrM.34.0600	ORTHOMCL114	1.947	1.944	1.812	2.273	1.971	2.02	2.053	1.895	1.889	1.901	1.81	2.036	2.008	1.929	2.027	1.935	1.921	1.838	2.087	2.128	2	1.975	2.055	2	1.934	2.032	1.917	1.896	2.097	2.018	2.246	2	2.052	2.062	1.977	2.07	2.093	2.092	1.869	1.967	1.814	1.968	1.957	2.075
amplification	0.855263	LbrM_34_v4_67	LbrM2904_000811100.1:CDS:1_&_LbrM2904_000811200.1:CDS:1	60S ribosomal subunit protein L31, putative;evidence=IEA;with=GeneDB:LbrM.34.3190|GeneDB:LbrM.34.3200	ORTHOMCL107	2.026	1.945	1.816	1.969	1.938	2.137	1.815	1.82	1.982	2.049	2	1.943	1.952	2.086	1.811	2.081	1.96	2.054	2.138	1.923	2.048	2.025	2.333	2.117	2.041	2.032	1.965	1.962	1.968	2.033	1.912	2.073	2.094	1.923	2.045	2.404	2.032	2.081	2.019	2	1.827	2.141	2.086	2
amplification	0.855263	LbrM_35_v4_68	LbrM2904_000865700.1:CDS:1_&_LbrM2904_000865800.1:CDS:1	40S ribosomal protein S24e;evidence=IEA;with=GeneDB:LbrM.35.3090	ORTHOMCL199	2.21	2.143	2.605	2	1.843	1.866	2.108	2	1.893	2	1.879	1.98	1.938	1.95	2.243	2.048	2.02	2.166	1.983	2.102	2.19	1.925	2.222	1.798	2.041	2.048	2.225	2.058	1.92	1.92	2	1.939	1.978	1.815	1.937	1.836	1.838	2	2.036	1.887	2.041	2	2	1.816
amplification	0.855263	LbrM_35_v4_68	LbrM2904_000887900.1:CDS:1_&_LbrM2904_000889000.1:CDS:1	40S ribosomal protein SA, putative;evidence=IEA;with=GeneDB:LbrM.35.5370	ORTHOMCL197	2.211	1.886	2.132	1.787	1.875	2.02	1.865	1.789	1.893	2.031	2	2.154	2.109	2.067	2	2	2.06	1.944	1.897	1.847	2.071	1.875	2.111	2.154	2.066	2.254	2.18	1.981	2.08	1.984	2.071	2.036	2.138	1.939	2.023	2.018	1.908	2.041	1.982	2.08	1.905	2.132	1.914	2.046
deletions	0.855263	LbrM_33_v4_65	LbrM2904_000773200.1:CDS:1	Opioid growth factor receptor repeat, putative;evidence=IEA;with=Pfam:PF04680	NA	0.243	0.135	0.255	0.182	0.205	0.269	0.295	0.132	0.23	0.226	0.31	0.2	0.238	0.284	0.158	0.194	0.255	0.211	0.241	0.179	0.163	0.25	0.315	0.314	0.26	0.294	0.3	0.257	0.295	0.361	0.286	0.22	0.211	0.262	0.291	0.211	0.19	0.333	0.185	0.25	0.227	0.222	0.312	0.25
amplification	0.842105	LbrM_11_v4_48	LbrM2904_000177900.1:CDS:1_&_LbrM2904_000178500.1:CDS:1	eukaryotic release factor 3, putative;evidence=IEA;with=GeneDB:LbrM.11.0970	ORTHOMCL312	1.917	1.947	1.983	1.807	2.082	1.71	1.957	2.157	1.869	1.933	2.04	1.976	2.016	1.955	2.052	1.973	1.889	1.869	1.965	2	2.017	2.085	2.255	2.1	2.008	2.095	2.047	1.974	1.91	2.09	1.875	1.94	2.071	2	1.958	2.492	1.926	2.154	1.962	1.862	1.939	1.855	2.018	2.445
amplification	0.842105	LbrM_14_v4_45	LbrM2904_000213500.1:CDS:1	hypothetical protein, conserved	ORTHOMCL305	2.075	2.216	2.13	2.279	2.091	2.157	2.25	2.27	2.067	2.259	2.179	2.25	2.032	2.262	2.243	2.18	2.148	2.375	2.108	2.275	2.093	2.231	2.036	1.64	2.151	1.921	1.976	2.186	2.017	1.559	2.269	2.226	2.062	1.642	1.494	2.051	2.267	2.1	2.18	1.525	2.275	1.548	2.056	2.288
amplification	0.842105	LbrM_22_v4_51	LbrM2904_000416000.1:CDS:1_&_LbrM2904_000417100.1:CDS:1	50S ribosome-binding GTPase, putative;evidence=IEA;with=GeneDB:LbrM.22.0650	ORTHOMCL257	1.868	1.943	1.9	1.875	1.937	1.961	1.868	1.865	2.113	2.051	2.036	1.961	1.953	2.036	2.026	2.014	1.98	1.972	1.877	2.022	2.024	1.975	2.283	2.12	2.112	1.968	2.117	2.061	1.933	2.068	2.103	2.122	2.116	2.03	2.108	2.263	1.783	1.923	1.8	1.931	1.818	1.857	2.119	1.935
amplification	0.842105	LbrM_24_v4_57	LbrM2904_000456000.1:CDS:1_&_LbrM2904_000456100.1:CDS:1	malic enzyme, putative;evidence=IEA;with=GeneDB:LbrM.24.0790;is_preferred=true,malic enzyme;evidence=IEA;with=GeneDB:LbrM.24.0780;rank=1	ORTHOMCL144	1.923	2	2	2.03	1.939	1.883	1.973	2.027	1.944	1.95	1.91	2.077	2.065	1.964	2.111	2.017	1.927	1.892	2.052	1.9	1.976	2.025	1.965	1.98	2	1.951	1.964	1.98	2.05	1.967	2	1.88	2.027	1.969	1.988	2.051	2.099	1.938	1.885	1.931	1.96	1.838	2.028	2.049
amplification	0.842105	LbrM_25_v4_58	LbrM2904_000486500.1:CDS:1_&_LbrM2904_000486600.1:CDS:1	ATP synthase subunit beta, mitochondrial, putative;evidence=IEA;with=GeneDB:LbrM.25.1150	ORTHOMCL253	1.978	2	2.018	2	2	2.026	2.074	2.054	1.938	2.135	1.934	2.026	1.924	2.046	1.825	1.974	2.107	1.825	1.933	1.843	1.911	1.979	2.357	2.033	2.093	1.857	2.106	2	2.017	1.949	2.095	2.104	2.053	1.907	1.989	2.379	2.031	1.82	1.817	1.948	1.855	1.984	1.991	1.942
amplification	0.842105	LbrM_29_v4_61	LbrM2904_000608000.1:CDS:1_&_LbrM2904_000608100.1:CDS:1	major facilitator superfamily, putative;evidence=IEA;with=GeneDB:LbrM.29.1600|GeneDB:LbrM.29.1610	ORTHOMCL125	1.871	1.982	1.948	2.062	1.969	2.078	1.921	1.816	1.981	1.951	2.053	2.1	1.984	1.965	1.921	1.952	1.94	1.805	1.934	2.077	1.952	1.9	1.944	2.08	2	2.064	1.916	2.137	1.984	2.132	1.895	2.072	2.044	1.938	2.118	1.983	2.113	2.082	1.981	2.05	1.869	1.985	1.914	2
amplification	0.828947	LbrM_01_v4_35	LbrM2904_000034900.1:CDS:1_&_LbrM2904_000035000.1:CDS:1	Eukaryotic initiation factor 4A-1;evidence=IEA;with=GeneDB:LbrM.01.0740	ORTHOMCL338	1.912	2.167	2.028	1.839	2.035	1.918	2.2	1.919	1.982	1.857	1.961	1.837	1.837	1.923	2.028	1.864	1.938	1.937	1.889	1.861	1.9	2.025	2.088	1.87	1.837	1.9	1.922	1.915	1.964	1.944	1.983	1.91	1.881	1.986	1.915	2.086	1.872	1.965	1.804	1.924	1.966	1.982	1.92	1.841
amplification	0.828947	LbrM_04_v4_39_&_LbrM_22_v4_51	LbrM2904_000061200.1:CDS:1_&_LbrM2904_000409500.1:CDS:1	60S ribosomal protein L11 (L5, L16);evidence=IEA;with=GeneDB:LbrM.04.0520|GeneDB:LbrM.22.0030	ORTHOMCL188	1.965	2.175	1.975	2.214	2.132	1.875	2.053	1.946	2.17	1.949	1.906	2.003	1.858	1.86	1.861	1.932	1.96	2.112	1.949	2.167	2.147	2.282	2.074	2.018	1.956	2.095	1.975	2.041	1.962	1.827	1.946	2.06	1.914	2.092	2.133	2.119	2.114	2.013	1.959	2.048	2.12	1.866	1.919	2.117
amplification	0.828947	LbrM_11_v4_48	LbrM2904_000178200.1:CDS:1_&_LbrM2904_000178900.1:CDS:1	Organic solute transporter Ostalpha, putative;evidence=IEA;with=GeneDB:LbrM.11.0940	ORTHOMCL314	1.925	1.982	1.883	1.824	1.857	1.605	1.913	1.895	1.97	2.034	1.934	2	1.892	1.989	1.895	1.76	1.944	1.842	1.907	1.78	2.035	1.966	2.128	1.92	1.876	2.079	2.047	1.949	1.897	1.967	1.806	1.965	1.929	2	1.892	2.339	1.897	2.077	1.865	1.845	1.964	1.839	1.983	2.301
amplification	0.828947	LbrM_20_v4_69_&_LbrM_21_v4_55	LbrM2904_000322800.1:CDS:1_&_LbrM2904_000401900.1:CDS:1	2-nitropropane dioxygenase, putative;evidence=IEA;with=GeneDB:LbrM.21.1500;is_preferred=true,enoyl-[acyl-carrier-protein] reductase, putative;evidence=IEA;with=GeneDB:LbrM.20.0540;rank=1	ORTHOMCL164	2.028	1.73	1.975	1.815	1.922	1.959	1.977	2.108	1.93	2.048	2.221	2.021	1.996	1.983	1.813	2.053	1.96	1.961	2.076	1.913	1.952	1.974	2.235	2.225	2.028	2.698	1.847	1.988	2.476	2.018	1.742	1.835	1.947	1.994	1.913	1.909	1.975	1.978	1.933	2.064	1.984	1.964	1.913	1.886
amplification	0.828947	LbrM_22_v4_51	LbrM2904_000415900.1:CDS:1_&_LbrM2904_000417200.1:CDS:1	hypothetical protein, conserved	ORTHOMCL258	1.894	1.943	1.975	1.906	1.968	2.026	2	1.865	2.019	1.864	1.982	1.923	1.889	1.928	1.895	2.123	1.912	1.973	1.877	1.845	1.902	1.95	2.471	2.2	2.104	2.048	1.976	2.123	1.85	2	2.121	2.048	2.045	1.939	2.06	2.237	1.8	1.885	1.8	2	1.987	1.857	2.024	1.984
amplification	0.828947	LbrM_28_v4_62	LbrM2904_000578100.1:CDS:1_&_LbrM2904_000578700.1:CDS:1	Elongation factor G 2, mitochondrial, putative;evidence=IEA;with=GeneDB:LbrM.28.2160	ORTHOMCL244	1.933	1.945	1.919	2	1.848	2	2	2.027	1.837	1.902	1.982	2.077	2.082	1.983	1.973	2.05	2.02	2.083	1.915	2.025	1.833	1.974	2.519	1.94	2.025	2	2.023	1.959	1.934	2	2.214	2.024	1.991	2.032	2.093	2.614	1.787	1.86	1.863	1.917	1.824	1.936	2.154	1.935
amplification	0.828947	LbrM_31_v4_64	LbrM2904_000668900.1:CDS:1_&_LbrM2904_000669000.1:CDS:1	amino acid transporter, putative;evidence=IEA;with=GeneDB:LbrM.31.1030	ORTHOMCL233	2.078	1.978	2.04	2.056	2.023	2.039	1.769	2.081	1.898	1.991	1.973	2.093	1.952	1.983	1.974	2	1.971	2.078	1.89	2.115	2.12	1.937	2.083	1.96	1.97	2	2.054	1.975	1.918	2.045	1.983	1.994	1.983	1.847	1.906	2.018	2.008	1.93	1.98	2.052	1.909	2.047	2.012	2.072
amplification	0.828947	LbrM_31_v4_64	LbrM2904_000680000.1:CDS:1_&_LbrM2904_000681200.1:CDS:1	ubiquitin-fusion protein;evidence=IEA;with=GeneDB:LbrM.31.2110|GeneDB:LbrM.31.2130|GeneDB:LbrM.31.2290	ORTHOMCL80	1.883	1.944	2.08	2.139	2.076	2.029	2.038	1.946	2.051	1.934	2.08	1.868	1.92	1.917	1.74	1.963	1.921	1.922	1.797	1.974	2.145	1.988	2.222	1.881	2.013	2.057	1.964	1.871	1.764	1.991	1.905	1.927	1.951	1.924	1.895	2.345	1.847	2.05	1.794	1.906	1.693	1.905	2.073	1.936
amplification	0.815789	LbrM_02_v4_37_&_LbrM_27_v4_60	LbrM2904_000044300.1:CDS:1_&_LbrM2904_000555500.1:CDS:1	hypothetical protein, conserved	ORTHOMCL245	1.944	1.918	2.025	1.94	1.983	1.92	1.951	1.977	1.98	1.877	1.942	1.863	1.98	1.793	1.944	1.987	1.811	2.08	1.822	2.027	1.974	2.075	2.146	1.918	1.898	1.999	1.907	1.799	1.869	1.799	1.965	1.998	1.92	2.122	1.883	2.031	1.9	2.459	1.719	1.95	2.331	1.863	1.966	1.805
amplification	0.815789	LbrM_13_v4_50	LbrM2904_000207500.1:CDS:1_&_LbrM2904_000207700.1:CDS:1	hypothetical protein, conserved	ORTHOMCL306	1.936	1.764	2.019	2	1.978	2.5	2.074	1.811	1.929	1.984	2.091	2.447	1.923	2	1.822	1.974	1.98	1.946	2.759	2.366	1.929	2.158	2.19	1.428	1.941	2.098	1.93	2.147	2.034	1.983	1.94	2.412	2.446	2.045	2.071	2.661	1.922	2.354	1.903	1.913	2.228	1.898	2.008	1.983
amplification	0.815789	LbrM_22_v4_51_&_LbrM_27_v4_60	LbrM2904_000421900.1:CDS:1_&_LbrM2904_000549600.1:CDS:1	ribonucleoside-diphosphate reductase small chain, putative;evidence=IEA;with=GeneDB:LbrM.22.1170|GeneDB:LbrM.27.2230	ORTHOMCL150	2.118	2.2	2.007	2	2.189	1.985	2.079	2.051	2.024	2.046	1.904	2.004	2.004	1.979	1.95	2.175	1.897	2.083	2.017	2.183	2.024	2.075	2.02	2.12	1.999	2.052	1.871	2.039	1.819	1.866	2.004	2.053	1.946	2.052	1.992	2.171	1.983	2.061	1.858	1.874	1.886	2.041	1.936	1.934
amplification	0.802632	LbrM_08_v4_42	LbrM2904_000123200.1:CDS:1_&_LbrM2904_000124300.1:CDS:1	hypothetical protein, conserved	ORTHOMCL263	1.834	2.076	2.023	2.133	2.094	1.918	2.054	1.944	2.129	1.982	1.854	1.843	1.95	1.914	2.056	2.032	2.161	1.919	1.948	1.82	2.146	1.875	2.298	1.47	1.924	2.058	2	1.49	2.373	1.897	1.937	1.902	1.927	2.215	1.906	2.293	1.871	2.294	1.708	1.868	2.167	1.864	2.061	1.949
amplification	0.802632	LbrM_15_v4_46	LbrM2904_000228500.1:CDS:1_&_LbrM2904_000228600.1:CDS:1	ribonucleoprotein p18, mitochondrial precursor, putative;evidence=IEA;with=GeneDB:LbrM.15.0310|GeneDB:LbrM.15.0320	ORTHOMCL174	2.088	1.905	2.053	2.282	1.969	1.941	2.052	2.162	1.926	1.864	1.965	1.923	1.855	2.053	1.838	2.23	2	1.945	1.974	2.117	1.853	1.974	1.736	2.082	2.413	2.117	1.874	2.204	2.136	2.035	1.794	1.987	1.829	2.015	1.88	1.828	2.017	2.229	2.019	2	2.257	2	1.962	1.949
amplification	0.802632	LbrM_28_v4_62	LbrM2904_000581000.1:CDS:1_&_LbrM2904_000584000.1:CDS:1	40S ribosomal protein S29, putative;evidence=IEA;with=GeneDB:LbrM.28.2401.1|GeneDB:LbrM.28.2661.1	ORTHOMCL127	2.311	1.972	2.081	2.357	1.97	2.294	2.053	2.243	1.927	2.066	2.178	2.019	1.935	2.043	2.216	2.1	2.079	1.972	2.153	1.925	1.762	1.744	2.13	1.84	2.114	2.113	1.947	2.042	1.803	2.099	2.125	2.181	2.026	2.206	2.011	2.035	2.246	1.93	2.176	1.716	2.055	2.089	1.782	2.129
amplification	0.802632	LbrM_35_v4_68	LbrM2904_000844700.1:CDS:1_&_LbrM2904_000844800.1:CDS:1	40S ribosomal protein S18, putative;evidence=IEA;with=GeneDB:LbrM.35.1050|GeneDB:LbrM.35.1060	ORTHOMCL101	2	1.743	2.105	2.151	2.156	2	1.932	1.895	1.892	2.048	1.931	1.904	1.937	1.967	2.189	1.952	1.78	2.083	1.776	2.025	2.047	1.9	1.944	2	2.024	2.015	1.933	1.769	1.889	1.822	2.035	2.15	2.069	2.092	2.079	1.8	1.877	1.959	2.146	1.919	1.945	1.942	2.11	1.885
deletions	0.802632	LbrM_35_v4_68	LbrM2904_000841000.1:CDS:1	CAP-Gly domain containing protein, putative;evidence=IEA;with=Pfam:PF01302	NA	0	0	0	0.606	0	0	0	0	0.646	0	0	0	0	0.567	0	0.565	0	0	0	0.667	0.405	0.525	0	0	0.488	0	1.079	0.519	0	0	0	0	0	0	0	0	0.015	0	0	0	0	0	0	0
deletions	0.802632	LbrM_35_v4_68	LbrM2904_000841100.1:CDS:1	CRAL/TRIO domain containing protein, putative;evidence=IEA;with=Pfam:PF00650	NA	0	0	0	0.545	0	0	0	0	0.492	0	0	0	0	0.467	0	0.452	0	0	0	0.41	0.476	0.525	0	0	0.382	0	0.966	0.462	0	0	0	0	0	0	0	0	0.015	0	0	0	0	0	0	0
amplification	0.789474	LbrM_14_v4_45_&_LbrM_28_v4_62	LbrM2904_000223500.1:CDS:1_&_LbrM2904_000582800.1:CDS:1	serine hydroxymethyltransferase (SHMT-L);evidence=IEA;with=GeneDB:LbrM.28.2560;is_preferred=true,serine hydroxymethyltranferase (SHMT-S);evidence=IEA;with=GeneDB:LbrM.14.1490;rank=1	ORTHOMCL175	1.853	1.975	2.011	1.932	2.122	2.04	1.938	2.162	1.938	1.931	1.785	1.962	1.987	2.05	2.027	1.985	1.877	2.051	2.008	1.9	1.931	2.154	2.019	1.9	1.925	1.857	1.905	2.071	1.833	1.965	1.887	1.975	1.876	1.909	1.952	2.018	2.014	2.1	1.76	1.848	2.129	1.839	1.848	1.816
amplification	0.789474	LbrM_24_v4_57_&_LbrM_32_v4_66	LbrM2904_000448700.1:CDS:1_&_LbrM2904_000698500.1:CDS:1	60S ribosomal protein L17, putative;evidence=IEA;with=GeneDB:LbrM.24.0040|GeneDB:LbrM.32.0500	ORTHOMCL147	2.233	1.972	2.108	1.788	1.879	1.903	1.974	2.08	2.167	1.968	2	1.885	1.968	2.034	1.755	2.015	1.679	1.784	1.879	1.948	1.978	2.305	1.916	1.824	1.867	2.063	1.823	1.942	1.998	1.691	2.121	2.084	1.902	2.092	1.953	2.016	2	2.458	2.039	2.1	2.443	2.02	1.888	1.826
amplification	0.776316	LbrM_13_v4_50	LbrM2904_000207200.1:CDS:1_&_LbrM2904_000208000.1:CDS:1	phosphoprotein phosphatase, putative;evidence=IEA;with=GeneDB:LbrM.13.1270;is_preferred=true,phosphoprotein phosphatase-like protein;evidence=IEA;with=GeneDB:LbrM.13.1430;rank=1	ORTHOMCL177	1.979	1.889	1.885	1.949	2.022	2.08	1.927	2	1.965	1.967	1.963	1.921	1.8	1.861	1.893	1.829	1.961	2.108	1.88	1.951	2	1.947	1.742	2.02	1.882	1.901	1.953	1.926	2.034	1.914	1.791	1.882	1.902	1.97	1.847	1.949	2	2.125	2	1.947	2.228	1.83	2.052	2.033
amplification	0.776316	LbrM_20_v4_69	LbrM2904_000321300.1:CDS:1	tuzin, putative;evidence=IEA;with=GeneDB:LbrM.08.0660	ORTHOMCL6841	2.842	3.286	2	2.406	2.677	2.019	1.378	2.405	1.849	2.387	2.053	2.283	2.048	2.879	1.973	1.532	2.959	2.806	1.914	2.737	2.405	2.308	2.981	2.451	1.465	2.587	2.118	2.431	2.339	2.738	2.554	2.012	1.974	2	2.057	1.807	2.355	2.469	2	1.967	1.767	1.815	2.453	0.923
amplification	0.776316	LbrM_20_v4_69	LbrM2904_000321700.1:CDS:1	amastin-like protein;evidence=IEA;with=GeneDB:LbrM.08.0670	ORTHOMCL6840	2.289	2.2	1.949	2.062	2.032	2.212	2.297	2.27	2.085	1.944	1.974	1.83	2.254	1.957	2.203	1.831	2.051	2.056	2.052	2.079	2.321	2.179	2.194	2.363	1.961	2.413	2.235	1.706	2.202	2.098	2.214	2.148	1.952	2.231	2.324	2.772	2.387	1.98	1.74	2.508	1.89	2.431	2.11	2.154
amplification	0.763158	LbrM_19_v4_52	LbrM2904_000304400.1:CDS:1_&_LbrM2904_000304500.1:CDS:1	kinesin, putative;evidence=IEA;with=GeneDB:LbrM.19.1000|GeneDB:LbrM.19.1150	ORTHOMCL165	1.892	1.829	1.789	1.876	1.844	1.98	1.763	1.894	1.967	1.898	1.818	1.817	1.774	1.91	1.838	1.898	1.843	1.861	1.913	1.816	1.903	1.948	2.186	1.898	1.933	1.934	1.917	1.83	1.915	1.951	1.864	1.963	1.938	1.907	1.93	2.018	1.806	1.935	1.82	1.914	1.864	1.95	1.86	1.984
amplification	0.763158	LbrM_22_v4_51	LbrM2904_000415800.1:CDS:1_&_LbrM2904_000417300.1:CDS:1	5a2rel-related protein;evidence=IEA;with=GeneDB:LbrM.22.0630	ORTHOMCL259	1.816	1.886	1.775	1.907	1.969	1.908	1.895	1.865	2.094	2.068	1.982	2.039	1.968	1.982	1.947	1.973	1.98	1.889	1.895	1.8	1.878	1.825	2.509	2.1	2.069	2.113	2.116	2	1.866	2	2.051	2.207	2.152	2.03	2.205	2.509	1.767	1.807	1.76	1.897	1.753	1.746	2.095	1.807
amplification	0.763158	LbrM_27_v4_60	LbrM2904_000542600.1:CDS:1_&_LbrM2904_000542700.1:CDS:1	60S acidic ribosomal protein P0, putative;evidence=IEA;with=GeneDB:LbrM.27.1520|GeneDB:LbrM.27.1530	ORTHOMCL131	1.805	1.714	1.868	1.906	1.929	1.882	1.974	1.921	1.878	1.951	1.956	2.099	1.952	2.035	1.763	1.853	1.868	2	2.123	1.872	1.952	1.688	2.2	1.86	1.915	2.082	2.25	2.078	2	2.016	1.947	2.075	1.911	1.953	2.023	2.327	1.975	2	1.961	1.767	1.849	2.016	1.838	1.953
amplification	0.763158	LbrM_35_v4_68	LbrM2904_000890400.1:CDS:1_&_LbrM2904_000890500.1:CDS:1	hypothetical protein, conserved	ORTHOMCL96	1.895	1.828	1.921	1.818	2.063	2.02	2.054	1.842	2	1.968	1.932	1.961	2	2	1.919	1.903	1.96	2.028	1.966	1.949	2.072	2	1.963	1.827	1.951	2.095	2.068	1.942	2.016	2	1.93	1.964	2.103	2.046	2.125	2	1.923	1.98	1.728	1.919	1.891	2.074	1.939	1.923
amplification	0.75	LbrM_06_v4_41	LbrM2904_000093100.1:CDS:1_&_LbrM2904_000093300.1:CDS:1	acyl-coenzyme a dehydrogenase, putative;evidence=IEA;with=GeneDB:LbrM.06.0850|GeneDB:LbrM.06.0870	ORTHOMCL185	2.023	1.926	1.981	1.848	1.833	1.863	1.935	1.676	1.945	1.817	2.018	1.898	1.967	1.972	1.945	1.936	1.985	1.795	2	1.978	1.93	1.974	2.241	2.062	1.771	1.92	1.943	2	1.95	2.036	1.729	2.046	1.874	1.908	1.915	2.293	1.89	1.808	1.851	1.84	1.803	1.983	1.876	2.035
amplification	0.75	LbrM_11_v4_48	LbrM2904_000178000.1:CDS:1_&_LbrM2904_000178600.1:CDS:1	60Kd inner membrane protein, putative;evidence=IEA;with=GeneDB:LbrM.11.0980	ORTHOMCL311	2.031	1.893	1.883	1.947	1.877	1.698	1.783	1.881	1.848	1.967	1.908	1.925	1.954	1.966	1.921	1.92	1.916	1.974	2	1.8	2.034	1.865	2.164	1.92	2.058	2.127	2.059	2.077	1.897	1.853	1.903	1.845	1.902	2	2	2.051	1.882	2.135	1.827	1.88	1.89	1.726	1.982	2.571
amplification	0.75	LbrM_11_v4_48_&_LbrM_29_v4_61	LbrM2904_000178100.1:CDS:1_&_LbrM2904_000610900.1:CDS:1	40S ribosomal protein S15a;evidence=IEA;with=GeneDB:LbrM.31.0190	ORTHOMCL121	2.076	1.913	1.645	2.013	2	1.96	1.957	1.947	2.03	1.917	1.735	1.77	2.048	1.852	2.053	2.037	2.038	2.109	2.077	2.265	2.09	1.993	2.475	2.08	1.975	2.177	2.106	2.067	2.238	2.164	1.763	1.87	1.77	2.047	1.868	1.984	1.854	1.879	1.963	2	2.124	1.982	1.87	2.173
amplification	0.75	LbrM_14_v4_45	LbrM2904_000221700.1:CDS:1_&_LbrM2904_000221800.1:CDS:1	enolase;evidence=IEA;with=GeneDB:LbrM.14.1320|GeneDB:LbrM.14.1330	ORTHOMCL89	2.15	2.135	2.065	2.325	1.787	2.687	2.167	2.351	1.85	2.199	2.196	2.481	2.063	1.918	2.027	2.23	1.988	1.818	2.108	1.6	2.558	2.615	2.672	1.84	1.908	2.555	2.024	2.5	2.491	2.525	1.836	2.013	2	1.85	1.964	1.898	1.85	1.9	1.4	2	1.837	1.693	1.926	1.966
amplification	0.75	LbrM_20_v4_69	LbrM2904_000366600.1:CDS:1_&_LbrM2904_000366800.1:CDS:1	NADH-ubiquinone oxidoreductase complex I subunit, putative;evidence=IEA;with=GeneDB:LbrM.20.3940|GeneDB:LbrM.20.3960	ORTHOMCL159	1.842	2.2	2.384	2.063	1.807	2.173	2.216	1.919	1.773	2.871	2.509	1.962	2.476	2.172	1.811	1.984	2.143	1.778	2.034	2.026	1.786	1.872	2.223	2.137	2.637	1.889	3.765	2.157	2.048	1.426	1.553	2.025	1.983	2.154	2.216	1.982	1.952	1.96	2	1.934	1.439	2.062	1.431	2.077
amplification	0.736842	LbrM_02_v4_37_&_LbrM_27_v4_60	LbrM2904_000044200.1:CDS:1_&_LbrM2904_000555400.1:CDS:1	hypothetical protein, conserved	ORTHOMCL246	2.021	2.027	2.177	2.083	2.239	1.84	1.803	2.043	2.143	1.857	1.885	1.929	1.993	1.745	2.16	1.875	1.774	1.984	1.863	1.919	1.975	2.1	2.105	1.812	1.898	1.953	1.918	1.984	1.972	1.779	1.923	1.961	1.76	2.172	1.892	2.262	1.766	2.147	1.766	1.808	2.302	1.779	1.894	1.887
amplification	0.736842	LbrM_20_v4_69	LbrM2904_000326100.1:CDS:1_&_LbrM2904_000332400.1:CDS:1	hypothetical protein, conserved	ORTHOMCL282	1.948	2.057	1.744	2.062	1.903	2.096	2.189	2.162	2.038	1.904	1.754	1.963	1.905	2.009	1.946	2.032	2.173	1.972	2.034	1.973	2	1.769	1.889	2.186	2.052	1.969	2.106	2	1.92	2.016	2.018	1.926	1.913	1.954	1.773	2.158	2.065	1.694	1.827	1.927	1.863	2.153	1.907	1.977
amplification	0.736842	LbrM_31_v4_64	LbrM2904_000680800.1:CDS:1_&_LbrM2904_000680900.1:CDS:1	GP63-like protein, leishmanolysin-like protein;evidence=IEA;with=GeneDB:LbrM.31.2230|GeneDB:LbrM.31.2260	ORTHOMCL119	2.429	2.191	1.987	2.361	1.985	2.33	2.205	2.486	2.265	2.2	2.009	1.992	2.472	1.908	2.637	2.266	2.215	2.299	2.364	1.628	1.952	1.888	2.509	2.228	1.996	1.773	1.971	1.951	2.439	1.746	2.086	1.818	1.738	1.97	2.012	2.018	1.976	1.9	1.873	2.077	1.83	1.873	1.982	1.928
amplification	0.723684	LbrM_20_v4_69	LbrM2904_000325900.1:CDS:1_&_LbrM2904_000332600.1:CDS:1	hypothetical protein, conserved	ORTHOMCL162	2.158	1.828	1.718	1.874	2.225	2.019	1.784	2.135	1.981	2.113	2.018	1.811	1.888	1.948	2.082	1.919	1.734	2	2.13	1.947	2.072	2.128	1.851	2.068	1.889	1.802	2.029	2.079	1.952	1.967	1.964	2.006	1.982	1.923	1.966	1.509	2	1.673	2.038	1.853	1.836	2.062	2	1.985
amplification	0.723684	LbrM_32_v4_66	LbrM2904_000722900.1:CDS:1_&_LbrM2904_000723100.1:CDS:1	KOW motif/Ribosomal L27e protein family, putative;evidence=IEA;with=Pfam:PF00467|Pfam:PF01777	ORTHOMCL340	2.108	2.028	2.189	2.122	1.909	2.039	2.105	2.079	1.982	1.771	1.896	2	1.81	1.579	2.189	1.822	1.941	1.892	1.678	2.051	2.048	2.025	2.148	2.255	1.909	1.984	2.095	1.866	1.79	1.968	2.052	2.159	1.93	1.969	1.909	2.245	1.873	1.857	1.963	2.115	2.027	1.847	1.988	1.954
amplification	0.723684	LbrM_28_v4_62	LbrM2904_000586200.1:CDS:1	Calcineurin-like phosphoesterase, putative;evidence=IEA;with=Pfam:PF00149	NA	2.244	2.444	1.811	1.738	2.121	1.922	2.711	1.459	1.418	2.59	2.411	2.644	3.295	1.448	1.838	1.067	2.275	2.431	2.085	1.725	1.762	2.282	2.481	1.36	2.277	2.516	2.174	3.514	3.484	1.361	2.786	2.795	2.583	4.071	4.134	3.281	2.262	2.16	1.392	4.05	0.635	4.113	1.359	1.613
deletions	0.723684	LbrM_10_v4_47	LbrM2904_000153200.1:CDS:1	Leishmanolysin, putative;evidence=IEA;with=Pfam:PF01457	NA	0.171	0.167	0.081	0.032	0.419	0.078	0.211	0.105	0.15	0.19	0.036	0.078	0.119	0.14	0.027	0.145	0.057	0.029	0.164	0.395	0.45	0.447	0.019	0.137	0.092	0.065	0.207	0.245	0.172	0.089	0.421	0.367	0.374	0.333	0.2	0.491	0.422	0.362	0.17	0.351	0.053	0.288	0.179	0.574
deletions	0.723684	LbrM_19_v4_52	LbrM2904_000315200.1:CDS:1	hypothetical protein	NA	0.432	0.343	0.237	0.375	0.312	0.36	0.368	0.342	0.328	0.254	0.327	0.269	0.306	0.25	0.351	0.288	0.314	0.361	0.246	0.316	0.293	0.333	0.296	0.235	0.277	0.383	0.306	0.197	0.237	0.328	0.288	0.3	0.257	0.277	0.235	0.259	0.242	0.435	0.32	0.198	0.297	0.217	0.215	0.279
amplification	0.710526	LbrM_15_v4_46	LbrM2904_000232600.1:CDS:1_&_LbrM2904_000232700.1:CDS:1	hypothetical protein, conserved	ORTHOMCL348	1.711	2.216	2.264	2	2	2.598	2.289	1.73	2.278	2.068	3.719	2.212	2.225	1.911	2.378	1.869	1.75	1.667	2.263	1.954	1.195	1.359	2.263	2.204	1.764	1.35	1.408	1.898	1.864	2.172	2.691	1.888	1.946	2.353	2.482	2.371	2.867	3.354	1.333	2.393	2.243	2.169	2.085	2.678
amplification	0.710526	LbrM_19_v4_52_&_LbrM_33_v4_65	LbrM2904_000301500.1:CDS:1_&_LbrM2904_000775600.1:CDS:1	40S ribosomal protein S13, putative;evidence=IEA;with=GeneDB:LbrM.19.0710|GeneDB:LbrM.33.3420	ORTHOMCL166	2.081	1.889	2.1	1.948	1.88	2.098	1.767	1.842	1.914	1.832	1.915	1.905	1.887	1.827	2.001	1.805	1.863	2.083	1.947	1.897	1.927	2.024	2.074	1.961	1.925	1.839	1.941	1.809	2.101	1.779	1.844	1.928	1.745	2.016	1.766	1.844	1.905	2.275	1.795	2.033	2.294	1.872	1.998	1.684
amplification	0.710526	LbrM_21_v4_55	LbrM2904_000399200.1:CDS:1_&_LbrM2904_000399300.1:CDS:1	40S ribosomal protein S23, putative;evidence=IEA;with=GeneDB:LbrM.21.1290|GeneDB:LbrM.21.1300	ORTHOMCL153	2.081	1.838	2.109	1.905	2	2.04	1.82	2.027	1.894	1.716	1.911	2.04	2.05	2.073	1.877	1.967	2.076	1.892	2.193	1.949	1.85	2.154	2.107	1.979	1.942	1.919	1.906	1.68	2.051	1.931	1.725	2.147	1.816	1.848	1.869	2.083	1.885	1.833	1.875	1.912	1.867	2.136	1.693	2.117
amplification	0.710526	LbrM_24_v4_57	LbrM2904_000470600.1:CDS:1_&_LbrM2904_000470700.1:CDS:1	40S ribosomal protein S8, putative;evidence=IEA;with=GeneDB:LbrM.24.2150|GeneDB:LbrM.24.2160	ORTHOMCL141	2.128	1.834	2.162	2.061	2	1.823	1.868	2.027	2.018	2.234	1.768	1.77	1.903	1.804	2.194	1.916	1.836	1.811	1.758	1.875	1.951	2.18	2.034	2.02	1.942	2.097	1.87	1.745	1.9	1.803	1.793	1.868	1.955	2.031	2.012	2.086	1.968	2.188	1.596	1.724	2.284	1.677	2.349	2.017
amplification	0.710526	LbrM_35_v4_68	LbrM2904_000846100.1:CDS:1_&_LbrM2904_000846400.1:CDS:1	ribosomal protein L24, putative;evidence=IEA;with=GeneDB:LbrM.35.1200|GeneDB:LbrM.35.1230	ORTHOMCL99	1.816	2	2.105	2.061	1.781	1.962	1.784	1.842	1.785	1.635	1.741	2	1.875	1.867	1.838	1.888	2	2.055	1.879	1.641	1.881	1.975	2.111	1.904	2.057	1.953	1.786	1.943	1.92	1.952	1.86	2.192	2.035	2.015	2.068	2.382	1.877	1.796	1.891	2.032	1.904	1.868	1.975	1.892
amplification	0.697368	LbrM_07_v4_43	LbrM2904_000101600.1:CDS:1	ATP-dependent DEAD/H RNA helicase, putative;evidence=IEA;with=GeneDB:LbrM.07.0360	ORTHOMCL6975	1.76	2.054	1.892	1.875	2.093	1.82	2	1.895	1.946	1.783	2.036	2	1.754	1.9	1.981	1.918	2.08	2.053	1.911	1.875	1.903	1.925	1.78	1.98	1.942	1.804	1.803	1.796	1.896	1.862	2.035	1.962	1.822	1.91	2.049	1.95	2.016	1.745	1.947	2.018	1.857	1.95	1.909	1.863
amplification	0.697368	LbrM_08_v4_42	LbrM2904_000118100.1:CDS:1_&_LbrM2904_000118200.1:CDS:1	Amastin surface glycoprotein, putative;evidence=IEA;with=Pfam:PF07344	ORTHOMCL350	2.459	2.623	2.651	2.133	2.469	1.783	3.108	2.486	1.968	2.483	1.709	2.274	2.683	2.258	1.722	1.91	1.768	1.892	1.755	2.334	2.122	2.3	2.158	1.843	1.83	2.492	1.336	2.612	1.898	2.362	2.125	2.196	2.118	2.016	1.665	2.258	2.146	1.981	1.896	2.169	1.814	2.068	2.339	2.482
amplification	0.697368	LbrM_28_v4_62_&_LbrM_30_v4_63	LbrM2904_000566600.1:CDS:1_&_LbrM2904_000658900.1:CDS:1	40S ribosomal protein S14;evidence=IEA;with=GeneDB:LbrM.28.1030|GeneDB:LbrM.30.3620	ORTHOMCL129	2.023	1.776	1.761	1.848	1.771	1.982	1.973	1.814	1.822	1.902	1.774	1.955	1.892	1.962	2.08	1.985	2.061	1.953	1.724	2.032	1.975	1.974	2.035	1.86	1.856	2.161	1.955	1.947	2.231	1.921	2.113	1.714	1.939	2.063	1.953	2.105	2.066	2.1	1.834	1.831	2.292	1.665	1.863	1.968
amplification	0.697368	LbrM_31_v4_64	LbrM2904_000686300.1:CDS:1_&_LbrM2904_000686400.1:CDS:1	hypothetical protein, conserved	ORTHOMCL78	1.61	2.213	1.693	2.237	1.651	1.446	1.872	1.919	1.906	2.017	1.687	1.829	1.888	1.717	1.818	1.682	1.941	1.87	1.457	2.077	1.639	1.712	2.259	1.911	1.946	1.756	2.278	2.113	1.903	1.901	2.276	2.23	2.111	2.184	2.275	2.239	1.621	1.66	2.216	2.189	1.811	2.031	1.934	1.744
amplification	0.697368	LbrM_28_v4_62	LbrM2904_000586300.1:CDS:1	hypothetical protein	NA	2	2.028	1.73	1.452	1.939	1.784	2.211	1.297	1.473	2.541	1.982	2.404	2.885	1.414	1.811	1.183	2.137	2.167	1.915	1.675	1.571	1.923	2.685	1.32	2.05	2.089	2.233	3.111	3.164	1.311	2.375	2.361	2.373	3.73	3.605	3.333	1.934	2.12	1.275	3.533	0.851	3.597	1.513	1.71
amplification	0.684211	LbrM_15_v4_46	LbrM2904_000229600.1:CDS:1_&_LbrM2904_000229700.1:CDS:1	60S acidic ribosomal protein, putative;evidence=IEA;with=GeneDB:LbrM.15.0401.1|GeneDB:LbrM.15.0402.1	ORTHOMCL173	1.845	1.919	2.264	1.949	1.968	1.921	2	2.081	1.833	2.068	1.894	1.846	1.774	1.964	1.784	2.033	1.923	1.972	1.965	1.942	2.098	1.846	1.948	2.123	1.951	2.05	2.057	1.878	1.915	1.983	1.875	2.1	1.919	1.956	1.759	2.104	2.016	1.812	1.902	1.875	2.163	2.153	1.811	1.881
amplification	0.671053	LbrM_20_v4_69	LbrM2904_000336800.1:CDS:1	amastin-like surface protein, putative;evidence=IEA;with=GeneDB:LbrM.20.1060|GeneDB:LbrM.20.1070	ORTHOMCL280	1.763	2.057	1.769	2.312	2.161	1.962	2.027	2.27	2.019	2.194	1.614	2.226	2.27	1.845	2.027	2.419	2.163	2.278	2.241	1.947	2.548	2.436	1.463	3	1.906	1.603	1.682	1.725	1.919	1.951	1.946	2.42	2.391	2	2.011	1.632	2.306	2.469	1.904	1.934	1.795	1.954	2.058	2.569
amplification	0.657895	LbrM_20_v4_69	LbrM2904_000326300.1:CDS:1_&_LbrM2904_000332200.1:CDS:1	hypothetical protein, conserved	ORTHOMCL347	2.263	1.915	1.949	1.782	2.129	1.73	1.973	1.865	1.925	1.92	2.035	1.849	1.857	2.138	1.838	1.967	2.061	1.639	1.966	2.027	1.833	1.82	2.315	2.138	1.929	1.984	1.906	2.215	1.887	1.836	1.911	2.012	1.817	2.092	1.989	2.579	2.258	1.898	1.75	1.934	1.85	1.738	2.093	1.923
amplification	0.657895	LbrM_34_v4_67	LbrM2904_000818000.1:CDS:1_&_LbrM2904_000818200.1:CDS:1	60S ribosomal protein L27A/L29, putative;evidence=IEA;with=GeneDB:LbrM.34.3740|GeneDB:LbrM.34.3760	ORTHOMCL104	1.868	1.861	2.184	2.03	2.063	1.981	1.789	1.949	1.909	2.065	1.862	1.83	1.984	1.983	2	1.903	1.98	1.703	1.759	1.769	1.964	1.825	1.926	1.863	1.845	2.056	1.878	1.943	1.968	2	1.859	2.098	2.03	1.877	1.932	2.14	1.969	1.939	1.87	1.869	1.974	2.219	1.841	1.94
amplification	0.644737	LbrM_06_v4_41	LbrM2904_000084900.1:CDS:1_&_LbrM2904_000085000.1:CDS:1	ABC transporter, putative;evidence=IEA;with=GeneDB:LbrM.06.0010;is_preferred=true,ATP-binding cassette protein subfamily G, member 2;evidence=IEA;with=GeneDB:LbrM.06.0080;rank=1	ORTHOMCL186	1.907	1.889	1.905	1.849	1.723	1.785	1.974	1.784	1.901	1.8	1.857	1.804	1.95	1.828	1.861	1.952	1.833	1.923	1.894	1.9	1.86	1.974	1.966	1.875	1.78	1.92	1.817	1.956	1.745	1.842	1.932	1.965	1.806	2.185	1.856	2.276	1.844	2.212	2.021	1.768	2.197	1.779	1.904	1.807
amplification	0.644737	LbrM_16_v4_53	LbrM2904_000247100.1:CDS:1_&_LbrM2904_000247400.1:CDS:1	hypothetical protein, conserved	ORTHOMCL303	1.921	1.649	1.869	2.024	1.812	2	1.763	1.789	1.943	1.85	1.909	1.777	1.883	1.852	1.676	1.817	1.75	1.757	1.928	1.818	1.786	1.927	2.614	3.136	2.017	2	2.119	1.54	1.817	1.848	2.048	2.07	1.982	2.154	2.06	2.534	1.8	2.27	1.76	1.895	2.11	1.771	2.013	1.734
amplification	0.644737	LbrM_20_v4_69	LbrM2904_000336700.1:CDS:1	hypothetical protein	NA	1.974	2.171	2.231	2.25	2.645	2	1.73	1.973	2.226	2.548	1.877	2.208	2.714	1.983	2.054	2.097	2.102	2.278	2.517	1.842	2	2	1.907	1.98	1.961	1.746	1.529	1.863	1.742	1.82	1.964	2.444	2.4	1.862	1.75	2.105	2.081	2.163	2	1.525	1.863	1.523	2.14	2.2
amplification	0.618421	LbrM_28_v4_62	LbrM2904_000585000.1:CDS:1_&_LbrM2904_000585100.1:CDS:1	40S ribosomal protein S17, putative;evidence=IEA;with=GeneDB:LbrM.28.2760|GeneDB:LbrM.28.2770	ORTHOMCL126	1.777	2.139	1.892	1.785	1.909	2.098	2.053	1.946	1.764	1.836	1.911	2	1.967	1.707	1.811	1.934	1.902	1.972	1.847	1.875	1.881	1.872	2.259	2.18	1.958	1.984	2.012	1.903	1.853	1.787	2.322	1.892	1.86	1.841	1.919	2.018	1.803	1.72	1.823	1.8	2.243	2.032	2.275	2.048
amplification	0.605263	LbrM_34_v4_67	LbrM2904_000813400.1:CDS:1_&_LbrM2904_000814600.1:CDS:1	hypothetical protein, conserved	ORTHOMCL112	2.5	1.389	2.579	2.516	1.75	1.294	2.342	2.23	1.564	1.653	2.12	3.151	1.46	2.983	1.838	1.613	2.14	2.189	1.31	1.974	1.298	1.1	1.537	2.51	1.746	1.5	1.105	1.566	1.065	1.705	1.386	3.256	3.151	2.323	2.674	3.632	2.296	1.96	1.167	2.328	2.814	2.484	1.939	3.651
amplification	0.578947	LbrM_15_v4_46	LbrM2904_000232100.1:CDS:1	hypothetical protein	NA	1.778	1.595	2.421	1.641	1.844	2.216	1.289	1.838	1.852	2.085	1.404	1.846	2.105	1.696	1.595	1.59	2.154	1.833	2.474	1.535	1.683	2	2.921	1.918	1.645	2.267	2.241	1.224	1.864	2.207	2.691	1.875	1.802	2.235	2.325	2.216	1.267	1.521	1.627	2.009	1.959	2.22	1.802	1.508
amplification	0.565789	LbrM_34_v4_67	LbrM2904_000813700.1:CDS:1_&_LbrM2904_000814900.1:CDS:1	hypothetical protein, conserved	ORTHOMCL194	2.237	1.416	2.421	2.636	1.531	1.196	2.289	1.988	1.636	1.459	1.888	3.358	1.238	2.767	1.703	1.533	2.36	2.378	1.138	2.424	1.5	1.325	1.583	2.686	1.685	1.291	0.953	1.434	0.951	1.762	1.193	3.33	3.216	2.707	2.646	3.465	2.25	1.928	0.925	2.672	2.733	2.688	1.891	3.773
amplification	0.565789	LbrM_15_v4_46	LbrM2904_000231500.1:CDS:1	hypothetical protein	NA	1.711	1.514	2.053	1.615	1.844	2.353	1.211	1.541	1.852	2.339	1.368	1.75	2.024	1.732	1.622	1.689	2.115	1.917	2.009	1.465	1.549	1.949	2.947	1.796	1.678	2.383	1.977	1.449	2.017	2.017	2.882	1.988	1.982	2.412	2.422	2.457	1.2	1.354	1.451	2.268	1.986	2.102	1.821	1.398
deletions	0.539474	LbrM_28_v4_62	LbrM2904_000591300.1:CDS:1	histone H4;evidence=IEA;with=GeneDB:LbrM.30.0450	ORTHOMCL2778	0.444	0.472	0.135	0.405	0.03	0.608	0.355	0.027	0.382	0.623	0.518	0.644	0.82	0.103	0.405	0.433	0.098	0.167	0.508	0.1	0.286	0.154	0.444	0.24	0.193	0.048	0.483	0.153	0.582	0.197	0.393	0.325	0.351	0.365	0.203	0.202	0.131	0.42	0.137	0.3	0.649	0.21	0.128	0.476
amplification	0.526316	LbrM_24_v4_57_&_LbrM_34_v4_67	LbrM2904_000470400.1:CDS:1_&_LbrM2904_000794300.1:CDS:1	60S ribosomal protein L26, putative;evidence=IEA;with=GeneDB:LbrM.24.2130|GeneDB:LbrM.34.1580	ORTHOMCL142	1.778	1.889	2.001	2.243	1.936	1.981	1.842	2	1.874	1.76	1.738	1.944	1.903	1.983	2.053	1.82	2.04	2.027	2.103	1.772	2.044	2.026	1.853	2.02	1.844	2.016	1.977	1.752	1.688	1.844	1.881	1.855	1.841	1.816	1.772	2.018	1.836	2.097	1.713	1.833	2.002	1.87	1.827	1.782
amplification	0.526316	LbrM_35_v4_68	LbrM2904_000871400.1:CDS:1_&_LbrM2904_000871500.1:CDS:1	ribosomal protein L29, putative;evidence=IEA;with=GeneDB:LbrM.35.3620|GeneDB:LbrM.35.3630	ORTHOMCL97	1.684	2.229	1.605	2.03	1.969	1.423	1.838	1.684	1.8	1.826	2.017	1.846	1.703	1.867	1.892	1.871	1.96	1.806	1.603	1.231	1.809	1.975	2.167	2.25	1.845	1.874	1.887	1.808	2.016	1.5	1.93	1.867	1.948	1.954	1.671	2.255	1.939	1.674	1.873	1.806	1.959	2.058	1.757	1.923
deletions	0.513158	LbrM_18_v4_54	LbrM2904_000286700.1:CDS:1	PAP2 superfamily, putative;evidence=IEA;with=Pfam:PF01569	ORTHOMCL296	0.27	0.263	0.359	0.273	0.364	0.333	0.308	0.297	0.327	0.383	0.357	0.423	0.361	0.339	0.368	0.328	0.314	0.278	0.383	0.325	0.262	0.366	0.345	0.347	0.375	0.317	0.405	0.269	0.373	0.35	0.274	0.373	0.339	0.313	0.318	0.286	0.339	0.308	0.36	0.271	0.321	0.355	0.305	0.371
amplification	0.486842	LbrM_21_v4_55	LbrM2904_000397500.1:CDS:1_&_LbrM2904_000397700.1:CDS:1	histone H2A;evidence=IEA;with=GeneDB:LbrM.21.1140;is_preferred=true,histone H2A, putative;evidence=IEA;with=GeneDB:LbrM.21.1160|GeneDB:LbrM.32.1270;rank=1	ORTHOMCL85	2.122	1.541	2.391	2.333	1.969	2.014	1.82	1.946	1.924	1.833	1.625	1.961	1.853	2.055	1.924	1.656	2.076	1.838	2.421	1.974	2.35	2.461	2.661	1.817	2.383	1.726	1.542	1.74	2.017	2.294	1.724	1.756	1.369	1.485	1.667	2.083	1.968	1.855	1.583	1.736	1.72	1.712	1.859	2.133
amplification	0.486842	LbrM_26_v4_59	LbrM2904_000509400.1:CDS:1_&_LbrM2904_000509500.1:CDS:1	40S ribosomal protein S16, putative;evidence=IEA;with=GeneDB:LbrM.26.0890|GeneDB:LbrM.26.0900	ORTHOMCL139	1.923	2.166	1.878	1.75	1.909	1.843	2.027	1.973	1.852	1.717	1.911	1.817	1.825	1.786	1.789	1.836	1.746	2.094	1.724	1.846	1.837	1.8	1.714	1.898	1.807	1.774	1.954	1.8	1.917	2.066	1.776	2.012	1.891	1.97	1.941	1.754	1.833	1.898	2.5	1.762	1.855	1.774	1.854	2.031
amplification	0.486842	LbrM_35_v4_68	LbrM2904_000904500.1:CDS:1_&_LbrM2904_000904800.1:CDS:1	histidine secretory acid phosphatase, putative;evidence=IEA;with=GeneDB:LbrM.35.6790|GeneDB:LbrM.35.6820	ORTHOMCL95	1.711	1.8	1.736	1.757	1.781	1.846	1.784	1.868	1.893	1.858	1.862	1.865	1.89	1.866	1.865	1.983	1.84	1.945	1.81	1.693	1.738	1.9	2.111	1.981	1.813	1.92	1.899	1.904	1.889	1.79	1.895	1.916	1.922	1.923	1.909	2.163	1.723	1.857	1.872	1.822	1.959	1.779	1.915	1.769
amplification	0.447368	LbrM_16_v4_53	LbrM2904_000259800.1:CDS:1_&_LbrM2904_000259900.1:CDS:1	kinesin, putative;evidence=IEA;with=GeneDB:LbrM.16.1510|GeneDB:LbrM.16.1520|GeneDB:LbrM.16.1530	ORTHOMCL88	1.842	1.811	1.921	2.024	1.844	1.882	1.71	1.737	1.811	1.8	1.836	1.722	1.85	1.851	1.757	1.8	1.789	1.811	1.839	1.818	1.881	1.976	2.017	1.526	1.862	1.889	1.881	1.78	1.8	1.796	1.83	1.883	1.982	2.015	1.881	2.035	1.723	2.083	1.68	1.894	2.095	1.721	1.886	1.75
amplification	0.434211	LbrM_21_v4_55	LbrM2904_000388700.1:CDS:1_&_LbrM2904_000388800.1:CDS:1	hexokinase, putative;evidence=IEA;with=GeneDB:LbrM.21.0310	ORTHOMCL268	1.877	1.865	1.848	1.762	1.625	1.787	1.872	1.919	1.697	1.734	1.768	1.803	1.901	1.764	1.774	1.787	1.924	1.851	1.807	1.949	1.925	1.974	2.268	1.735	1.741	1.79	1.882	1.88	1.695	1.931	1.707	2.024	1.746	1.819	1.691	2.183	1.656	2.333	1.584	1.701	2	1.763	1.782	1.767
amplification	0.434211	LbrM_25_v4_58	LbrM2904_000500500.1:CDS:1	hypothetical protein	NA	1.378	1.564	1.464	1.417	1.298	1.286	1.556	1.946	1.679	2.136	1.067	1.234	1.785	1.894	1.509	1.909	1.393	1.15	2.322	1.588	1.333	1.167	2.161	1.262	2.047	2.095	2.057	1.725	1.949	1.356	2.206	1.852	2.221	2.262	1.632	2.155	2.094	4.42	2.167	1.638	3.158	1.639	1.825	1.377
deletions	0.434211	LbrM_29_v4_61	LbrM2904_000594000.1:CDS:1	hypothetical protein	NA	0.231	0.074	0.256	0.344	0.406	0.373	0.553	0.316	0.093	0.295	0.5	0.54	0.54	0.175	0.289	0.29	0.56	0.583	0.333	0.462	0.333	0.375	0.222	0.32	0.275	0.145	0.262	0.314	0.29	0.295	0.842	0.25	0.248	0.688	0.741	0.638	0.516	0.551	0.255	0.75	1.316	0.656	0.247	0.953
amplification	0.407895	LbrM_09_v4_44	LbrM2904_000133900.1:CDS:1	hypothetical protein	NA	1.211	1.297	3.316	2.818	3.303	0.745	1.208	1.605	1.233	2.649	0.86	1.37	1.403	1.295	2.027	2.869	0.784	0.75	1.571	1.533	2.85	2.696	2.018	0.979	1.008	2.048	1.181	1.854	1.625	0.786	1.645	2.659	2.9	2	1.675	2.561	2.293	2.213	1.939	1.684	0.577	1.574	3.587	1.65
amplification	0.394737	LbrM_21_v4_55_&_LbrM_30_v4_63	LbrM2904_000399100.1:CDS:1_&_LbrM2904_000656400.1:CDS:1	60S ribosomal protein L9, putative;evidence=IEA;with=GeneDB:LbrM.21.1280|GeneDB:LbrM.30.3380	ORTHOMCL154	1.792	1.94	2.087	1.736	1.855	1.865	1.769	1.946	1.897	1.817	1.667	2.007	1.936	1.812	1.908	1.696	1.943	1.948	1.884	2.008	1.855	1.974	1.729	1.535	1.679	1.549	1.663	1.531	1.849	1.72	1.73	1.8	1.851	1.816	1.647	1.864	1.723	1.898	1.814	1.934	1.855	2.055	1.898	2.088
amplification	0.381579	LbrM_18_v4_54_&_LbrM_35_v4_68	LbrM2904_000284500.1:CDS:1_&_LbrM2904_000875300.1:CDS:1	40S ribosomal protein S27-1;evidence=IEA;with=GeneDB:LbrM.18.0670;is_preferred=true,40S ribosomal protein S27-1, putative;evidence=IEA;with=GeneDB:LbrM.35.3990;rank=1	ORTHOMCL170	2.135	1.75	1.716	2.03	1.786	1.747	1.714	1.76	1.924	1.79	1.909	1.846	1.859	1.744	1.812	2.018	2.298	2.027	1.76	1.671	1.595	1.678	1.782	1.943	2.001	2.031	1.99	2.076	1.935	1.902	2.067	1.868	1.905	1.846	1.849	1.821	1.704	1.865	2.1	1.832	1.984	1.817	1.902	1.78
amplification	0.368421	LbrM_18_v4_54	LbrM2904_000297200.1:CDS:1	hypothetical protein	NA	1.432	1.474	1.359	2.212	1.545	1.706	2.077	1.432	1.527	1.25	1.589	1.673	1.41	1.714	1.5	1.246	1.529	1.5	1.75	1.85	1	1.098	0.673	1.837	0.7	0.984	1.476	1.942	1.322	1.9	2.242	2.108	2.134	2.388	1.459	1.411	1.871	3.192	1.76	1.559	2.259	1.5	2.793	1.194
deletions	0.368421	LbrM_09_v4_44	LbrM2904_000139600.1:CDS:1	surface antigen-like protein;evidence=IEA;with=GeneDB:LbrM.04.0670	ORTHOMCL7298	1.158	1.27	1.342	1.485	1.182	1.118	1.146	0.921	1.583	1.596	0.628	1.274	1.548	1.246	0.757	1.18	0.745	0.722	1.571	0.667	0.225	0.261	0.304	0.479	0.212	0.371	0.434	0.271	0.357	0.196	0.339	0.293	0.282	0.323	0.349	0.825	0.31	0.319	0.327	0.368	0.333	0.344	0.269	0.283
deletions	0.368421	LbrM_29_v4_61	LbrM2904_000617200.1:CDS:1	hypothetical protein	NA	0.59	0.306	0.436	0.438	0.438	0.451	0.447	0.355	0.296	0.377	0.5	0.32	0.413	0.649	0.316	0.21	0.42	0.472	0.4	0.308	0.214	0.225	0.481	0.48	0.383	0.371	0.405	0.578	0.339	0.508	0.333	0.452	0.442	0.266	0.241	0.431	0.339	0.469	0.235	0.183	0.447	0.266	0.284	0.328
amplification	0.328947	LbrM_20_v4_69	LbrM2904_000336500.1:CDS:1	hypothetical protein, conserved	ORTHOMCL355	1.632	1.543	2.026	1.875	2.032	1.615	1.811	1.757	1.736	1.887	1.649	1.717	2.063	1.638	1.865	1.694	1.714	1.833	1.862	1.816	2.262	2.59	2.833	1.373	2.024	1.889	1.612	1.98	1.887	1.951	1.339	1.531	1.522	1.492	1.432	1.351	1.629	1.612	1.5	1.426	1.507	1.262	1.477	1.523
deletions	0.328947	LbrM_10_v4_47	LbrM2904_000150900.1:CDS:1	Leishmanolysin, putative;evidence=IEA;with=Pfam:PF01457	NA	0.371	0.361	0.243	0.258	0.548	0.431	0.132	0.368	0.4	0.379	0.182	0.176	0.508	0.491	0.486	0.339	0.151	0.171	0.455	0.5	0.375	0.368	0.296	0.333	0.445	0.323	0.244	0.306	0.276	0.286	0.544	0.38	0.43	0.545	0.447	0.281	0.453	0.553	0.383	0.491	0.421	0.458	0.474	0.541
deletions	0.328947	LbrM_20_v4_69	LbrM2904_000355100.1:CDS:1	Amastin surface glycoprotein, putative;evidence=IEA;with=Pfam:PF07344	NA	0.395	0.257	0.513	0.406	0.323	0.442	0.351	0.243	0.472	0.403	0.439	0.264	0.492	0.345	0.514	0.468	0.306	0.389	0.414	0.289	0.524	0.462	0.519	0.275	0.354	0.476	0.435	0.529	0.435	0.426	0.304	0.42	0.443	0.231	0.239	0.281	0.403	0.551	0.481	0.295	0.137	0.323	0.407	0.262
amplification	0.315789	LbrM_03_v4_36	LbrM2904_000045000.1:CDS:1	hypothetical protein, conserved	ORTHOMCL7435	1.419	1.605	1.579	1.594	2.161	1.531	1.608	1.405	1.6	1.776	1.759	1.58	1.823	1.983	1.838	1.661	1.439	1.595	1.772	1.795	1.775	1.475	0.95	2.37	1.856	1.557	1.535	2.102	1.965	2.145	1.828	1.595	1.573	2.275	1.784	1.25	2.07	2.556	2.304	1.855	2.099	2.086	2.191	1.632
amplification	0.302632	LbrM_11_v4_48	LbrM2904_000173900.1:CDS:1_&_LbrM2904_000174000.1:CDS:1	40S ribosomal protein S21, putative;evidence=IEA;with=GeneDB:LbrM.11.0550|GeneDB:LbrM.11.0560	ORTHOMCL180	1.803	1.857	1.65	1.667	1.817	1.947	1.891	1.816	1.788	1.666	1.842	1.6	1.923	1.784	1.816	1.626	1.764	1.973	1.779	2.04	1.69	1.763	2.219	1.85	1.711	1.921	1.882	1.769	1.68	1.656	1.75	1.75	1.894	1.552	1.795	2.441	1.706	1.481	1.827	1.725	1.695	1.725	1.702	1.73
amplification	0.302632	LbrM_34_v4_67	LbrM2904_000818300.1:CDS:1_&_LbrM2904_000818400.1:CDS:1	60S ribosomal protein L23, putative;evidence=IEA;with=GeneDB:LbrM.34.3770|GeneDB:LbrM.34.3780	ORTHOMCL103	1.802	1.75	1.684	1.788	1.969	2.058	1.894	1.718	1.682	1.984	1.793	1.698	1.841	1.862	1.973	1.726	1.98	1.919	1.862	1.821	1.857	1.85	2.111	1.804	1.77	2	1.698	1.792	1.799	1.902	1.614	1.719	1.69	1.846	1.573	2.123	1.875	1.837	1.741	1.689	1.8	1.781	1.793	1.713
deletions	0.302632	LbrM_27_v4_60	LbrM2904_000555700.1:CDS:1	hypothetical protein, conserved	ORTHOMCL193	0.439	0.343	0.421	0.594	0.357	0.471	0.5	0.368	0.386	0.23	0.439	0.412	0.323	0.333	0.455	0.393	0.302	0.417	0.246	0.333	0.5	0.625	0.545	0.24	0.212	0.361	0.298	0.529	0.339	0.459	0.509	0.412	0.384	0.281	0.31	0.69	0.45	0.5	0.382	0.2	0.575	0.295	0.612	0.317
amplification	0.289474	LbrM_13_v4_50	LbrM2904_000204300.1:CDS:1_&_LbrM2904_000204400.1:CDS:1	40S ribosomal protein S4, putative;evidence=IEA;with=GeneDB:LbrM.13.1000	ORTHOMCL308	1.894	1.694	1.808	1.564	1.834	1.78	1.731	1.865	1.684	1.733	1.691	1.618	1.738	1.831	1.723	1.803	1.687	1.824	1.747	1.805	1.905	1.737	2.069	1.98	1.84	2.066	2.035	1.934	1.712	1.897	1.754	1.882	1.808	1.758	1.8	2.067	1.719	1.667	1.769	1.86	1.766	1.796	1.791	1.817
amplification	0.289474	LbrM_18_v4_54	LbrM2904_000289200.1:CDS:1_&_LbrM2904_000289500.1:CDS:1	mannosyltransferase-II, putative;evidence=IEA;with=GeneDB:LbrM.18.1010	ORTHOMCL294	1.054	2.026	1.154	0.939	1.91	1.882	1.102	2	1.545	2.067	1.572	1.019	1.59	1.571	1.566	1.016	1.647	1.695	2	1.55	2.072	1.975	1.745	1.613	2.05	1.603	2.179	2.116	2.169	1.016	2.097	1.578	1.572	1.567	1.542	1.197	1.081	0.981	1.6	1.525	0.925	1.597	1.549	1.065
amplification	0.289474	LbrM_31_v4_64	LbrM2904_000681700.1:CDS:1	hypothetical protein, conserved	ORTHOMCL2303	1.701	1.719	1.973	1.639	1.894	1.786	1.756	1.716	1.872	1.858	1.768	1.667	1.792	1.817	1.701	1.741	1.755	1.714	1.754	1.744	1.892	1.95	1.991	2.188	1.958	1.878	2.053	1.992	1.593	1.656	2.112	1.915	1.76	1.786	1.889	2.027	1.685	1.88	1.824	1.81	1.569	1.651	1.903	1.696
amplification	0.289474	LbrM_27_v4_60	LbrM2904_000530700.1:CDS:1	hypothetical protein	NA	1.805	1.914	1.842	1.125	2.119	2.069	1.842	1.868	1.404	1.967	1.825	1.647	1.29	1.526	1.636	2.057	2.208	2.111	1.298	1.923	1.881	2.05	1.691	1.26	1.381	2.098	2.488	1.412	1.597	1.541	1.14	0.962	1	1.891	1.322	1.121	2.45	3.109	0.941	1.45	1.897	1.656	1.862	1.603
amplification	0.276316	LbrM_18_v4_54	LbrM2904_000289000.1:CDS:1_&_LbrM2904_000289300.1:CDS:1	Nrap protein, putative;evidence=IEA;with=GeneDB:LbrM.18.1020	ORTHOMCL293	1.054	1.973	1.052	0.97	2.091	2.019	1	2.108	1.545	2.116	1.5	1.057	1.525	1.482	1.526	1.049	1.569	1.584	2.05	1.575	2.071	1.975	1.818	1.633	2.092	1.523	2.095	1.942	2.102	1.05	2.145	1.566	1.589	1.597	1.612	1.267	1	0.942	1.5	1.441	0.888	1.467	1.525	0.968
amplification	0.276316	LbrM_18_v4_54	LbrM2904_000289100.1:CDS:1_&_LbrM2904_000289400.1:CDS:1	hypothetical protein, conserved	ORTHOMCL292	0.946	2.131	1.026	1.031	2.121	2.156	1.128	2.054	1.509	2.083	1.607	1.02	1.475	1.411	1.474	1.082	1.627	1.583	1.883	1.5	1.929	1.975	1.691	1.572	2.075	1.556	2.167	2.058	2.271	0.983	2.209	1.639	1.572	1.463	1.6	1.143	1	0.884	1.5	1.475	0.839	1.484	1.391	1.033
amplification	0.263158	LbrM_02_v4_37	LbrM2904_000042100.1:CDS:1	hypothetical protein	NA	1.111	1.194	1.639	1.2	1.062	1.02	1.463	1.667	1.096	1.228	1.904	1.612	1.155	1.274	1.027	1.368	1.189	1.059	1.232	1.15	2.316	2.05	1	1.737	1.716	1.483	1.212	1.915	1.218	1.655	1.714	1.074	1.153	2.433	2.262	1.017	1.25	0.962	1.234	2.418	1.208	2.228	1.545	1.214
amplification	0.25	LbrM_15_v4_46	LbrM2904_000230700.1:CDS:1	hypothetical protein	NA	1.333	1.135	2	1.487	1.469	1.863	1.474	1.973	1.741	2.22	1.263	1.442	1.742	1.241	1.216	1.164	1.712	1.569	1.667	1.349	1.341	1.667	1.614	1.429	1.223	1.633	1.598	1.347	1.941	2.017	2.147	1.512	1.486	1.662	1.916	1.948	1.1	1.208	1.461	1.661	1.399	1.763	1.448	1.203
amplification	0.236842	LbrM_20_v4_69	LbrM2904_000337600.1:CDS:1	Amastin surface glycoprotein, putative;evidence=IEA;with=Pfam:PF07344	NA	1.816	1.371	1.923	1.375	1.548	1.885	1.703	1.676	1.566	1.5	1.842	1.849	1.444	1.845	1.432	1.403	1.347	1.5	1.431	1.921	1	1.077	1.704	0.961	1.882	1.937	1.894	1.373	1.355	0.967	1.339	1.111	1.096	1.108	0.943	1.035	0.935	0.796	0.942	0.951	0.945	0.877	0.756	0.985
amplification	0.210526	LbrM_03_v4_36	LbrM2904_000049000.1:CDS:1_&_LbrM2904_000049100.1:CDS:1	60S acidic ribosomal protein P2, putative;evidence=IEA;with=GeneDB:LbrM.03.0400	ORTHOMCL333	1.568	1.71	1.776	1.844	1.903	1.694	1.811	1.865	1.692	1.811	1.74	1.6	1.678	1.61	1.757	1.763	1.775	1.784	1.579	1.949	1.8	1.7	1.766	1.8	1.762	1.639	1.688	1.653	1.614	1.945	1.656	1.481	1.578	1.45	1.666	1.968	1.825	1.436	1.935	1.709	1.84	1.81	1.658	1.86
amplification	0.210526	LbrM_11_v4_48_&_LbrM_35_v4_68	LbrM2904_000171200.1:CDS:1_&_LbrM2904_000903100.1:CDS:1	hypothetical protein, conserved	ORTHOMCL349	2.008	1.743	1.855	1.746	1.796	1.605	1.918	1.658	1.838	1.584	1.812	1.962	1.949	1.735	1.862	2.032	1.712	1.829	2.149	1.655	1.527	1.563	1.905	1.735	1.962	1.699	1.866	1.917	1.607	1.694	1.678	1.459	1.498	1.45	1.636	1.604	1.613	1.238	1.688	1.487	1.555	1.504	1.475	1.727
amplification	0.210526	LbrM_13_v4_50	LbrM2904_000195500.1:CDS:1	hypothetical protein	NA	1.234	0.542	2.077	2.308	2.089	2.06	1.317	1.351	1.298	0.567	2.109	2.118	1.169	1.323	1.411	1.013	1.667	1.73	0.795	1.683	2.619	2.868	1.431	1.306	1.294	1.066	0.541	2.441	1.034	1.621	1.313	2.612	2.679	1.742	1.459	1.373	1.703	1.854	1.731	1.544	1.785	1.593	1.567	1.317
amplification	0.210526	LbrM_15_v4_46	LbrM2904_000230500.1:CDS:1	hypothetical protein	NA	1.511	1.297	1.711	1.295	1.438	1.882	1.461	1.703	1.907	2.28	1.447	1.337	1.548	1.446	1.378	1.41	1.558	1.611	1.825	1.093	1.366	1.59	1.895	1.367	1.298	1.75	1.494	1.408	2	1.888	2.529	1.375	1.365	1.735	1.946	1.819	1.167	1.438	1.255	1.464	1.568	1.619	1.321	1.169
amplification	0.197368	LbrM_20_v4_69	LbrM2904_000345700.1:CDS:1	hypothetical protein	NA	1.684	1.629	1.436	1.469	1.613	1.25	1.622	1.243	1.887	1.097	1.605	1.453	1.54	1.302	1.459	1.468	1.551	1.194	1.052	1.132	1.167	1.256	1.093	1.373	2.122	1.048	1.929	1.196	1.129	1.213	1.643	1.778	1.8	2.108	2.182	1.404	0.823	0.878	1.654	1.869	1.411	1.708	2.128	1.554
deletions	0.197368	LbrM_19_v4_52	LbrM2904_000307100.1:CDS:1	ATG8/AUT7/APG8/PAZ2, putative;evidence=IEA;with=GeneDB:LbrM.19.1170	ORTHOMCL5390	0.324	0.457	0.553	0.344	0.312	0.28	0.474	0.421	0.295	0.356	0.455	0.327	0.258	0.286	0.351	0.288	0.353	0.361	0.404	0.816	0.659	0.769	0.389	0.49	0.882	0.967	1.094	0.704	0.627	0.541	0.593	0.512	0.602	0.538	0.588	0.379	0.323	0.457	0.36	0.5	0.581	0.5	0.633	0.525
amplification	0.184211	LbrM_20_v4_69	LbrM2904_000348300.1:CDS:1_&_LbrM2904_000348500.1:CDS:1_&_LbrM2904_000348700.1:CDS:1	hypothetical protein, conserved	ORTHOMCL190	1.553	1.344	1.154	1.72	1.581	1.769	1.487	1.053	1.245	1.662	1.754	1.472	1.667	1.328	1.107	1.274	1.286	1.083	1.259	1.025	1.167	1.128	1.76	1.353	1.307	1.746	1.894	1.235	1.243	1.295	1.357	1.382	1.382	2.339	2.454	2.281	1.694	1.96	1.424	2.131	1.631	1.877	1.896	1.585
deletions	0.184211	LbrM_10_v4_47	LbrM2904_000152700.1:CDS:1	Leishmanolysin, putative;evidence=IEA;with=Pfam:PF01457	NA	0.371	0.333	0.351	0.323	0.435	0.314	0.5	0.316	0.45	0.517	0.345	0.353	0.407	0.491	0.243	0.5	0.34	0.2	0.382	0.579	0.575	0.474	0.556	0.549	0.655	0.629	0.671	0.51	0.483	0.446	0.421	0.696	0.598	0.561	0.471	0.702	0.391	0.319	0.447	0.526	0.579	0.542	0.449	0.41
deletions	0.184211	LbrM_10_v4_47	LbrM2904_000153700.1:CDS:1	Leishmanolysin, putative;evidence=IEA;with=Pfam:PF01457	NA	0.429	0.333	0.432	0.387	0.323	0.431	0.434	0.421	0.4	0.448	0.491	0.431	0.593	0.421	0.432	0.516	0.443	0.571	0.4	0.5	0.325	0.395	0.426	0.353	0.294	0.532	0.427	0.286	0.448	0.438	0.404	0.582	0.495	0.348	0.318	0.351	0.422	0.426	0.511	0.333	0.447	0.373	0.423	0.393
amplification	0.171053	LbrM_20_v4_69	LbrM2904_000354900.1:CDS:1_&_LbrM2904_000355000.1:CDS:1	Amastin surface glycoprotein, putative;evidence=IEA;with=Pfam:PF07344	ORTHOMCL344	1.842	1.628	1.436	1.344	1.516	1.481	1.271	1.649	1.83	1.613	1.737	1.679	1.683	1.586	1.73	1.242	1.735	2.139	1.776	1.526	2.285	2.103	2.704	1.49	1.448	1.873	1.73	1.51	1.694	1.492	1.393	2.012	1.948	1.462	1.591	1.316	1.967	1.939	1.557	1.639	0.74	1.492	1.43	1.815
amplification	0.171053	LbrM_31_v4_64	LbrM2904_000679400.1:CDS:1	hypothetical protein	NA	1.662	1.865	1.32	1.75	1.902	1.68	0.628	1.676	1.385	1.45	1.071	1.597	1.332	1.6	1.87	0.948	1.422	1.286	0.847	1.769	1.301	1.438	1.843	1.614	1.371	1.065	0.692	1.609	1.366	1.352	0.647	1.345	1.396	1.855	1.98	3.027	1.855	1.97	1.235	2.022	1.229	1.976	1.455	1.216
deletions	0.171053	LbrM_04_v4_39	LbrM2904_000067100.1:CDS:1	acyltransferase-like protein, copy 1;evidence=IEA;with=GeneDB:LbrM.04.1050	ORTHOMCL329	0.378	0.541	0.95	0.231	0.349	0.449	0.73	0.351	0.364	0.966	0.377	0.415	0.413	0.97	0.34	0.717	0.887	1	0.357	0.725	0.325	0.368	0.291	0.367	0.191	0.492	0.373	0.327	0.309	0.351	0.794	0.962	1	0.761	0.695	1.345	0.656	0.957	1.286	0.691	0.429	0.712	1.549	1.069
deletions	0.157895	LbrM_20_v4_69	LbrM2904_000323800.1:CDS:1	Uncharacterized conserved protein (DUF2039), putative;evidence=IEA;with=GeneDB:LbrM.20.0630	ORTHOMCL285	0.395	0.4	0.41	0.469	0.355	0.356	0.324	0.351	0.453	0.355	0.368	0.415	0.381	0.5	0.351	0.419	0.388	0.306	0.448	0.342	0.31	0.359	0.352	0.314	0.362	0.349	0.353	0.392	0.452	0.426	0.429	0.346	0.409	0.431	0.375	0.246	0.435	0.367	0.423	0.377	0.397	0.446	0.407	0.415
amplification	0.144737	LbrM_09_v4_44	LbrM2904_000133800.1:CDS:1	hypothetical protein, conserved	ORTHOMCL91	0.921	0.892	2.105	1.758	2.303	0.608	1	1.184	0.9	1.789	0.802	1.041	1.032	0.951	1.162	1.852	0.686	0.667	1.214	1.133	1.675	1.848	1.321	0.792	0.801	1.935	0.88	1.271	1.179	0.625	1.161	2.195	1.845	1.446	1.307	1.614	1.448	1.617	1.327	1.307	0.538	1.197	2.596	1.133
amplification	0.144737	LbrM_35_v4_68	LbrM2904_000902900.1:CDS:1	poly(A)-specific ribonuclease PARN, putative;evidence=IEA;with=GeneDB:LbrM.35.6680	ORTHOMCL425	1.5	0.971	1.5	1.03	1.562	1.077	0.973	1.105	1.046	1.571	1.086	1	2.172	1.733	1.054	1.129	2.24	2.111	1.121	1.128	1.024	0.975	2.037	1.115	2.146	1.079	1.011	2.212	1	1.065	1.123	1.687	1.724	1.769	1.659	1	1.754	1.694	1.182	1.79	1.192	1.765	1.122	1.062
deletions	0.144737	LbrM_10_v4_47	LbrM2904_000151000.1:CDS:1	Leishmanolysin, putative;evidence=IEA;with=Pfam:PF01457	NA	0.543	0.528	0.541	0.323	1.097	0.549	0.211	0.553	0.75	0.862	0.491	0.078	1.153	0.632	1.135	0.532	0.208	0.229	0.818	0.816	0.575	0.684	0.759	0.353	0.076	0.5	0.5	0.694	0.207	0.518	1.228	0.924	0.897	0.455	0.471	0.842	1.047	1	0.511	0.509	0.474	0.424	0.756	0.738
deletions	0.144737	LbrM_29_v4_61	LbrM2904_000618800.1:CDS:1	hypothetical protein	NA	1.179	0.87	0.769	1.219	0.656	0.686	0.776	0.763	1.037	0.984	0.661	0.8	0.841	0.93	0.711	0.887	0.94	0.694	0.583	1.077	0.905	0.9	0.852	0.7	0.475	0.581	0.815	0.657	0.516	0.426	0.404	0.613	0.425	0.266	0.247	0.716	0.645	0.612	0.275	0.2	0.684	0.188	0.284	0.445
deletions	0.131579	LbrM_20_v4_69	LbrM2904_000323900.1:CDS:1	hypothetical protein, conserved	ORTHOMCL163	0.368	0.4	0.385	0.406	0.355	0.365	0.351	0.351	0.453	0.403	0.386	0.415	0.413	0.362	0.351	0.387	0.367	0.389	0.345	0.368	0.405	0.385	0.352	0.392	0.354	0.365	0.4	0.431	0.403	0.393	0.357	0.432	0.417	0.415	0.386	0.351	0.387	0.367	0.423	0.426	0.411	0.415	0.407	0.431
amplification	0.118421	LbrM_09_v4_44	LbrM2904_000138000.1:CDS:1	surface antigen-like protein;evidence=IEA;with=GeneDB:LbrM.04.1260	ORTHOMCL7247	1.211	1.392	1.303	0.879	1.121	1.186	1.198	1.079	1.292	1.14	1.39	1.205	1.274	1.197	1.27	1.426	1.275	1.375	1.25	1.333	1.588	1.75	1.036	2.323	1.475	2.581	1.898	1.083	1.054	0.982	1.581	1.463	1.459	1.908	2.072	1.105	1.397	1.66	1.367	1.904	1.532	1.713	1.716	1.325
amplification	0.118421	LbrM_17_v4_49	LbrM2904_000277600.1:CDS:1	cytidylyltransferase, putative;evidence=IEA;with=GeneDB:LbrM.17.1470	ORTHOMCL5656	0.946	1.081	0.951	1.061	0.912	1.059	1.105	0.987	1.075	0.951	0.947	1.077	1.032	0.93	0.973	1	1	0.892	1.121	0.923	1.024	1.05	1.036	0.918	0.967	1.032	0.966	0.939	1.008	1.088	0.881	0.938	1.027	2.104	1.908	1.034	1.958	2.255	0.92	2.211	1.19	2.016	1.063	0.967
amplification	0.105263	LbrM_14_v4_45	LbrM2904_000221100.1:CDS:1_&_LbrM2904_000221200.1:CDS:1	kinesin K39, putative;evidence=IEA;with=GeneDB:LbrM.14.1100|GeneDB:LbrM.14.1120|GeneDB:LbrM.14.1310	ORTHOMCL67	1.625	1.73	1.739	1.256	1.455	1.333	1.417	1.324	1.783	1.948	1.518	2.057	1.524	1.59	1.433	1.606	1.395	1.409	1.337	1.6	1.535	1.564	1.346	1.34	1.664	1.508	1.654	1.586	1.678	1.508	1.672	1.78	1.822	1.582	1.611	1.22	1.466	1.6	1.6	1.474	1.6	1.516	1.824	1.796
amplification	0.105263	LbrM_17_v4_49	LbrM2904_000277700.1:CDS:1	cytochrome b5-like Heme/Steroid binding domain containing protein, putative;evidence=IEA;with=GeneDB:LbrM.17.1480	ORTHOMCL5655	0.919	0.946	1.024	1.212	1.088	1.039	0.868	0.947	1.17	0.918	1	1.096	0.921	1.07	1.162	0.983	1.052	0.946	0.983	1.103	1.071	1.2	1	1.061	0.95	1.016	1.023	1.061	1	0.982	0.983	1.088	1.072	2.239	2.011	1	2.085	2.784	1.06	2	1.177	2.115	1.139	1.1
amplification	0.105263	LbrM_20_v4_69	LbrM2904_000326500.1:CDS:1_&_LbrM2904_000326600.1:CDS:1_&_LbrM2904_000326700.1:CDS:1_&_LbrM2904_000326800.1:CDS:1_&_LbrM2904_000326900.1:CDS:1_&_LbrM2904_000327000.1:CDS:1	amastin-like surface protein;evidence=IEA;with=GeneDB:LbrM.18.0470	ORTHOMCL51	1.395	1.257	1.358	1.624	1.614	1.5	2.025	1.404	1.433	1.484	1.474	1.905	1.395	1.5	1.377	1.419	1.387	1.583	1.448	1.631	1.404	1.513	1.684	1.353	1.928	1.572	2.047	1.314	0.87	0.804	0.946	1.691	1.897	1.432	1.465	1.58	1.404	1.121	1.904	1.427	1.835	1.523	0.919	0.923
amplification	0.105263	LbrM_32_v4_66	LbrM2904_000718400.1:CDS:1	hypothetical protein	NA	0.703	0.833	0.757	1.03	0.515	0.442	0.368	0.526	0.593	0.475	1.474	1.423	0.444	0.544	1.959	0.911	1.039	1.162	0.525	0.641	1.357	1.55	0.426	1.451	0.868	1	0.971	1.288	1.629	0.839	1.684	1.451	1.342	1.406	1.506	0.579	0.587	0.765	1.17	1.123	1.197	1.169	0.765	0.785
amplification	0.0921053	LbrM_09_v4_44	LbrM2904_000125800.1:CDS:1	hypothetical protein, conserved	ORTHOMCL6806	1.211	1.324	1.118	1.303	1.182	1.255	1.083	1.079	1.15	1.456	0.744	1.274	1.081	1.164	1.095	1.311	1.294	1.361	1.196	1.067	1.075	1.348	0.982	1.24	1.093	1.29	1.229	1.167	1.464	1.393	1.258	1.183	1.209	1.954	1.41	0.868	1.483	2.277	1.837	1.526	1.962	1.377	1.375	1.417
amplification	0.0921053	LbrM_09_v4_44	LbrM2904_000130900.1:CDS:1_&_LbrM2904_000131000.1:CDS:1	protein kinase, putative;evidence=IEA;with=GeneDB:LbrM.09.0420	ORTHOMCL320	1.657	1.73	1.789	1.545	1.788	1.725	1.792	1.737	1.667	1.649	1.628	1.754	1.645	1.803	1.676	1.704	1.863	1.833	1.732	1.622	1.725	1.761	2	1.73	1.737	1.822	1.796	1.834	1.678	1.804	1.645	1.695	1.709	1.692	1.772	2.228	1.707	1.66	1.775	1.614	1.628	1.59	1.731	1.617
amplification	0.0921053	LbrM_11_v4_48	LbrM2904_000165100.1:CDS:1	hypothetical protein, conserved	ORTHOMCL5466	1.227	1.25	1.2	1.316	1.082	1.263	1.239	1.395	1.212	1.417	1.342	1.35	1.215	1.25	1.263	1.347	1.278	1.237	1.291	1.14	1.414	1.22	1.018	1.18	1.165	1.238	1.224	1.282	1.462	1.262	1.333	1.345	1.319	2	1.422	1.085	1.485	2.019	1.827	1.379	1.878	1.387	1.447	1.397
amplification	0.0921053	LbrM_20_v4_69	LbrM2904_000348200.1:CDS:1_&_LbrM2904_000348400.1:CDS:1_&_LbrM2904_000348600.1:CDS:1	amastin-like surface protein, putative;evidence=IEA;with=GeneDB:LbrM.20.2370	ORTHOMCL161	1.527	1.485	1.128	1.5	1.484	1.615	1.704	1.107	1.075	1.451	1.457	1.378	1.46	0.897	1.053	0.855	1.122	0.945	0.914	0.999	1	1.128	1.074	1.059	1.055	1.428	1.542	0.902	0.935	1.114	1.125	0.988	1.078	1.754	1.943	1.518	1.581	1.592	1.539	1.984	1.507	2.168	1.489	1.538
amplification	0.0921053	LbrM_20_v4_69	LbrM2904_000385600.1:CDS:1	hypothetical protein, conserved	ORTHOMCL4820	1.026	1.4	1.179	1.125	1.323	1.25	1.351	1.216	1.283	1.226	1.175	1.226	1.262	1.19	1.216	1.339	1.224	1.25	1.19	1.368	1.048	1.231	1.056	1.314	1.268	1.175	1.129	1.137	1.242	1.23	1.429	1.272	1.2	2	1.398	0.965	1.484	2.347	1.577	1.328	1.973	1.292	1.314	1.354
amplification	0.0921053	LbrM_23_v4_56	LbrM2904_000447800.1:CDS:1	histone H4;evidence=IEA;with=GeneDB:LbrM.23.1830	ORTHOMCL4313	1.277	1.316	1.513	1.22	1.545	1.154	1.1	1.154	1.487	1.262	1.441	1.296	1.286	1.306	1.237	1.194	1.333	1	1.357	1.209	1.262	1.5	1.175	1.294	1.377	1.302	1.314	1.167	1.246	1.317	1.292	1.277	1.425	2.03	1.4	1.138	1.448	2.481	1.333	1.542	1.926	1.339	1.45	1.254
deletions	0.0921053	LbrM_31_v4_64	LbrM2904_000686000.1:CDS:1	adrenodoxin-like protein;evidence=IEA;with=GeneDB:LbrM.31.2780|GeneDB:LbrM.31.2830	ORTHOMCL117	0.403	0.472	0.467	0.458	0.424	0.262	0.333	0.338	0.496	0.433	0.545	0.411	0.328	0.596	0.442	0.559	0.289	0.26	0.432	0.41	0.506	0.688	0.611	0.525	0.644	0.472	0.639	0.56	0.516	0.459	0.603	0.558	0.607	0.481	0.433	0.637	0.444	0.47	0.686	0.422	0.51	0.5	0.558	0.544
deletions	0.0921053	LbrM_03_v4_36	LbrM2904_000048600.1:CDS:1	GPR1/FUN34/yaaH family, putative;evidence=IEA;with=Pfam:PF01184	NA	0.351	0.395	0.474	0.5	0.419	0.51	0.324	0.459	0.433	0.448	0.426	0.32	0.339	0.39	0.378	0.407	0.571	0.595	0.333	0.513	0.3	0.35	0.517	0.42	0.432	0.705	0.635	0.388	0.333	0.418	0.466	0.405	0.367	0.449	0.556	0.547	0.561	0.519	0.413	0.527	0.58	0.534	0.395	0.526
amplification	0.0789474	LbrM_17_v4_49	LbrM2904_000277500.1:CDS:1	hypothetical protein, conserved	ORTHOMCL5657	0.77	1.108	0.902	1.212	1.029	1.02	1.079	0.921	0.925	0.934	0.93	0.923	0.889	0.947	0.973	1.1	0.966	1	0.897	0.949	1.143	1.125	1.036	1.02	0.983	0.919	0.908	1.082	0.983	0.965	0.915	0.975	0.946	1.896	1.759	1.051	1.907	2.176	1.04	1.877	1.177	1.918	0.937	0.967
amplification	0.0789474	LbrM_20_v4_69	LbrM2904_000331200.1:CDS:1_&_LbrM2904_000331300.1:CDS:1_&_LbrM2904_000331400.1:CDS:1_&_LbrM2904_000331500.1:CDS:1_&_LbrM2904_000331600.1:CDS:1_&_LbrM2904_000331700.1:CDS:1_&_LbrM2904_000331800.1:CDS:1_&_LbrM2904_000331900.1:CDS:1_&_LbrM2904_000332000.1:CDS:1	amastin-like surface protein;evidence=IEA;with=GeneDB:LbrM.18.0460	ORTHOMCL29	0.476	0.428	0.41	0.467	0.451	0.549	0.513	0.378	0.529	0.468	0.509	0.846	0.522	0.536	0.432	0.483	0.5	0.502	0.896	0.342	2.071	1.947	1.908	0.411	0.646	0.444	0.507	0.451	0.516	0.459	1.341	1.393	1.487	1.43	1.488	1.542	0.873	0.816	0.97	1.395	0.932	1.461	2.117	1.444
amplification	0.0789474	LbrM_20_v4_69	LbrM2904_000385700.1:CDS:1	CHORD, putative;evidence=IEA;with=GeneDB:LbrM.20.5980	ORTHOMCL4819	1.158	1.343	1.205	1.219	1.226	1.154	1.081	1.243	1.302	1.194	1.333	1.113	1.19	1.207	1.189	1.161	1.204	1.278	1.138	1.368	1.119	1.333	1.056	1.176	1.26	1.254	1.094	1.255	1.355	1.131	1.393	1.173	1.122	1.954	1.386	0.982	1.355	2.306	1.615	1.443	2.192	1.385	1.279	1.446
deletions	0.0789474	LbrM_12_v4_40	LbrM2904_000188100.1:CDS:1	Protein of unknown function (DUF962), putative;evidence=IEA;with=GeneDB:LbrM.12.0710	ORTHOMCL6392	0.711	0.368	0.564	0.531	0.485	0.48	0.65	0.684	0.5	0.483	0.564	0.315	0.483	0.545	0.66	0.484	0.577	0.722	0.474	0.523	0.475	0.468	0.911	0.431	0.5	0.419	0.506	0.354	0.441	0.509	0.413	0.35	0.387	0.379	0.386	0.95	0.485	0.382	0.438	0.542	0.537	0.467	0.423	0.492
amplification	0.0657895	LbrM_08_v4_42	LbrM2904_000123100.1:CDS:1_&_LbrM2904_000124200.1:CDS:1	hypothetical protein, conserved	ORTHOMCL264	1.552	1.613	1.593	1.556	1.5	1.432	1.676	1.569	1.549	1.41	1.5	1.49	1.533	1.31	1.667	1.491	1.536	1.541	1.491	1.539	1.731	1.7	2	1.177	1.419	1.492	1.509	1.224	1.864	1.508	1.485	1.433	1.309	1.569	1.412	2.052	1.403	1.764	1.25	1.604	1.846	1.356	1.443	1.491
amplification	0.0657895	LbrM_09_v4_44	LbrM2904_000125600.1:CDS:1	hypothetical protein, conserved	ORTHOMCL6808	1.105	1.081	1.158	1.212	1.182	1.294	1.146	1.263	1.15	1.246	0.721	1.288	1.161	1.049	1.243	1.279	1.118	1.139	1.214	1.156	1.2	1.152	0.875	1.188	1.212	1.177	1.277	1.125	1.286	1.125	1.371	1.146	1.2	1.846	1.325	0.947	1.414	2.17	1.735	1.298	1.846	1.279	1.365	1.383
amplification	0.0657895	LbrM_09_v4_44	LbrM2904_000125700.1:CDS:1	hypothetical protein, conserved	ORTHOMCL6807	1.184	1.135	1.316	1.273	1.182	1.216	1.146	1.263	1.2	1.228	0.779	1.192	1.177	1.23	1.135	1.066	1.255	1.306	1.179	1.133	1.2	1.326	0.857	1.292	1.271	1.177	1.169	1.271	1.5	1.339	1.29	1.244	1.245	1.908	1.325	0.965	1.483	2.064	1.592	1.368	1.833	1.41	1.413	1.367
amplification	0.0657895	LbrM_09_v4_44	LbrM2904_000145100.1:CDS:1	Radial spoke protein 11;evidence=IEA;with=GeneDB:LbrM.09.1600	ORTHOMCL6665	1.184	0.892	1.368	1.182	1.212	1.216	1.042	1.184	1.217	1.351	0.895	1.192	1.161	1.082	1.189	1.082	1.176	1.028	1.214	1.022	1.275	1.217	0.768	1.271	1.186	1.258	1.193	1.188	1.339	1.304	1.371	1.061	1.155	1.738	1.253	0.982	1.483	2.032	1.388	1.316	1.872	1.246	1.269	1.4
amplification	0.0657895	LbrM_09_v4_44	LbrM2904_000145200.1:CDS:1	hypothetical protein, conserved	ORTHOMCL6664	1.158	1.189	1.211	1.152	1.121	1.196	1.062	1.079	1.117	1.316	0.814	1.164	1.226	1.197	1.081	1.262	1.216	1.028	1.161	1.178	1.275	1.239	0.929	1.229	1.161	1.145	1.157	1.25	1.286	1.232	1.29	1.207	1.282	1.785	1.301	1.07	1.379	2.128	1.449	1.298	1.692	1.311	1.356	1.367
amplification	0.0657895	LbrM_09_v4_44	LbrM2904_000145300.1:CDS:1	hypothetical protein, conserved	ORTHOMCL6663	1.184	1.108	1.184	1.273	1.091	1.176	1.167	1.237	1.283	1.263	0.872	1.192	1.258	1.393	1.216	1.23	1.196	1.444	1.268	1.311	1.225	1.283	1.089	1.292	1.229	1.306	1.169	1.375	1.518	1.241	1.21	1.28	1.336	1.969	1.313	1.07	1.517	2.426	1.612	1.544	1.865	1.426	1.375	1.467
amplification	0.0657895	LbrM_21_v4_55	LbrM2904_000386000.1:CDS:1	methyltransferase domain containing protein, putative;evidence=IEA;with=GeneDB:LbrM.21.0030	ORTHOMCL4807	1.306	1.135	1.348	1.262	1.156	1.36	1.128	1.108	1.258	1.3	1.304	1.176	1.344	1.255	1.208	1.18	1.283	1.216	1.351	1.179	1.325	1.282	0.946	1.122	1.25	1.161	1.2	1.3	1.39	1.241	1.276	1.244	1.228	1.848	1.405	0.933	1.475	1.021	1.75	1.596	2.04	1.525	1.449	1.433
amplification	0.0657895	LbrM_23_v4_56	LbrM2904_000426500.1:CDS:1	hypothetical protein, conserved	ORTHOMCL4484	1.245	1.132	1.231	1.268	1.212	1.288	1.025	1.179	1.224	1.213	1.288	1.185	1.317	1.226	1.211	1.242	1.074	1.135	1.214	1.093	1.167	1.175	0.86	1.216	1.148	1.19	1.198	1.181	1.361	1.2	1.338	1.241	1.204	1.896	1.329	0.966	1.463	2.192	1.667	1.458	1.852	1.387	1.375	1.413
amplification	0.0657895	LbrM_15_v4_46	LbrM2904_000231100.1:CDS:1	hypothetical protein	NA	1.189	0.919	1.632	1.205	1.219	1.294	1.421	1.541	1.519	1.729	1.211	1.173	1.403	1.143	1.216	1.221	1.596	1.306	1.579	1	1.463	1.385	1.623	1.163	1.116	1.517	1.333	1.102	1.508	1.621	2.147	1.35	1.153	1.529	1.518	1.483	1.033	1.271	1.333	1.393	1.324	1.407	1.208	0.797
amplification	0.0657895	LbrM_23_v4_56	LbrM2904_000440800.1:CDS:1	hypothetical protein	NA	1.213	1.342	1.385	1.195	1.485	1.25	1.35	1.538	1.632	1.492	1.288	1.185	1.413	1.371	1.605	1.258	1.296	1.027	1.536	1.581	1.452	1.375	2.158	1.824	1.41	1.873	1.674	1.819	1.393	1.733	1.508	1.735	1.92	1.821	1.647	1.759	1.507	1.481	1.51	1.746	1.407	1.839	1.312	1.127
deletions	0.0657895	LbrM_11_v4_48	LbrM2904_000179300.1:CDS:1	hypothetical protein	NA	0.53	0.696	0.517	0.561	0.429	0.671	0.196	0.395	0.535	0.467	0.776	0.812	0.692	0.477	0.316	0.587	0.875	0.684	0.686	1.02	0.672	0.661	0.818	0.2	0.496	0.937	0.4	0.218	0.449	0.754	0.958	0.595	0.593	0.612	0.53	0.746	0.632	0.75	1.019	0.517	0.61	0.581	0.579	0.825
deletions	0.0657895	LbrM_35_v4_68	LbrM2904_000910800.1:CDS:1	Phage integrase family, putative;evidence=IEA;with=Pfam:PF00589	NA	0.711	0.514	0.632	0.333	0.5	0.577	0.676	0.447	0.492	0.54	0.379	0.462	0.562	0.583	0.568	0.677	0.5	0.556	0.534	0.564	0.571	0.6	0.509	0.673	0.537	0.46	0.584	0.423	0.651	0.597	0.675	0.554	0.483	0.908	0.705	0.691	0.6	0.959	0.564	0.613	0.808	0.559	0.591	0.354
amplification	0.0526316	LbrM_05_v4_38	LbrM2904_000069400.1:CDS:1	hypothetical protein, conserved	ORTHOMCL7242	1.122	1.216	1.27	1.191	1.182	1.219	1.119	1.216	1.222	1.368	1.255	1.197	1.25	1.172	1.185	1.081	1.093	1.139	1.232	1.231	1.225	1.213	1	1.143	1.162	1.098	1.116	1.068	1.316	1.203	1.318	1.141	1.214	1.682	1.212	0.983	1.339	2.167	1.531	1.491	1.959	1.312	1.27	1.367
amplification	0.0526316	LbrM_05_v4_38	LbrM2904_000069500.1:CDS:1	hypothetical protein, conserved	ORTHOMCL7241	1.122	1.189	1.297	1.255	1.303	1.178	0.976	1.243	1.222	1.509	1.291	1.254	1.2	1.25	1.167	1.145	1.13	1.306	1.214	1.231	1.25	1.34	0.965	1.143	1.265	1.246	1.233	1.137	1.404	1.237	1.424	1.188	1.152	1.621	1.188	1.067	1.484	2.146	1.714	1.309	2.192	1.35	1.441	1.367
amplification	0.0526316	LbrM_06_v4_41	LbrM2904_000084100.1:CDS:1	hypothetical protein, conserved	ORTHOMCL2822	1.233	1.019	1.151	1.303	1.417	1.588	0.818	1.095	0.967	1.267	1.196	0.911	1.25	1.221	1.306	1.397	1.114	1.103	1.094	1.322	1.163	1.205	1.241	1.344	1.246	0.823	1.253	0.957	1.051	1.123	1.254	1.343	1.527	1.846	1.5	1.414	1.32	1.795	1.606	1.643	1.58	1.661	1.281	1.175
amplification	0.0526316	LbrM_12_v4_40	LbrM2904_000181000.1:CDS:1	translation initiation factor EIF-2b alpha subunit, putative;evidence=IEA;with=GeneDB:LbrM.12.0020	ORTHOMCL6455	1.211	1.105	1.179	1.156	1.091	1.227	1.225	1.211	1.435	1.217	1.291	1.278	1.25	1.418	1.226	1.161	1.058	1.139	1.263	1.227	1.35	1.319	0.982	1.059	1.339	1.129	1.149	1.438	1.322	1.246	1.206	1.256	1.333	1.788	1.361	0.967	1.485	1.964	1.833	1.458	1.646	1.383	1.282	1.311
amplification	0.0526316	LbrM_13_v4_50	LbrM2904_000209000.1:CDS:1	60S ribosomal protein L44, putative;evidence=IEA;with=GeneDB:LbrM.13.1530	ORTHOMCL6231	1.17	1.181	1.077	1.103	1.089	1.26	1.049	0.973	1.439	1.35	1.364	1.118	1.138	1.154	1.214	1.171	1.098	1.378	1.048	1	1.119	1.211	0.897	1.245	1.101	1.131	1.212	1.088	1.22	1.155	1.343	1.259	1.25	1.591	1.212	0.915	1.516	1.792	1.5	1.404	1.684	1.407	1.306	1.267
amplification	0.0526316	LbrM_14_v4_45	LbrM2904_000209800.1:CDS:1	exosome complex exonuclease, putative;evidence=IEA;with=GeneDB:LbrM.14.0010	ORTHOMCL6226	1.15	0.973	1.13	1.209	1.242	1.059	1.188	1.324	1.1	1.224	1.232	1.115	1.159	1.213	1.243	1.213	1.049	1.205	1.169	1.075	1.093	1.256	1.055	1.18	1.143	1.119	1.155	1.043	1.22	1.237	1.269	1.268	1.223	1.493	1.135	0.983	1.333	1.8	1.36	1.441	1.688	1.145	1.296	1.373
amplification	0.0526316	LbrM_19_v4_52	LbrM2904_000297500.1:CDS:1	histone H2B;evidence=IEA;with=GeneDB:LbrM.19.0340	ORTHOMCL5463	1.541	1.257	1.368	1.281	1.438	1.14	1.342	1.395	1.098	1.085	1.291	1.096	1.194	1.179	0.973	1.237	1.098	1.5	1.211	1.237	1.366	1.538	1.519	1.265	1.042	0.9	1.035	1.155	1.237	1.131	1.017	1.412	1.46	1.646	1.106	1.103	1.161	2.391	1.28	1.034	1.959	0.983	1.139	1.082
amplification	0.0526316	LbrM_21_v4_55	LbrM2904_000386100.1:CDS:1	ring-box protein 1, putative;evidence=IEA;with=GeneDB:LbrM.21.0040	ORTHOMCL4806	1.112	1.135	1.13	1.381	1.219	1.24	1.282	1.027	1.348	1.267	1.304	1.275	1.148	1.255	1.226	1.082	1.189	1.216	1.298	1.436	1.175	1.462	0.982	1.388	1.208	1.161	1.118	1.12	1.288	1.293	1.207	1.171	1.325	1.742	1.333	0.8	1.262	1.042	1.667	1.509	1.907	1.356	1.321	1.4
amplification	0.0526316	LbrM_21_v4_55	LbrM2904_000386200.1:CDS:1	hypothetical protein, conserved	ORTHOMCL4805	1.224	1.243	1.109	1.143	1.062	1.187	1.128	1.243	1.212	1.283	1.268	1.235	1.131	1.345	1.208	1.23	1.17	1.162	1.298	1.282	1.375	1.179	0.911	1.306	1.1	1.129	1.071	1.18	1.322	1.155	1.19	1.195	1.123	1.606	1.345	0.8	1.393	0.896	1.562	1.281	1.76	1.381	1.308	1.317
amplification	0.0526316	LbrM_21_v4_55	LbrM2904_000386300.1:CDS:1	hypothetical protein, conserved	ORTHOMCL4804	1.122	1.108	1.304	1.262	1.438	1.307	1.026	1.243	1.439	1.333	1.339	1.216	1.213	1.291	1.283	1.262	1.17	1.216	1.333	1.205	1.3	1.256	0.839	1.184	1.2	1.129	1.247	1.2	1.288	1.276	1.31	1.244	1.202	1.803	1.345	0.867	1.508	1.042	1.646	1.386	1.92	1.475	1.256	1.383
amplification	0.0526316	LbrM_21_v4_55	LbrM2904_000409000.1:CDS:1	histone deacetylase, putative;evidence=IEA;with=GeneDB:LbrM.33.0940	ORTHOMCL1730	1.041	1	1.174	1.095	1.219	1.16	1.026	1.054	1.091	1.133	1.268	1.059	1.18	1.127	1.113	1.082	1.075	1	1.088	1.103	1.1	1.231	1.018	1.122	1.15	1.129	1.059	1.04	1.22	1.121	1.138	1.171	1.149	1.606	1.238	1.1	1.197	1.938	1.354	1.228	1.52	1.203	1.269	1.183
amplification	0.0526316	LbrM_25_v4_58	LbrM2904_000500400.1:CDS:1	aminopeptidase P1, putative;evidence=IEA;with=GeneDB:LbrM.25.2020	ORTHOMCL3899	1.111	1.036	1.089	1.125	1.064	1.026	1.074	1.135	1.074	1.186	1.158	1.026	1.101	1.076	0.965	1.078	1.196	1.225	1.102	1.098	1.178	1.208	1.089	1.049	1.058	1.175	1.008	1.098	1.186	1.153	1.19	1.104	1.186	1.631	1.264	1.121	1.219	2.2	1.3	1.328	1.737	1.098	1.167	1.159
amplification	0.0526316	LbrM_27_v4_60	LbrM2904_000528200.1:CDS:1	hypothetical protein, conserved	ORTHOMCL3607	1.171	1	1.132	1.094	1.071	1.059	1.053	1.079	1.228	1.164	1.175	1.157	1.065	1.14	1.073	0.967	0.981	0.972	1.07	1.154	1.214	1.1	1.018	1.16	1.212	1.18	1.024	1.137	1.081	1.049	1.193	1.125	1.107	1.531	1.172	1.121	1.217	1.891	1.294	1.167	1.781	1.098	1.138	1.079
amplification	0.0526316	LbrM_28_v4_62	LbrM2904_000591200.1:CDS:1	hypothetical protein, conserved	ORTHOMCL2779	1.489	1.167	1.216	1.167	1.091	1.235	1.105	1.135	1.2	1.311	1.232	1.404	1.23	1.138	1.135	1.117	1.176	1.222	1.119	1.1	1.214	1.231	1.259	1.18	1.193	1.194	1.395	1.153	1.295	1.082	1.286	1.398	1.395	2.095	1.651	1.193	1.295	1.94	1.373	1.483	1.73	1.484	1.321	1.468
amplification	0.0526316	LbrM_14_v4_45	LbrM2904_000209900.1:CDS:1	hypothetical protein	NA	1.175	1.081	1.239	1.372	1.152	1.118	1.208	1.054	1.233	1.414	1.375	1.269	1.222	1.295	1.216	1.295	1.21	1.341	1.313	1.3	1.116	1.308	1.055	1.26	1.151	1.222	1.083	1.029	1.271	1.186	1.328	1.293	1.134	1.657	1.047	1	1.433	1.8	1.42	1.339	1.7	1.306	1.296	1.373
amplification	0.0526316	LbrM_15_v4_46	LbrM2904_000230900.1:CDS:1	hypothetical protein	NA	1.067	1.108	1.526	0.974	1.031	1.529	1.395	1.23	1.481	1.559	1.281	1.25	1.21	1.268	1.054	1.197	1.5	1.5	1.675	1.07	1.415	1.487	1.237	1.245	1.124	1.383	1.322	0.98	1.746	1.491	2.103	1.238	1.243	1.441	1.861	1.776	1.092	1.104	1.049	1.411	1.23	1.39	1.415	1.034
amplification	0.0526316	LbrM_15_v4_46	LbrM2904_000231300.1:CDS:1	hypothetical protein	NA	1.2	1.23	1.5	1.269	1.219	1.549	1.316	1.595	1.574	1.508	1.377	1.173	1.444	1.304	0.973	1.262	1.423	1.361	1.404	1.163	1.293	1.397	1.377	1.286	1.223	1.55	1.374	1.041	1.28	1.5	2.147	1.425	1.284	1.691	1.747	1.552	1.067	1.104	1.059	1.67	1.48	1.542	1.245	1.051
amplification	0.0526316	LbrM_21_v4_55	LbrM2904_000409100.1:CDS:1	Ferrochelatase, putative;evidence=IEA;with=Pfam:PF00762	NA	0.816	1.081	0.587	0.452	0.969	1.067	1.205	0.838	0.833	1.083	1.304	1.078	1.115	0.455	1.321	1.066	0.774	0.649	0.702	0.897	1.225	1.282	0.911	1.122	1.125	0.984	1.035	1.06	1.22	1.121	1.224	1.134	1	1.5	1.25	0.95	1.361	1.938	1.729	1.386	1.88	1.271	1.167	1.267
amplification	0.0526316	LbrM_34_v4_67	LbrM2904_000814800.1:CDS:1	ABC1 family, putative;evidence=IEA;with=Pfam:PF03109	NA	1.526	0.972	1.553	1.53	0.969	0.588	1.263	1.41	0.818	0.806	1.069	2.057	0.683	1.983	1.122	0.855	1.2	1.243	0.724	1.231	0.631	0.7	0.824	1.608	0.926	0.79	0.529	0.943	0.548	0.918	0.737	1.634	1.784	1.569	1.528	2.018	1.312	1.327	0.648	1.508	1.773	1.625	1.055	2.136
deletions	0.0526316	LbrM_21_v4_55	LbrM2904_000385900.1:CDS:1	histone H4;evidence=IEA;with=GeneDB:LbrM.21.0020	ORTHOMCL4808	0.571	0.27	0.435	0.5	0.438	0.36	0.564	0.568	0.667	0.867	0.571	0.706	0.689	0.764	0.547	0.77	0.981	0.649	0.509	0.795	0.825	0.821	0.5	0.898	0.783	0.742	0.706	0.66	0.559	0.776	0.603	0.805	0.86	0.909	0.56	0.1	0.574	0.688	1.042	0.684	0.68	0.492	0.679	0.683
deletions	0.0526316	LbrM_23_v4_56	LbrM2904_000439600.1:CDS:1	orthologous HASP;evidence=IEA;with=GeneDB:LbrM.23.1110	ORTHOMCL4382	0.436	0.553	0.538	0.341	0.545	0.519	0.5	0.59	0.513	0.377	0.695	0.37	0.413	0.532	0.526	0.54	0.389	0.514	0.429	0.302	0.548	0.475	0.439	0.412	0.496	0.508	0.488	0.493	0.492	0.5	0.385	0.392	0.434	0.373	0.388	0.431	0.403	0.404	0.49	0.356	0.358	0.484	0.262	0.54
deletions	0.0526316	LbrM_20_v4_69	LbrM2904_000355200.1:CDS:1	Amastin surface glycoprotein, putative;evidence=IEA;with=Pfam:PF07344	NA	0.342	0.657	0.538	0.344	0.355	0.5	0.514	0.676	0.491	0.5	0.579	0.453	0.508	0.379	0.676	0.548	0.633	0.528	0.586	0.263	0.595	0.667	0.574	0.373	0.37	0.571	0.541	0.608	0.452	0.508	0.554	0.556	0.609	0.477	0.432	0.456	0.613	0.51	0.577	0.426	0.329	0.477	0.465	0.569
amplification	0.0394737	LbrM_09_v4_44	LbrM2904_000126000.1:CDS:1	Peroxisomal biogenesis factor 11 (PEX11), putative;evidence=IEA;with=GeneDB:LbrM.09.0050	ORTHOMCL6804	1.053	1.081	1.105	1.182	1.242	1.176	1.125	1.053	1.233	1.351	0.837	1.151	1.258	1.18	1.027	1.131	1.137	1.097	1.25	1.178	1.175	1.326	0.964	1.229	1.186	1.161	1.145	1.25	1.339	1.214	1.194	1.146	1.173	1.677	1.241	0.965	1.328	1.894	1.327	1.439	1.744	1.246	1.288	1.217
amplification	0.0394737	LbrM_13_v4_50	LbrM2904_000191400.1:CDS:1	hypothetical protein, conserved	ORTHOMCL6369	1.128	1.083	1.096	1.205	1.111	1.18	1.122	1.162	1.158	1.267	1.145	1.053	1.154	1.108	1.125	1.132	1.078	1.135	1.084	1.146	1.095	1.237	0.983	1.02	1.042	1.098	1.071	1.088	1.203	1.069	1.269	1.153	1.116	1.47	1.165	1.153	1.094	1.875	1.269	1.246	1.582	1.186	1.172	1.067
amplification	0.0394737	LbrM_15_v4_46	LbrM2904_000244100.1:CDS:1	hypothetical protein, conserved	ORTHOMCL5937	1.2	1.054	1.184	1.103	1.219	1.196	1.184	1.189	1.222	1.237	1.211	1.192	1.113	1.196	1.162	1.131	1.058	1.139	1.175	1.186	1.195	1.205	0.912	1.143	1.14	1.25	1.103	1.163	1.237	1.155	1.162	1.262	1.126	1.676	1.253	0.862	1.25	1.854	1.412	1.286	1.784	1.39	1.264	1.288
amplification	0.0394737	LbrM_20_v4_69	LbrM2904_000334800.1:CDS:1	D-isomer specific 2-hydroxyacid dehydrogenase-protein, putative;evidence=IEA;with=GeneDB:LbrM.14.1300	ORTHOMCL6111	0.947	0.914	1.026	1.062	0.968	0.962	1.027	1.135	1.075	1.065	1.035	0.962	0.984	1.052	0.973	0.984	1.02	0.972	0.983	1.079	1.238	1.205	1	1.353	1.315	0.952	1.224	0.961	1.29	2.902	1.375	1.049	1.078	1.046	1.034	0.93	1.113	1.041	0.885	0.967	1.014	1.092	0.895	1.031
amplification	0.0394737	LbrM_20_v4_69	LbrM2904_000366900.1:CDS:1	quinonoid dihydropteridine reductase;evidence=IEA;with=GeneDB:LbrM.20.3970	ORTHOMCL4990	1.053	1.029	1.564	1.156	1.194	1.115	1.081	1.108	1.113	2.081	1.614	1.019	1.54	1.017	1.054	0.984	1.122	1.139	1.19	1.158	1.071	1.026	1.037	1.137	1.811	1.159	2.576	0.98	1.113	0.541	0.536	1.086	1.078	1.077	1.114	1.035	1.032	1.041	1.029	1.082	0.507	1.092	0.651	0.938
amplification	0.0394737	LbrM_23_v4_56	LbrM2904_000426600.1:CDS:1	hypothetical protein, conserved	ORTHOMCL4483	1.17	1.053	1.154	1.195	1.061	1.154	1.15	1	1.224	1.246	1.237	1	1.111	1.129	1.105	1.113	1.204	1.162	1.238	1.186	1.214	1.275	0.895	1.176	1.107	1.111	1.244	1.181	1.246	1.15	1.185	1.169	1.177	1.821	1.224	0.948	1.134	1.981	1.431	1.288	1.667	1.274	1.288	1.175
amplification	0.0394737	LbrM_23_v4_56	LbrM2904_000441300.1:CDS:1	hypothetical protein, conserved	ORTHOMCL4369	1.277	1.184	0.872	1.232	1.121	1.192	1.25	1.026	1.171	1.148	1.153	1.148	1.095	1.371	1.158	1.306	1.315	1.027	1.238	1.279	1.143	1.2	1.035	1.039	1.098	1.19	1.256	1.236	1.164	1.233	1.177	1.843	1.699	1.94	1.741	0.983	1.239	1.25	1.255	2	1.235	1.887	1.2	1.175
amplification	0.0394737	LbrM_24_v4_57	LbrM2904_000473100.1:CDS:1	mitogen-activated protein kinase;evidence=IEA;with=GeneDB:LbrM.24.2400	ORTHOMCL4086	1.231	1.278	1.243	1.091	1.212	1.098	1.132	1.216	1.241	1.283	1.339	1.192	1.129	1.25	1.222	1.15	1.218	1.27	1.241	1.125	1.293	1.205	0.776	1.059	1.15	1.226	1.107	1.176	1.3	1.18	1.224	1.181	1.205	1.646	1.333	0.983	1.361	1.979	1.481	1.431	1.797	1.339	1.274	1.279
amplification	0.0394737	LbrM_24_v4_57	LbrM2904_000473200.1:CDS:1	hypothetical protein, conserved	ORTHOMCL4085	1.308	1.139	1.378	1.273	1.182	1.294	1.211	0.973	1.204	1.317	1.304	1.212	1.226	1.286	1.306	1.083	1.327	1.135	1.138	1.175	1.22	1.179	0.931	1.098	1.267	1.177	1.226	1.216	1.317	1.131	1.276	1.169	1.25	1.631	1.262	1.086	1.41	2.083	1.423	1.328	1.824	1.323	1.34	1.328
amplification	0.0394737	LbrM_27_v4_60	LbrM2904_000528700.1:CDS:1	CAAX prenyl protease 1, putative;evidence=IEA;with=GeneDB:LbrM.27.0050	ORTHOMCL3605	1.146	1.143	1.263	1.188	1.214	1.137	1.158	1.079	1.088	1.18	1.263	1.059	1.065	1.105	1.109	1.098	1.057	1.111	1.211	1.154	1.143	1.15	1.018	1.12	1.144	1.131	1.131	1.078	1.242	1.148	1.263	1.175	1.129	1.453	1.299	0.897	1.317	1.891	1.373	1.217	1.726	1.262	1.162	1.206
amplification	0.0394737	LbrM_28_v4_62	LbrM2904_000556700.1:CDS:1	hypothetical protein, conserved	ORTHOMCL3369	1.111	1.167	1.243	1.119	0.939	1.216	1.053	1.162	1.127	1.115	1.286	1.115	1.164	1.121	1.135	1.117	1	1.028	1	1.125	1.048	1.256	0.852	1.1	1.05	1.065	1.128	1.111	1.197	1.148	1.268	1.084	1.158	1.667	1.267	1.053	1.098	1.56	1.471	1.217	1.662	1.21	1.244	1.177
amplification	0.0394737	LbrM_32_v4_66	LbrM2904_000736800.1:CDS:1	GIPL galf transferase, putative;evidence=IEA;with=GeneDB:LbrM.32.4230	ORTHOMCL1816	1.189	1.111	1.216	1	1.182	1.019	1.066	1.132	1.13	1.164	1.172	1.154	1.048	1.053	1.216	1.113	1.137	1.081	1.136	1.103	1.143	1.15	1.019	1.039	1.124	1.095	1.059	0.942	1.274	1.081	1.281	1.122	1.175	1.672	1.159	1.088	1.19	1.918	1.34	1.197	1.671	1.154	1.198	1.246
amplification	0.0394737	LbrM_02_v4_37	LbrM2904_000036300.1:CDS:1	hypothetical protein	NA	0.972	0.778	1.056	0.914	0.844	1.62	0.683	0.75	1.135	0.842	1.923	1.061	0.966	0.919	0.703	0.877	1.302	1.441	0.857	0.6	1.237	1.4	0.439	1.526	0.905	0.583	0.776	1.191	1	1.069	0.921	0.432	0.486	1.866	1.298	0.633	0.6	0.823	1.298	1.364	1	1.474	0.948	1.179
amplification	0.0394737	LbrM_04_v4_39	LbrM2904_000055100.1:CDS:1	BT1 family, putative;evidence=IEA;with=Pfam:PF03092	NA	1.156	1.162	1.35	1.051	1.233	1.429	1.135	1.297	1.418	1.254	1.264	1.189	1.063	1.254	1.264	1.167	1.245	1.222	1.071	1.15	1.125	1.263	0.927	1.163	1.113	1.098	1.072	1.286	1.218	1.088	1.176	1.162	1.087	1.657	1.317	1.138	1.377	1.851	1.429	1.273	1.655	1.373	1.394	1.224
amplification	0.0394737	LbrM_10_v4_47	LbrM2904_000159200.1:CDS:1	hypothetical protein	NA	1.143	1.25	0.919	0.871	1.419	1.422	1.474	1.592	1.45	1.224	1.182	1.108	1.407	1.868	1.459	1.306	0.906	0.686	1.836	1.474	1.025	1.026	1.37	1.039	1.298	1.202	1.11	1.143	1.017	0.946	1.158	1.266	1.196	1.106	1.071	1.781	0.922	1.064	1.191	1.044	1.211	1	1.526	0.984
amplification	0.0394737	LbrM_20_v4_69	LbrM2904_000334700.1:CDS:1	D-isomer specific 2-hydroxyacid dehydrogenase, NAD binding domain/Acetohydroxy acid isomeroreductase, NADPH-binding domain/S-adenosyl-L-homocysteine hydrolase, NAD binding domain/NAD binding domain of 6-phosphogluconate dehydrogenase, putative;evidence=IEA;with=Pfam:PF02826|Pfam:PF07991|Pfam:PF00670|Pfam:PF03446	NA	1.026	0.943	0.949	1.188	1	1.154	1.027	1.054	1.132	1.065	1.018	0.925	1.222	1.138	1.081	1.21	1	1.111	1	1.026	1.095	1.385	0.981	1.569	1.504	1.079	1.312	1.196	1.226	2.934	1.446	1.074	1.078	1.015	1.08	1.018	1.177	1.061	1.038	1.066	1	0.985	1.07	1.108
amplification	0.0394737	LbrM_35_v4_68	LbrM2904_000910700.1:CDS:1	hypothetical protein	NA	1.158	1.143	1.026	1.03	1.156	1.288	1.054	1.132	1.2	1.127	1.241	1.212	1.062	1.083	1.108	0.968	1.04	1.056	1.155	1.103	1.286	1.175	1	1.038	1.049	1.032	1.124	1	1.19	1.065	1.246	1.145	1.207	1.846	1.182	1.055	1.246	1.939	1.382	1.387	1.795	1.25	1.293	1.292
deletions	0.0394737	LbrM_03_v4_36	LbrM2904_000048500.1:CDS:1	GPR1/FUN34/yaaH family, putative;evidence=IEA;with=Pfam:PF01184	NA	0.514	0.421	0.579	0.5	0.71	0.531	0.486	0.568	0.383	0.448	0.5	0.5	0.484	0.492	0.432	0.492	0.531	0.622	0.386	0.538	0.475	0.6	0.567	0.44	0.508	0.672	0.671	0.408	0.386	0.618	0.569	0.481	0.431	0.449	0.568	0.5	0.614	0.5	0.522	0.564	0.617	0.621	0.408	0.649
deletions	0.0394737	LbrM_22_v4_51	LbrM2904_000418800.1:CDS:1	hypothetical protein	NA	0.368	0.829	0.6	0.344	0.625	0.605	0.737	0.297	0.679	0.441	0.418	0.615	0.46	0.643	0.447	0.548	0.569	0.556	0.544	0.444	1.049	1.05	0.849	1.12	1.25	0.952	1.035	0.898	1.083	1.085	0.759	0.683	0.571	0.5	0.578	0.93	0.45	0.538	0.74	0.5	0.74	0.429	0.524	0.597
deletions	0.0394737	LbrM_33_v4_65	LbrM2904_000774200.1:CDS:1	Opioid growth factor receptor repeat, putative;evidence=IEA;with=Pfam:PF04680	NA	0.459	0.405	0.596	0.398	0.364	0.5	0.359	0.342	0.662	0.597	0.638	0.509	0.619	0.517	0.474	0.57	0.627	0.553	0.31	0.436	0.721	0.725	0.491	0.667	0.595	0.476	0.671	0.419	0.77	0.508	0.5	0.729	0.702	0.723	0.605	0.526	0.381	0.875	0.426	0.55	0.667	0.508	0.733	0.625
amplification	0.0263158	LbrM_03_v4_36	LbrM2904_000054700.1:CDS:1	Eukaryotic translation initiation factor 2 subunit alpha;evidence=IEA;with=GeneDB:LbrM.03.0890	ORTHOMCL7355	1.081	1.158	1.026	1.188	1.323	1.224	1.081	1.189	1.3	1.207	1.426	1.22	1.194	1.254	1.243	1.203	1.204	1.243	1.228	1.179	1.25	1.175	1	1.1	1.178	1.18	1.2	1.163	1.298	1.2	1.241	1.228	1.284	1.522	1.377	0.922	1.509	1.926	1.609	1.382	1.753	1.345	1.197	1.351
amplification	0.0263158	LbrM_10_v4_47	LbrM2904_000152200.1:CDS:1	GP63, leishmanolysin;evidence=IEA;with=GeneDB:LbrM.10.1700.1	ORTHOMCL6546	0.8	0.833	0.595	0.839	0.887	0.725	0.816	0.579	0.983	0.828	0.682	0.588	1.153	0.772	0.595	0.839	0.792	0.686	0.782	0.763	0.975	0.921	2.519	1	1.017	1.097	1.11	0.898	0.879	0.911	0.877	1.177	1.065	0.864	0.906	2.14	0.859	0.915	0.936	1.07	0.947	0.915	0.974	0.803
amplification	0.0263158	LbrM_11_v4_48	LbrM2904_000165200.1:CDS:1	Endoplasmic Reticulum-Golgi Intermediate Compartment (ERGIC)/Endoplasmic reticulum vesicle transporter, putative;evidence=IEA;with=GeneDB:LbrM.19.0300	ORTHOMCL5467	1.197	1.196	1.283	1.193	1.184	1.118	1.152	1.211	1.232	1.2	1.316	1.162	1.231	1.284	1.237	1.293	1.236	1.316	1.267	1.32	1.207	1.203	0.873	1.26	1.19	1.159	1.176	1.256	1.218	1.295	1.347	1.143	1.283	1.806	1.265	0.932	1.368	1.731	1.538	1.276	1.634	1.355	1.325	1.238
amplification	0.0263158	LbrM_11_v4_48	LbrM2904_000165300.1:CDS:1	Bacterial transferase hexapeptide (six repeats), putative;evidence=IEA;with=GeneDB:LbrM.19.0290	ORTHOMCL5468	1.045	1.125	1.15	1.026	1.143	1.171	1.13	1.237	1.202	1.35	1.276	1.1	1.169	1.182	1.211	1.213	1.167	1.211	1.221	1.1	1.207	1.203	0.927	0.96	1.182	1	1.118	1.179	1.192	1.066	1.25	1.101	1.124	1.597	1.253	1.051	1.235	1.673	1.288	1.319	1.756	1.242	1.285	1.159
amplification	0.0263158	LbrM_11_v4_48	LbrM2904_000180700.1:CDS:1	tRNA pseudouridine synthase D (TruD), putative;evidence=IEA;with=GeneDB:LbrM.11.1140	ORTHOMCL6457	1.121	0.929	1.05	1.123	1.061	1.105	1	1.026	1.141	1.133	1.145	1.1	1.123	1.102	1.079	1.08	1.042	1.132	1.14	1.02	1.138	1.22	0.982	1.14	1.157	1.127	1.129	1.103	1.218	1.082	1.139	1.167	1.097	1.582	1.193	1.034	1.176	1.808	1.365	1.138	1.512	1.177	1.211	1.19
amplification	0.0263158	LbrM_11_v4_48	LbrM2904_000180800.1:CDS:1	Variant SH3 domain containing protein, putative;evidence=IEA;with=GeneDB:LbrM.11.1150	ORTHOMCL6456	1.076	1.143	1.017	1.158	0.98	1.039	0.957	1.105	1.081	1.133	1.211	1.162	1.123	1.045	1.184	1.2	1.083	1.105	1.14	1.14	1.207	1.153	1.036	1.12	1.14	1.143	1.129	1.103	1.09	1.115	1.097	1.143	1.124	1.672	1.217	1.051	1.235	1.962	1.269	1.241	1.537	1.194	1.158	1.19
amplification	0.0263158	LbrM_12_v4_40	LbrM2904_000181100.1:CDS:1	PITH domain-containing protein;evidence=IEA;with=GeneDB:LbrM.12.0030	ORTHOMCL6454	1.158	1.079	1.231	1.031	1.303	1.08	1.15	1.132	1.258	1.3	1.327	1.093	1.233	1.236	1.17	1.129	1.154	1.333	1.228	1.25	1.375	1.34	0.857	0.98	1.119	1.129	1.057	1.188	1.288	1.158	1.127	1.125	1.171	1.924	1.229	0.917	1.258	1.927	1.562	1.288	1.61	1.367	1.205	1.213
amplification	0.0263158	LbrM_12_v4_40	LbrM2904_000181200.1:CDS:1	proteasome beta-1 subunit, putative;evidence=IEA;with=GeneDB:LbrM.12.0040	ORTHOMCL6453	0.974	1.132	1.179	1.156	1.182	1.187	1.2	1.132	1.145	1.267	1.327	1.222	1.208	1.255	1.151	1.065	1.192	1.056	1.298	1.182	1.25	1.17	1.125	1.137	1.191	1.242	1.161	1.229	1.398	1.14	1.222	1.262	1.225	1.636	1.313	1.133	1.439	1.855	1.542	1.22	1.598	1.283	1.269	1.246
amplification	0.0263158	LbrM_13_v4_50	LbrM2904_000209300.1:CDS:1	hypothetical protein, conserved	ORTHOMCL6228	1.128	1.042	1.154	1.103	1.156	1.22	1.146	1.027	1.246	1.167	1.2	1.092	1.077	1.123	1.071	1.145	1.02	1.216	1.193	1.195	1.19	1.211	0.931	1.184	1.076	1.213	1.071	1.221	1.237	1.172	1.119	1.2	1.196	1.53	1.118	0.949	1.312	2	1.385	1.263	1.722	1.288	1.187	1.133
amplification	0.0263158	LbrM_15_v4_46	LbrM2904_000239900.1:CDS:1	60S acidic ribosomal protein P2;evidence=IEA;with=GeneDB:LbrM.15.1150	ORTHOMCL5976	1.533	1.541	1.5	1.641	1.688	1.51	1.605	1.649	1.426	1.593	1.544	1.538	1.5	1.661	1.676	1.492	1.712	1.583	1.807	1.628	1.585	1.769	1.579	2.102	1.471	1.817	1.506	1.49	1.424	1.603	1.456	1.35	1.252	1.559	1.349	1.569	1.567	1.604	1.529	1.571	1.595	1.424	1.349	1.458
amplification	0.0263158	LbrM_16_v4_53	LbrM2904_000244500.1:CDS:1	AAA domain containing protein, putative;evidence=IEA;with=GeneDB:LbrM.16.0030	ORTHOMCL5934	1.105	1	1.105	1.073	1.312	1.098	1.079	1.105	1.17	1.1	1.273	1.093	1.117	1.185	1.135	1.017	1.096	1.135	0.982	1.182	1.167	1.122	0.825	1.068	1.086	1.063	1.083	1.16	1.1	1.017	1.097	1.012	1.116	1.308	1.048	0.897	1.077	1.875	1.22	1.158	1.699	1.049	1.127	1.167
amplification	0.0263158	LbrM_19_v4_52	LbrM2904_000297300.1:CDS:1	Qb-SNARE protein, putative;evidence=IEA;with=GeneDB:LbrM.19.0320	ORTHOMCL5465	1.108	1.057	1.053	1.156	0.969	1.14	1.211	1.053	1.082	1.203	1.127	1.096	0.984	1.143	1.162	1.085	1.157	1.167	1.123	1.079	1.098	1.154	0.907	1.143	1.042	1.133	1.082	0.986	1.237	1.033	1.186	1.15	1.115	1.6	1.2	0.897	1.177	2.13	1.5	1.345	1.689	1.233	1.139	1.213
amplification	0.0263158	LbrM_20_v4_69	LbrM2904_000315500.1:CDS:1	glucose-6-phosphate 1-dehydrogenase, putative;evidence=IEA;with=GeneDB:LbrM.20.0160	ORTHOMCL5314	0.974	1.057	1.128	1.094	1.032	1.154	1.027	1.081	1.151	1.194	1.246	1.038	1.079	1	1.054	1.081	1.224	1.028	1.121	1.158	1.095	1.282	0.963	1.118	1.031	1.127	1.041	1.118	1.177	1.115	1.232	1.062	1.087	1.585	1.193	1.053	1.194	1.796	1.327	1.197	1.726	1.231	1.174	1.138
amplification	0.0263158	LbrM_20_v4_69	LbrM2904_000385500.1:CDS:1	hypothetical protein, conserved	ORTHOMCL4821	1.053	1.171	1.179	1.156	1.161	1.192	1.135	1.108	1.189	1.177	1.211	1.113	1.095	1.034	1.108	1.145	1.184	1.278	1.155	1.211	1.071	1.205	1.167	1.039	1.134	1.095	1.094	1.176	1.145	1.115	1.196	1.123	1.104	1.585	1.227	1.07	1.21	1.755	1.365	1.197	1.712	1.169	1.209	1.138
amplification	0.0263158	LbrM_24_v4_57	LbrM2904_000473300.1:CDS:1	SpoU rRNA Methylase family, putative;evidence=IEA;with=GeneDB:LbrM.24.2420	ORTHOMCL4084	1.205	1.167	1.216	1.121	1.182	1.078	1.105	1.054	1.259	1.333	1.143	1.173	1.145	1.232	1.222	1.117	1.073	1.108	1.172	1.2	1.171	1.154	0.897	1.039	1.117	1.113	1.119	1.137	1.217	1.082	1.241	1.096	1.179	1.6	1.381	0.966	1.246	1.833	1.365	1.207	1.73	1.274	1.292	1.246
amplification	0.0263158	LbrM_26_v4_59	LbrM2904_000500800.1:CDS:1	hypothetical protein, conserved	ORTHOMCL3847	1.103	1.111	1.073	1.156	1.091	1.078	1.184	1.105	1.111	1.167	1.125	1.077	1.19	1.161	1.105	1.131	1.157	0.973	1.052	1.231	1.047	1.175	1.018	1.061	1.008	1.065	1.08	1.12	1.267	1.115	1.19	1.05	1.113	1.455	1.235	0.814	1.283	1.571	1.38	1.22	1.618	1.194	1.101	1.175
amplification	0.0263158	LbrM_27_v4_60	LbrM2904_000528600.1:CDS:1	queuine tRNA-ribosyltransferase, putative;evidence=IEA;with=GeneDB:LbrM.27.0040	ORTHOMCL3606	1	1.057	1.026	1.094	1.143	1.157	1.079	1.053	1.228	1.197	1.14	1.157	1.21	1.175	1	1.049	1.113	1.167	1.088	1.026	1.119	1.2	1.018	1.04	1.076	1.033	1.107	1.039	1.177	1.148	1.263	1.138	1.17	1.609	1.241	1.138	1.183	1.696	1.216	1.183	1.726	1.164	1.138	1.063
amplification	0.0263158	LbrM_28_v4_62	LbrM2904_000556900.1:CDS:1	origin recognition complex subunit 1 (ORC1), putative;evidence=IEA;with=GeneDB:LbrM.28.0040	ORTHOMCL3367	1.044	1.028	1.162	1.024	1	1.235	1.026	1.081	1.127	1.098	1.179	1.192	1.197	1.121	1.243	1.117	1.118	1.25	1.136	1.1	1.167	1.154	1.241	1.06	1.143	1.097	1.128	1.014	1.197	1.016	1.179	1.139	1.132	1.683	1.233	1	1.262	1.6	1.324	1.35	1.716	1.274	1.321	1.161
amplification	0.0263158	LbrM_32_v4_66	LbrM2904_000725600.1:CDS:1	nucleoside diphosphate kinase b;evidence=IEA;with=GeneDB:LbrM.32.3200	ORTHOMCL1913	1.432	1.444	1	1.485	1.258	1.856	1.947	1.513	1.556	1.574	1.121	1.442	1.492	1.474	1.054	1.048	1.373	1.324	1.797	1.59	1.071	1.025	1.074	1.078	1.058	1.159	0.988	1.231	1.161	1.065	1.053	1.037	1.079	1.078	1.08	1.035	1.111	1.204	1.189	1.18	0.961	1	0.975	1.154
amplification	0.0263158	LbrM_33_v4_65	LbrM2904_000739900.1:CDS:1	glucose transporter/membrane transporter D2, putative;evidence=IEA;with=GeneDB:LbrM.33.0290	ORTHOMCL1789	1.135	0.946	1.064	1.045	1.091	1.038	1	1.079	1.054	1.032	1.034	0.982	0.984	0.914	1.026	1.054	2.02	2	0.983	0.974	0.977	1.075	0.963	0.941	1.008	1	1.035	1.054	1.049	0.967	1.036	0.941	1.061	1.092	0.953	0.93	1.111	1.188	1	1.067	1.227	1.016	1	1.062
amplification	0.0263158	LbrM_35_v4_68	LbrM2904_000910400.1:CDS:1	U1A small nuclear ribonucleoprotein, putative;evidence=IEA;with=GeneDB:LbrM.35.7370	ORTHOMCL360	1.079	1.114	1.184	1.182	1.281	1	1.297	0.947	1.108	1.016	1.276	1.058	1.109	1.05	1.162	0.935	1.14	1.167	1.207	1.051	1.048	1	0.87	0.865	1.089	1.254	1.101	0.942	1.063	1.065	1.053	1.157	1.078	1.569	1.148	1.055	1.231	2.02	1.418	1.274	1.575	1.176	1.122	1.123
amplification	0.0263158	LbrM_35_v4_68	LbrM2904_000910600.1:CDS:1	cytochrome oxidase subunit IX, putative;evidence=IEA;with=GeneDB:LbrM.35.7390	ORTHOMCL358	1	0.971	1.053	1.121	1.156	1.096	1.162	1.026	1.046	1.127	1.069	1.135	0.953	0.983	1	0.903	0.9	1.25	1.086	1.103	1.024	0.975	0.87	1.058	1.024	1.048	1.169	1.019	1.19	1.113	1.281	1.096	0.983	1.8	1.136	0.782	1.031	1.653	1.182	1.161	1.849	1.206	1.256	1.031
amplification	0.0263158	LbrM_02_v4_37	LbrM2904_000036400.1:CDS:1	Metallopeptidase family M24/C-terminal region of peptidase_M24, putative;evidence=IEA;with=Pfam:PF00557|Pfam:PF16188	NA	1.389	1.472	1.444	1.171	1.25	1.42	1.317	0.972	1.442	1.193	1.308	1.347	1.345	1.21	1.405	1.351	1.038	1.235	1.214	1.3	1.263	1.35	1.07	1.342	1.371	1.167	1.365	1.128	1.327	1.086	1.349	1.444	1.162	1.478	1.179	1.033	1.25	1.405	1.532	1.345	1.649	1.193	1.39	1.161
amplification	0.0263158	LbrM_08_v4_42	LbrM2904_000118800.1:CDS:1	hypothetical protein	NA	1.479	1.83	1.256	1.556	1.625	1.446	1.405	1.306	1.548	1.446	1.545	1.647	1.433	1.483	1.167	1.41	1.625	1.378	1.333	1.385	1.341	1.45	1.877	1.451	1.508	1.738	1.387	1.245	1.186	1.293	1.453	1.073	1.191	1.523	1.553	1.862	1.5	1.333	1.438	1.472	1.256	1.525	1.462	1.586
amplification	0.0263158	LbrM_08_v4_42	LbrM2904_000119200.1:CDS:1	hypothetical protein	NA	0.75	1.038	0.721	0.978	0.906	1.122	0.919	1.028	1.032	0.821	0.909	0.843	0.95	1.207	1.472	0.885	1.196	1.081	0.86	1	0.829	0.8	1.316	0.824	0.78	1.311	0.899	0.796	0.949	1.034	0.781	0.841	0.891	0.985	1.129	1.052	0.935	0.784	1.021	0.981	0.923	1.288	0.745	0.966
amplification	0.0263158	LbrM_12_v4_40	LbrM2904_000191300.1:CDS:1	Lysine methyltransferase, putative;evidence=IEA;with=Pfam:PF10294	NA	1.053	1.053	1.256	1.062	1.061	1.053	1.15	1.105	1.065	1.15	1.2	1.13	1.133	1.109	1.151	1.145	1.058	1.056	1.193	1.205	1.2	1.149	1.036	1.176	1.119	1.129	1.034	1.146	1.322	1.105	1.333	1.1	0.982	1.636	1.205	0.983	1.121	1.691	1.458	1.254	1.463	1.25	1.218	1.213
amplification	0.0263158	LbrM_15_v4_46	LbrM2904_000231900.1:CDS:1	hypothetical protein	NA	1.378	0.946	1.447	1.154	1.25	1.706	0.868	1.351	1.333	1.78	1.088	1.25	1.323	1.268	0.838	1.18	1.567	1.306	1.404	1.209	1.268	1.205	1.509	1.378	1.091	1.633	1.356	0.857	1.237	1.552	1.926	1.375	1.396	1.64	1.693	1.595	1.083	1.479	1.02	1.482	1.635	1.458	1.34	0.983
amplification	0.0263158	LbrM_20_v4_69	LbrM2904_000337700.1:CDS:1	Amastin surface glycoprotein, putative;evidence=IEA;with=Pfam:PF07344	NA	1.224	1.314	1.154	1.641	1.161	1.24	1.189	1.081	1.302	1.226	1.351	1.066	1.294	1.457	1.324	1.226	1.204	1.361	1.121	1.447	1.095	1.231	1.843	1.549	1.252	1.405	1.2	1.431	1.419	1.598	1.286	0.914	0.883	1.169	1.256	1.36	1.169	0.918	1	1.328	1.219	1.215	1.465	0.954
amplification	0.0263158	LbrM_25_v4_58	LbrM2904_000489500.1:CDS:1	hypothetical protein	NA	1.378	1.327	1.5	1.417	1.596	1.299	1.37	1.324	1.123	1.237	1.233	1.351	1.367	1.424	1.316	1.688	1.446	1.35	1.305	1.235	2	1.646	1.339	1.475	1.357	1.222	1.303	1.412	1.864	1.458	1.19	1.165	1.274	1.185	1.126	1.569	1.453	1.14	1.417	1.466	1.237	1.443	1.228	1.203
amplification	0.0263158	LbrM_27_v4_60	LbrM2904_000528500.1:CDS:1	Meckelin (Transmembrane protein 67), putative;evidence=IEA;with=Pfam:PF09773	NA	1.195	1.229	1.026	1.031	0.976	1.216	1.026	1.026	1.158	1.164	1.175	1.137	1.161	1.07	0.982	1.148	1.019	1.139	1.035	1.013	1.167	1.1	0.964	0.98	1.212	1.033	1.083	0.98	1.097	1.066	1.088	1.088	1.152	1.516	1.241	0.897	1.167	1.848	1.314	1.033	1.671	1.066	1.312	1.111
amplification	0.0263158	LbrM_34_v4_67	LbrM2904_000796600.1:CDS:1	Ribosomal L18p/L5e family/Ribosomal L18 C-terminal region containing protein, putative;evidence=IEA;with=Pfam:PF00861|Pfam:PF14204	NA	1.026	0.944	1.105	0.97	1.188	0.804	1.158	1.154	1.073	1.081	1	1.057	1.016	1.017	0.946	1.113	1.04	0.919	0.741	1.077	0.952	1.012	1.315	1.353	1.205	1.145	1.186	1.283	1.339	1.082	1.667	1.829	1.784	1.231	1.281	1.368	1.484	1.286	1.185	1.328	0.907	1.219	1.354	1.167
deletions	0.0263158	LbrM_22_v4_51	LbrM2904_000422400.1:CDS:1_&_LbrM2904_000422500.1:CDS:1	hypothetical protein, conserved	ORTHOMCL46	0.422	0.372	0.475	0.531	0.688	0.56	0.447	0.351	0.547	0.61	0.563	0.692	0.555	0.5	0.579	0.726	0.588	0.611	0.474	0.356	0.317	0.325	0.585	0.52	0.638	0.726	0.605	0.511	0.467	0.39	0.621	0.585	0.598	0.606	0.603	0.368	0.533	0.519	0.46	0.518	0.559	0.476	0.523	0.5
deletions	0.0263158	LbrM_22_v4_51	LbrM2904_000422600.1:CDS:1	Putative S-adenosyl-L-methionine-dependent methyltransferase, putative;evidence=IEA;with=GeneDB:LbrM.22.1220	ORTHOMCL255	0.395	0.486	0.5	0.406	0.469	0.408	0.395	0.432	0.472	0.407	0.473	0.442	0.413	0.411	0.447	0.384	0.392	0.444	0.404	0.444	0.439	0.45	0.585	0.38	0.44	0.419	0.43	0.408	0.4	0.441	0.414	0.463	0.446	0.394	0.398	0.544	0.45	0.462	0.36	0.379	0.481	0.381	0.44	0.419
deletions	0.0263158	LbrM_28_v4_62	LbrM2904_000591400.1:CDS:1	hypothetical protein	NA	0.644	0.528	0.595	0.429	0.545	0.373	0.342	0.541	0.755	0.459	0.589	0.481	0.41	0.603	0.568	0.7	0.471	0.556	0.525	0.525	0.571	0.641	0.426	0.82	0.496	0.452	0.5	0.431	0.623	0.459	0.732	0.602	0.5	0.921	0.663	0.561	0.557	0.94	0.784	0.633	0.77	0.565	0.744	0.452
amplification	0.0131579	LbrM_02_v4_37	LbrM2904_000037800.1:CDS:1	Vps51/Vps67, putative;evidence=IEA;with=Pfam:PF08700	ORTHOMCL7476	1.028	1	1.083	1.029	1.094	1.02	1.049	1	1.019	1.053	1.077	1.041	1.052	0.968	1	1.053	0.981	1.029	1	1	1.605	1.55	1.088	1.053	1	1.05	1.059	1.021	1	0.948	1.079	0.951	0.973	1.03	0.94	1.117	1.033	1.076	1	1.055	1.117	1	0.974	1
amplification	0.0131579	LbrM_03_v4_36	LbrM2904_000045100.1:CDS:1	hypothetical protein, conserved	ORTHOMCL7434	1.027	1.079	1.237	1.094	1.258	1.306	1.189	1.081	1.183	1.207	1.241	1.22	1.145	1.153	1.216	1.153	1.184	1.108	1.158	1.128	1.15	1.225	0.933	1.1	1.144	1.18	1.176	1.143	1.281	1.2	1.224	1.203	1.229	1.565	1.284	0.984	1.386	1.722	1.457	1.327	1.63	1.362	1.263	1.263
amplification	0.0131579	LbrM_03_v4_36	LbrM2904_000045200.1:CDS:1	hypothetical protein, conserved	ORTHOMCL7433	1.027	1.158	1.053	1.125	1.258	0.98	1.189	1.108	1.05	1.069	1.241	1.04	1.032	1.068	1.324	1.153	1.102	1.135	1.07	1.231	1.05	1	0.917	1.14	1.085	1.033	1.071	1.02	1.263	1.127	0.966	1.152	1.119	1.391	1.099	0.828	1.316	1.426	1.391	1.309	1.642	1.241	1.197	1.281
amplification	0.0131579	LbrM_03_v4_36	LbrM2904_000045300.1:CDS:1	D-3-phosphoglycerate dehydrogenase-like protein;evidence=IEA;with=GeneDB:LbrM.03.0050	ORTHOMCL7432	1.243	1.158	1.211	1.156	1.129	1.143	1.135	1.189	1.2	1.103	1.185	1.22	1.177	1.102	1.243	1.136	1.245	1.189	1.175	1.128	1.275	1.125	0.867	1.12	1.068	1.066	1.141	1.02	1.263	1.2	1.121	1.19	1.174	1.42	1.284	0.922	1.246	1.63	1.587	1.364	1.593	1.155	1.395	1.158
amplification	0.0131579	LbrM_03_v4_36	LbrM2904_000054400.1:CDS:1	multicopper oxidase, putative;evidence=IEA;with=GeneDB:LbrM.03.0860	ORTHOMCL7358	1.054	1.079	1.211	1.125	1.161	1.122	1.216	1.189	1.2	1.086	1.296	1.14	1.145	1.068	1.027	1.102	1.143	1.189	1.07	1.205	1.125	1.225	0.917	0.94	1.059	1.098	1.035	1.102	1.193	1.109	1.103	1.063	1.138	1.348	1.185	0.922	1.228	1.5	1.37	1.2	1.506	1.155	1.211	1.228
amplification	0.0131579	LbrM_03_v4_36	LbrM2904_000054500.1:CDS:1	hypothetical protein, conserved	ORTHOMCL7357	1.027	1.237	1.158	1.562	1.194	1.224	1.243	1.108	1.267	1.086	1.278	1.24	1.145	1.271	1.27	1.102	1.224	1.135	1.105	1.179	1.275	1.375	0.867	1.3	1.144	1.148	1.106	1.184	1.263	1.145	1.466	1.278	1.266	1.478	1.284	0.969	1.386	1.87	1.696	1.345	1.778	1.414	1.289	1.439
amplification	0.0131579	LbrM_03_v4_36	LbrM2904_000054600.1:CDS:1	MORN repeat, putative;evidence=IEA;with=GeneDB:LbrM.03.0880	ORTHOMCL7356	1.216	1.184	1.211	1.156	1.387	1.204	1.189	1.297	1.15	1.276	1.185	1.16	1.145	1.22	1.162	1.102	1.265	1.108	1.175	1.103	1.2	1.25	0.933	1.14	1.119	1.189	1.059	1.163	1.281	1.364	1.19	1.127	1.165	1.464	1.346	0.875	1.351	1.769	1.717	1.236	1.679	1.448	1.25	1.333
amplification	0.0131579	LbrM_04_v4_39	LbrM2904_000055000.1:CDS:1	calcium-translocating P-type ATPase;evidence=IEA;with=GeneDB:LbrM.04.0030	ORTHOMCL7345	1.178	1.054	1.2	1.205	1.128	1.265	1.189	1.108	1.145	1.203	1.245	1.113	1.095	1.179	1.057	1.1	1.132	1.139	1.161	1.175	1.125	1.237	1.018	1.163	1.183	1.213	1.145	1.184	1.309	1.175	1.368	1.2	1.279	1.627	1.22	1.069	1.361	1.979	1.531	1.345	1.571	1.237	1.324	1.276
amplification	0.0131579	LbrM_04_v4_39	LbrM2904_000067100.1:CDS:1	acyltransferase-like protein, copy 1;evidence=IEA;with=GeneDB:LbrM.04.1050	ORTHOMCL329	0.378	0.541	0.95	0.231	0.349	0.449	0.73	0.351	0.364	0.966	0.377	0.415	0.413	0.97	0.34	0.717	0.887	1	0.357	0.725	0.325	0.368	0.291	0.367	0.191	0.492	0.373	0.327	0.309	0.351	0.794	0.962	1	0.761	0.695	1.345	0.656	0.957	1.286	0.691	0.429	0.712	1.549	1.069
amplification	0.0131579	LbrM_06_v4_41	LbrM2904_000097700.1:CDS:1	hypothetical protein, conserved	ORTHOMCL7013	1.14	1.222	1.396	1.364	1.111	1.098	1	1.324	1.209	0.95	1.286	1.177	1.133	1.171	1.278	1.095	1.106	1.179	1.141	1.111	1.163	1.41	0.983	1.188	1.093	1.194	1.115	1.116	1.186	1.123	1.153	1.267	1.252	1.615	1.253	1.052	1.281	1.5	1.532	1.268	1.543	1.458	1.2	1.421
amplification	0.0131579	LbrM_07_v4_43	LbrM2904_000098000.1:CDS:1	Ubiquitin-like modifier-activating enzyme ATG7, putative;evidence=IEA;with=GeneDB:LbrM.07.0010	ORTHOMCL7010	1.2	1.108	1.243	1.219	1.219	1.18	1.077	1.105	1.273	1.217	1.273	1.11	1.131	1.233	1.073	1.082	1.18	1.158	1.196	1.225	1.122	1.275	0.932	1.102	1.092	1.148	1.131	1.163	1.345	1.155	1.193	1.15	1.125	1.418	1.244	1.033	1.333	1.725	1.383	1.273	1.597	1.217	1.182	1.224
amplification	0.0131579	LbrM_08_v4_42	LbrM2904_000111200.1:CDS:1	adaptor complex protein (AP) 3 delta subunit 1, putative;evidence=IEA;with=GeneDB:LbrM.08.0010	ORTHOMCL6896	1.042	1.057	1.116	1.156	1.094	1.068	1.081	1.083	1.194	1.25	1.164	1.098	1.15	1.103	1.139	1.049	1.107	1.081	1.035	1.077	1.171	1.25	0.947	1.059	1.144	1.098	1.059	1.082	1.169	1.155	1.188	1.171	1.136	1.631	1.141	1.017	1.258	1.706	1.417	1.358	1.551	1.22	1.198	1.276
amplification	0.0131579	LbrM_08_v4_42	LbrM2904_000111300.1:CDS:1	hypothetical protein, conserved	ORTHOMCL6895	1.042	1.094	1.151	1.2	1.125	1.054	1.135	1.056	1.129	1.286	1.309	1.118	1.183	1.086	1.056	1.049	1.125	1.189	1.14	1.128	1.22	1.175	0.877	1.059	1.169	1.311	1.025	1.204	1.186	1.241	0.984	1.171	1.164	1.431	1.224	0.879	1.306	1.686	1.438	1.34	1.551	1.203	1.255	1.224
amplification	0.0131579	LbrM_08_v4_42	LbrM2904_000111400.1:CDS:1	vesicle-associated membrane protein, putative;evidence=IEA;with=GeneDB:LbrM.08.0030	ORTHOMCL6894	1.104	1.189	1.209	1.133	1.156	1.149	1.351	1.167	1.21	1.393	1.255	1.118	1.117	1.241	1.111	1.18	1.071	1.108	1.07	1.154	1.122	1.1	0.93	1.059	1.186	1.148	1.118	1.224	1.186	1.155	1.156	1.037	1.109	1.554	1.141	1.069	1.371	1.647	1.521	1.34	1.615	1.339	1.321	1.241
amplification	0.0131579	LbrM_08_v4_42	LbrM2904_000111500.1:CDS:1	hypothetical protein, conserved	ORTHOMCL6893	1.083	1.019	1.209	1.2	1.219	1.135	1.162	1.083	1.145	1.232	1.182	0.98	1.133	1.086	1.056	1.016	1.179	1.054	1.193	1.103	1.171	1.15	0.877	1.078	1.106	1.082	1.067	1.041	1.102	1	1.156	1	1.091	1.4	1.224	0.879	1.242	1.549	1.292	1.264	1.538	1.22	1.34	1.293
amplification	0.0131579	LbrM_09_v4_44	LbrM2904_000125900.1:CDS:1	hypothetical protein, conserved	ORTHOMCL6805	1.105	1.054	1.158	1.061	1.091	1.176	1.146	1.053	1.117	1.158	0.779	1.096	1	1.197	1.027	1.148	1.039	1.111	1.089	1.089	1.2	1.174	1.036	1.208	1.186	1.177	1.108	1.083	1.339	1.25	1.194	1.11	1.164	1.631	1.289	1.175	1.259	1.766	1.306	1.281	1.513	1.197	1.279	1.133
amplification	0.0131579	LbrM_09_v4_44	LbrM2904_000145000.1:CDS:1	hypothetical protein, conserved	ORTHOMCL6666	1.079	1.108	1.132	1.121	1.152	1.118	1.021	0.974	1.133	1.14	0.779	1.068	1.081	1.082	1.081	1.049	1.157	1.056	1.107	1.067	1.2	1.174	1.018	1.146	1.059	1.145	1.145	1.042	1.161	1.214	1.129	1	1.036	1.4	1.108	0.982	1.155	1.702	1.204	1.211	1.538	1.115	1.135	1.133
amplification	0.0131579	LbrM_11_v4_48	LbrM2904_000180600.1:CDS:1	hypothetical protein, conserved	ORTHOMCL6458	1.061	1.107	0.967	0.982	1.082	1.197	1.043	1.158	1.141	1.117	1.105	1.05	1.031	1.125	0.974	0.947	0.944	1.026	1.14	1.18	1.155	1.119	0.891	1.14	1.116	1.143	1.082	0.962	1.167	0.984	1.069	1.083	1.009	1.478	1.181	1.034	1.118	1.615	1.327	1.31	1.622	1.145	1.105	1.254
amplification	0.0131579	LbrM_12_v4_40	LbrM2904_000191200.1:CDS:1	hypothetical protein, conserved	ORTHOMCL4818	1.053	1.026	1.205	1.156	1.061	1.08	1	1.105	1.065	1.133	1.255	1.056	1.083	1.091	1.17	1.081	0.962	1.028	1.211	1.114	1.2	1.213	1	1.098	1.008	1.145	0.989	1.125	1.119	1.053	1.254	1.138	1.108	1.636	1.157	0.95	1.212	1.727	1.292	1.203	1.28	1.15	1.154	1.115
amplification	0.0131579	LbrM_13_v4_50	LbrM2904_000191500.1:CDS:1	cis-prenyltransferase-like protein;evidence=IEA;with=GeneDB:LbrM.13.0020	ORTHOMCL6368	1	1.181	1.173	1.128	1.089	1.24	1.098	1.081	1.193	1.15	1.182	1.039	1.092	1.046	1.134	1.118	1.196	1.162	1.157	1.268	1.071	1.289	1.034	1.082	1.042	1.082	0.941	1.044	1.169	1.052	1.194	1.141	1.054	1.53	1.153	1.068	1.109	1.729	1.308	1.281	1.684	1.153	1.201	1.1
amplification	0.0131579	LbrM_13_v4_50	LbrM2904_000209100.1:CDS:1	pyrroline-5-carboxylate reductase;evidence=IEA;with=GeneDB:LbrM.13.1540	ORTHOMCL6230	1.213	1.097	1.231	1.103	1.2	1.22	1.22	1.135	1.333	1.267	1.236	1.197	1.046	1.231	1.125	1.197	1.137	1.216	1.193	1.146	1.19	1.132	0.966	1.041	1.118	1.131	1.094	1.132	1.271	1.224	1.149	1.235	1.116	1.591	1.235	0.831	1.312	1.812	1.538	1.404	1.734	1.39	1.328	1.167
amplification	0.0131579	LbrM_15_v4_46	LbrM2904_000229100.1:CDS:1	alpha/beta hydrolase fold, putative;evidence=IEA;with=GeneDB:LbrM.15.0370	ORTHOMCL6045	1.044	1	0.947	1	1.031	1	1.079	1	1	0.966	1.018	1	0.952	0.982	1	1	1.019	1.056	1.018	1.023	0.951	1.026	1.053	1.02	0.975	1.017	1.874	1.041	1	1	0.971	1.038	1	0.985	0.976	1.155	0.917	1.083	1.02	1.018	1.054	1	0.991	0.949
amplification	0.0131579	LbrM_16_v4_53	LbrM2904_000244300.1:CDS:1	anti-silencing protein a-like protein;evidence=IEA;with=GeneDB:LbrM.16.0010	ORTHOMCL5936	1.158	1.027	1.316	1.268	0.938	1.196	1.263	1.079	1.17	1.117	1.255	1.056	1.117	1.056	1.081	1.167	1.096	1.027	1.143	1.068	1	1.195	0.86	1	1.108	1.016	1.083	1.04	1.05	1.017	1.258	1.07	1.036	1.4	1.143	1.121	1.2	1.854	1.26	1.228	1.753	1.082	1.114	1.217
amplification	0.0131579	LbrM_16_v4_53	LbrM2904_000244400.1:CDS:1	Ribosomal protein L18e/L15, putative;evidence=IEA;with=Pfam:PF00828	ORTHOMCL5935	1.053	1.054	1.079	1.22	1.031	1	1.158	1.079	1.151	1.117	1.2	1.093	1.2	1.148	1.135	1.05	1.058	0.973	1.161	1.114	1.238	1.244	1.018	1.051	1.147	1.095	1.012	1.12	1.1	1.051	1.242	1.07	1.08	1.4	1.107	1	1.262	1.771	1.24	1.175	1.658	1.115	1.253	1.117
amplification	0.0131579	LbrM_16_v4_53	LbrM2904_000244600.1:CDS:1	arginine N-methyltransferase, type I;evidence=IEA;with=GeneDB:LbrM.16.0040	ORTHOMCL5933	1.105	1.054	1.184	1.098	1.062	1.118	0.974	1.026	1.208	1.183	1.2	1.019	1.15	1	1.108	1.1	1.038	1.216	0.964	1.25	1.071	1.146	1.018	1.051	1.129	1.095	1.107	0.98	1.1	1.034	1.194	1.093	0.982	1.323	1.095	0.914	1.108	1.646	1.34	1.175	1.699	1.082	1.114	1.083
amplification	0.0131579	LbrM_16_v4_53	LbrM2904_000247200.1:CDS:1	proteasome 26S non-ATPase subunit 9, putative;evidence=IEA;with=GeneDB:LbrM.16.0290	ORTHOMCL5909	0.921	0.973	1.105	0.951	0.875	1.039	1.053	0.987	1.075	0.95	1.073	0.852	1	1.093	1	0.983	0.827	0.946	0.929	1.023	0.881	1.049	0.947	2.288	0.974	1.048	1.083	0.5	1.05	0.966	1	0.849	1.018	1.077	1.024	1.017	0.923	1.125	1.04	0.965	1.205	0.934	0.924	1.067
amplification	0.0131579	LbrM_16_v4_53	LbrM2904_000247300.1:CDS:1	protein kinase, putative;evidence=IEA;with=GeneDB:LbrM.16.0300	ORTHOMCL5908	1	0.973	1.158	1.024	1	0.98	0.947	0.974	1	1	1.018	0.981	1.05	0.963	0.973	0.967	1.077	0.919	1.018	0.955	1.095	0.976	1.07	2.186	1.034	0.968	1.048	0.54	0.95	1	1	0.977	1.018	1.046	1	1.19	1.062	1.292	0.98	0.93	1.205	0.951	1.013	0.933
amplification	0.0131579	LbrM_16_v4_53	LbrM2904_000253300.1:CDS:1	flagellar calcium-binding protein, putative;evidence=IEA;with=GeneDB:LbrM.16.0930	ORTHOMCL5852	1.053	1.081	1.105	1.171	1.125	1.137	1.053	0.947	1.057	1.117	1.382	1.056	1.183	1.111	1.189	1.2	1.25	1.189	1.304	1.182	1.095	1.122	1.228	1.136	1.216	1.024	1.119	1.82	1.45	1.237	1.21	1.151	1.116	1.138	1.083	1	1.308	1.208	1.24	1.368	1.247	1.287	1.127	1.15
amplification	0.0131579	LbrM_16_v4_53	LbrM2904_000254500.1:CDS:1	hypothetical protein, conserved	ORTHOMCL5844	0.921	0.73	0.895	0.976	0.75	0.863	0.829	0.974	0.811	1	0.909	0.87	0.917	0.926	0.811	0.883	0.962	0.919	0.768	0.727	0.786	0.902	1.035	0.712	1.043	0.794	0.917	0.78	0.9	1.017	0.919	1.012	1.009	1.508	1.899	1.009	0.862	0.729	1.16	1.649	0.877	1.361	1.013	0.967
amplification	0.0131579	LbrM_17_v4_49	LbrM2904_000262400.1:CDS:1	eukaryotic translation initiation factor 3 subunit a;evidence=IEA;with=GeneDB:LbrM.17.0020	ORTHOMCL5787	1.054	1.054	1.171	1.091	1.059	1.157	1.079	1.105	1.151	1.164	1.263	1.115	1.127	1	1.108	1.15	1.103	1.108	1.121	1.179	1.095	1.15	1.018	1.224	1.083	1.048	1.115	1.061	1.254	1.246	1.169	1.175	1.108	1.642	1.195	1.119	1.203	1.824	1.22	1.298	1.468	1.213	1.165	1.167
amplification	0.0131579	LbrM_17_v4_49	LbrM2904_000262600.1:CDS:1	Protein of unknown function (DUF3522), putative;evidence=IEA;with=GeneDB:LbrM.17.0030	ORTHOMCL5786	1.081	1.054	1.122	1.333	1.294	1.216	1.237	1.184	1.208	1.213	1.158	1.173	1.127	1.053	1.311	1.083	1.138	1.216	1.19	1.231	1.262	1.05	1.018	1.224	1.217	1.161	1.115	1.245	1.305	1.281	1.271	1.244	1.108	1.597	1.178	0.898	1.305	1.843	1.5	1.333	1.633	1.279	1.278	1.383
amplification	0.0131579	LbrM_17_v4_49	LbrM2904_000262700.1:CDS:1	Ring finger domain containing protein, putative;evidence=IEA;with=GeneDB:LbrM.17.0040	ORTHOMCL5785	1	1.081	1.293	1.152	0.971	1.098	1.158	1.158	1.208	1.164	1.123	1.135	1.111	1.035	1.135	1.133	1.034	1.081	1.095	1.256	1.107	1.15	1	1.061	1.008	1.145	1.052	1.061	1.119	1.175	1.237	1.05	1.171	1.493	1.241	1.017	1.203	1.667	1.3	1.377	1.456	1.115	1.101	1.133
amplification	0.0131579	LbrM_17_v4_49	LbrM2904_000279100.1:CDS:1	ferrochelatase-like protein;evidence=IEA;with=GeneDB:LbrM.17.1610	ORTHOMCL5643	1	1.189	1.146	1.303	1	1.059	1.211	1.237	1.094	1.115	1.211	1.212	1.159	1.07	1.162	1.133	1.19	1.162	1.121	1.179	1.167	1.15	0.946	1.143	1.108	1.048	1.011	1.102	1.203	1.246	1.271	1.138	1.063	1.552	1.121	1.102	1.305	1.863	1.36	1.263	1.557	1.18	1.177	1.133
amplification	0.0131579	LbrM_18_v4_54	LbrM2904_000297100.1:CDS:1	hypothetical protein, conserved	ORTHOMCL5500	1.081	1.184	1.103	1.091	1.03	1.216	1.077	1.135	1.073	1.2	1.286	1.173	1.131	1.071	1.105	1.033	1.098	1.111	1.117	1.125	1.119	1.195	1.182	1.082	1.092	1.048	1.131	1.019	1.119	1.133	1.258	1.145	1.116	1.597	1.188	1.214	1.194	1.635	1.3	1.169	1.543	1.145	1.159	1.177
amplification	0.0131579	LbrM_19_v4_52	LbrM2904_000309800.1:CDS:1	actin-related protein 2, putative;evidence=IEA;with=GeneDB:LbrM.19.1370	ORTHOMCL5374	1	0.943	0.947	0.844	0.938	1.04	1.553	1.026	0.984	1.017	1.018	1.019	1.016	0.946	1	1.119	1.02	0.972	0.947	1.132	0.951	1.103	1.074	1	0.966	1.05	0.953	1.014	0.966	1.492	1.051	1	1.009	0.985	1	1.034	1.048	1.022	1	1.069	0.973	1.067	2.544	1.098
amplification	0.0131579	LbrM_20_v4_69	LbrM2904_000359500.1:CDS:1	hypothetical protein, conserved	ORTHOMCL5059	0.974	1.086	0.897	0.781	1.226	0.904	1.108	0.973	1	1.048	0.982	0.849	0.905	1.017	0.973	1.016	1.122	0.806	1.103	1.053	0.952	1.051	0.833	0.961	0.945	0.714	0.976	0.922	1.016	1.016	0.929	0.975	0.904	0.8	1	0.912	0.968	0.857	1.115	1	0.959	0.969	0.965	1.062
amplification	0.0131579	LbrM_20_v4_69	LbrM2904_000366700.1:CDS:1	20s proteasome beta 7 subunit, (putative);evidence=IEA;with=GeneDB:LbrM.20.3950	ORTHOMCL4991	1.158	1.171	1.41	1.188	1.161	0.923	1.216	1.054	1.094	1.694	1.456	1	1.254	1.052	0.946	1.145	1.224	1.139	1.069	1.211	1.095	1.103	1.407	1.059	1.504	1.238	2.047	1.216	1.226	0.77	0.857	1.037	1.035	1.308	1.08	1.404	0.855	1.02	1.135	1.098	0.753	1.031	0.837	1.185
amplification	0.0131579	LbrM_21_v4_55	LbrM2904_000403000.1:CDS:1	palmitoyl acyltransferase 3, putative;evidence=IEA;with=GeneDB:LbrM.21.2180	ORTHOMCL4623	0.918	0.946	0.978	1.024	0.969	1.053	0.923	0.973	0.939	0.85	0.982	0.941	0.934	1	0.925	1.41	0.849	0.919	1.053	0.974	1.975	1.846	1.036	0.959	1.05	0.984	1.059	0.98	0.949	0.948	0.966	0.976	1	0.985	0.952	1	0.951	0.896	0.958	0.965	0.947	1.085	0.962	1
amplification	0.0131579	LbrM_21_v4_55	LbrM2904_000408800.1:CDS:1	BolA-like protein, putative;evidence=IEA;with=GeneDB:LbrM.33.0911.1	ORTHOMCL1731	0.98	0.973	0.978	1.202	1.125	1.133	0.987	1	0.955	1.233	1.179	0.98	1.033	1.091	1	1.016	0.962	1	0.93	1.051	1.2	1.256	0.964	0.959	1.075	0.976	1.006	0.94	1.169	1.138	1.121	1.146	1.022	1.318	1.143	0.95	1.033	1.646	1.042	1.132	1.547	1.127	0.981	1.067
amplification	0.0131579	LbrM_22_v4_51	LbrM2904_000426400.1:CDS:1	phosphoinositide-specific phospholipase C, putative;evidence=IEA;with=GeneDB:LbrM.22.1590	ORTHOMCL4485	1.184	1.286	1.075	1.156	1.094	1.092	1.132	1.081	1.094	1.153	1.164	1.173	1.063	1.071	1.079	1.096	1.098	1.139	1.158	1.2	1.098	1.2	1.057	1.06	1.078	1.048	1.07	1.122	1.183	1.034	1.103	1.073	1.036	1.47	1.072	0.965	1.1	1.596	1.24	1.241	1.519	1.079	1.071	1.065
amplification	0.0131579	LbrM_23_v4_56	LbrM2904_000427100.1:CDS:1	hypothetical protein, conserved	ORTHOMCL4478	1.234	1	1.103	1.049	0.97	1.096	1	1.128	1.25	1.18	1.085	1.019	1.079	1.081	1.132	1.081	1.019	1.162	1.131	1.093	1.262	1	1.105	1.078	1.082	1.143	1.233	1.153	1.197	1.133	1.138	1.012	1.168	1.507	1.329	0.897	1.254	1.663	1.157	1.288	1.63	1.21	1.2	1.19
amplification	0.0131579	LbrM_23_v4_56	LbrM2904_000427200.1:CDS:1	agmatinase-like protein;evidence=IEA;with=GeneDB:LbrM.23.0080	ORTHOMCL4477	1.021	1.105	1.154	1.146	1.121	1.077	1.125	1	1.145	1.197	1.169	1.037	1.048	1.097	1.026	0.935	1.037	1.243	1.143	1.116	1.143	1.175	0.965	1.157	1.107	1.095	1.058	1.069	1.131	1.05	1.062	1.145	1.124	1.313	1.247	0.966	1.075	1.558	1.333	1.203	1.543	1.097	1.288	1.127
amplification	0.0131579	LbrM_23_v4_56	LbrM2904_000441400.1:CDS:1	coronin, putative;evidence=IEA;with=GeneDB:LbrM.23.1260	ORTHOMCL4368	1.17	1.211	1.154	1.171	1	1.135	1.15	1.179	1.184	1.18	1.186	1.111	1.127	1.129	1.053	1.194	1.093	1.135	1.238	1.093	1.071	1.1	0.947	1.137	1.164	1.143	1.151	1.139	1.246	1.15	1.154	1.699	1.726	1.955	1.694	0.983	1.433	1.308	1.373	1.831	1.111	1.903	1.238	1.254
amplification	0.0131579	LbrM_23_v4_56	LbrM2904_000447600.1:CDS:1	Nucleoside 2-deoxyribosyltransferase, putative;evidence=IEA;with=GeneDB:LbrM.23.1820	ORTHOMCL4314	1.064	0.947	1.077	1.22	1.152	1.288	1.15	1.051	1.25	1.295	1.22	1.046	1.19	1.177	1.434	1.177	1.037	1.189	1.167	1.116	1.262	1.325	1	1.039	1.107	1.175	1.244	1.069	1.131	1.183	1.185	1.072	1.106	1.433	1.118	1.086	1.254	1.827	1.353	1.237	1.617	1.194	1.175	1.159
amplification	0.0131579	LbrM_24_v4_57	LbrM2904_000448300.1:CDS:1	hypothetical protein, conserved	ORTHOMCL426	1.359	1.25	1.351	0.788	1	1.118	1.237	1.054	0.907	1.2	1.375	1.269	1.258	1.107	1.083	1.25	1.164	1.243	1.172	1.3	1.098	1.436	0.483	1.176	0.517	0.855	1.012	0.863	0.933	1.328	1.345	1.205	1.223	1.262	1.095	0.793	1.459	1.917	1.462	0.845	1.986	0.968	1.236	1.328
amplification	0.0131579	LbrM_24_v4_57	LbrM2904_000448400.1:CDS:1	pyruvate dehydrogenase (lipoamide) kinase, putative;evidence=IEA;with=GeneDB:LbrM.24.0010	ORTHOMCL4297	1.051	1.139	1.135	1.091	1.152	1.196	1.105	0.946	1.222	1.233	1.214	1.231	1.145	1.125	1.111	1.083	1.127	1.027	1.207	1.125	1.073	1.256	0.914	1.157	1.058	1.113	1.083	1.098	1.233	1.066	1.138	1.072	1.188	1.523	1.274	0.897	1.213	1.812	1.462	1.276	1.77	1.226	1.321	1.18
amplification	0.0131579	LbrM_24_v4_57	LbrM2904_000448600.1:CDS:1	hypothetical protein, conserved	ORTHOMCL4295	1	1	1.189	1.03	1.03	1.196	1	1.027	1.093	1.283	1.143	1.212	1.065	1.018	1	1.133	1.036	1.054	1.052	1	1.024	1.256	0.828	1.02	1.033	1.065	1.119	1.118	1.15	0.934	1.207	1.169	1.089	1.4	1.262	0.793	1	1.583	1.25	1.155	1.5	1.226	1.217	1.082
amplification	0.0131579	LbrM_24_v4_57	LbrM2904_000459200.1:CDS:1	DNAJ domain protein, putative;evidence=IEA;with=GeneDB:LbrM.24.1090	ORTHOMCL4206	1.026	1.25	1.027	0.97	1	1	1.711	1.081	1.093	1.05	1.125	1.096	1.113	1.161	1.667	0.967	1.036	1.081	1.052	1.125	1.098	1.026	1.138	1.039	1.017	1.403	1.012	1.157	1.033	1.049	1.017	0.976	1.036	1.031	1.036	1	1.557	1.562	1.058	1.034	1.027	1.016	1.038	1.049
amplification	0.0131579	LbrM_25_v4_58	LbrM2904_000489800.1:CDS:1	cAMP response protein, putative;evidence=IEA;with=GeneDB:LbrM.25.1320	ORTHOMCL3961	1.111	1.218	1.143	1.229	1.085	1.156	1.259	1.135	1.173	1.254	1.2	1.208	1.203	1.242	1.088	1.727	1.143	1.15	1.153	1.078	1.6	1.542	1.143	1.164	1.187	1.143	1.131	1.157	1.169	1.169	1.19	1.2	1.142	1.262	1.195	1.207	1.25	1.16	1.317	1.241	1.211	1.311	1.175	1.246
amplification	0.0131579	LbrM_25_v4_58	LbrM2904_000500300.1:CDS:1	hypothetical protein, conserved	ORTHOMCL3900	1.067	1.073	1.268	1.25	1.191	1.065	1.093	1.243	1.198	1.186	1.2	1.169	1.082	1.242	1.105	1.078	1.054	1.212	1.153	1.078	1.111	1.188	1.071	1.016	1.064	1.024	1.098	1.118	1.153	1.085	1.254	1.061	1.133	1.354	1.276	0.966	1.188	1.68	1.283	1.207	1.632	1.213	1.149	1.196
amplification	0.0131579	LbrM_26_v4_59	LbrM2904_000500900.1:CDS:1	Lsm7p protein, putative;evidence=IEA;with=GeneDB:LbrM.26.0020	ORTHOMCL3846	1.282	0.972	1.073	1.031	1.212	1.078	1.158	1.053	1.204	1.183	1.214	1	1.27	1.107	1.132	1.148	0.98	1	1.017	0.974	1.209	1.2	1.125	1.102	1.059	1.081	1.057	1.02	1.117	1.049	1.069	1.1	1.13	1.455	1.224	1.119	1.217	1.673	1.26	1.271	1.592	1.097	1.101	1.032
amplification	0.0131579	LbrM_27_v4_60	LbrM2904_000528900.1:CDS:1	hypothetical protein, conserved	ORTHOMCL3603	0.927	1.2	1.263	1	1.167	0.902	1.211	1.053	1.14	1.164	1.035	1.137	0.903	1.263	1.109	1.098	1.17	1.222	1.105	1.051	1.214	1.225	1.055	0.94	1.203	1.066	1.107	0.98	1.29	0.951	1.088	1.288	1.17	1.5	1.046	0.776	1.267	1.826	1.098	1.233	1.712	1.279	1.288	1.222
amplification	0.0131579	LbrM_28_v4_62	LbrM2904_000556800.1:CDS:1	Present in the outer mitochondrial membrane proteome 15;evidence=IEA;with=GeneDB:LbrM.28.0030	ORTHOMCL3368	1.022	1.25	1.054	1.048	1.242	1.157	1.053	1.135	1.127	1.27	1.268	1.135	1.279	1.086	1.081	1.083	0.961	0.944	1.085	1.3	1.143	1.385	1.111	1.04	1.08	1	1.047	1.097	1.295	1.066	1.196	1.157	1.11	1.746	1.244	1.123	1.148	1.52	1.225	1.267	1.804	1.306	1.244	1.323
amplification	0.0131579	LbrM_29_v4_61	LbrM2904_000604000.1:CDS:1	tryparedoxin 1a, putative;evidence=IEA;with=GeneDB:LbrM.29.1230	ORTHOMCL2969	1.59	1.648	1.333	1.625	1.562	1.529	1.395	1.605	1.537	1.508	1.554	1.54	1.524	1.561	1.658	1.629	1.62	1.583	1.417	1.436	1.643	1.475	1.648	1.72	1.442	1.984	1.679	1.314	1.258	1.541	1.544	1.702	1.54	1.578	1.565	1.638	1.532	1.551	1.627	1.567	1.526	1.531	1.556	1.625
amplification	0.0131579	LbrM_29_v4_61	LbrM2904_000605900.1:CDS:1_&_LbrM2904_000606200.1:CDS:1	hypothetical protein, conserved	ORTHOMCL343	0.769	0.963	1.051	1	0.906	1.098	1.053	0.895	1.037	0.967	1.018	1	1	1.018	0.947	1.033	0.98	1.055	0.8	0.974	0.928	0.75	1.167	1.08	0.933	0.887	0.953	0.961	0.919	1.164	0.859	0.905	0.93	0.844	1.036	1.121	1.048	0.919	0.844	0.934	0.816	0.906	1.061	0.906
amplification	0.0131579	LbrM_29_v4_61	LbrM2904_000606100.1:CDS:1_&_LbrM2904_000606400.1:CDS:1	hypothetical protein, conserved	ORTHOMCL342	1.052	0.963	0.846	1.094	0.938	1.098	1	0.908	1.093	0.967	1.178	1.08	1.096	1.018	0.921	0.984	1.02	1.083	0.892	1.128	0.881	0.775	1.204	1.16	0.971	1.016	1.107	1.068	1.016	1.115	1.123	1	1.124	1.039	1.106	1.018	1.032	0.979	1.02	0.992	0.908	1.031	0.987	0.907
amplification	0.0131579	LbrM_29_v4_61	LbrM2904_000609700.1:CDS:1	hypothetical protein, conserved	ORTHOMCL2922	1.59	1.037	1.051	1.031	1.031	0.922	1.289	1.105	0.981	0.951	1.554	1.56	0.921	0.965	1.026	1.484	0.98	0.944	0.983	0.974	1.071	0.95	0.963	1	1.042	0.952	0.988	0.961	0.952	1.148	0.877	0.952	0.965	0.938	1.047	1.103	1.016	0.918	0.98	0.917	1.408	1.031	0.975	1.078
amplification	0.0131579	LbrM_29_v4_61	LbrM2904_000622400.1:CDS:1	hypothetical protein, conserved	ORTHOMCL7354	1.282	1.056	1.154	1.188	1.125	1.059	1.211	1.184	1.093	1.311	1.357	1.18	1.111	1.088	1.237	1.097	1.2	1.25	1.217	1.077	1.143	1.3	1.093	1.12	1.175	1.177	1.131	1.157	1.323	1.115	1.368	1.19	1.088	1.547	1.224	1.069	1.306	1.959	1.255	1.167	1.684	1.125	1.173	1.172
amplification	0.0131579	LbrM_30_v4_63	LbrM2904_000622500.1:CDS:1	hypothetical protein, conserved	ORTHOMCL2819	1.146	1.142	1.128	1.333	1.208	1.154	1.211	1.026	1.211	1.033	1.169	1.105	1.086	1.097	1	1.175	1.085	0.975	1.151	1.234	1	1.128	1.019	0.98	1.113	1.032	0.926	1.108	1.2	1.081	1.152	1.141	1.101	1.446	1.186	1.105	1.339	1.8	1.333	1.322	1.5	1.195	1.156	1.175
amplification	0.0131579	LbrM_30_v4_63	LbrM2904_000660400.1:CDS:1	ribosomal P protein AGP2beta-1, putative;evidence=IEA;with=GeneDB:LbrM.30.3770	ORTHOMCL2478	1.083	0.925	1.154	0.97	0.979	0.981	1.053	0.842	1.018	1.082	1.186	1.026	1.047	1.097	1.055	0.968	0.906	1.125	1.035	1.064	1.163	1.282	1.094	1.1	1.161	1.065	1.025	1.014	1.183	1.048	1.167	1.176	1.079	1.554	1.186	1.088	1.194	1.68	1.228	1.254	1.605	1.031	1.092	1.143
amplification	0.0131579	LbrM_32_v4_66	LbrM2904_000725700.1:CDS:1	nucleoside diphosphate kinase b;evidence=IEA;with=GeneDB:LbrM.32.3210	ORTHOMCL1912	1.378	1.583	1.162	1.273	1.576	1.769	1.724	1.632	1.481	1.852	1.31	1.519	1.413	1.439	1.081	1.258	1.569	1.216	1.763	1.641	1.167	1.175	1.111	1.255	1.24	1.238	1.282	1.135	1.161	1.218	1.14	1.159	1.263	1.359	1.148	1.263	1.183	1.276	1.302	1.328	1.237	1.269	1.21	1.215
amplification	0.0131579	LbrM_33_v4_65	LbrM2904_000736900.1:CDS:1	LysM domain containing protein, putative;evidence=IEA;with=Pfam:PF01476	ORTHOMCL1815	1.081	0.973	1.064	1	1.023	1.077	1	0.947	1.068	1.065	1.207	1.036	1.032	1.069	1	1.032	1.02	0.974	1.121	1	1.093	1.125	1.13	1.098	1.066	1.048	1	1	1.148	1.033	1.107	1	1.009	1.492	1.163	1.158	1	1.729	1.222	1.133	1.56	1.095	1.17	1.125
amplification	0.0131579	LbrM_34_v4_67	LbrM2904_000824800.1:CDS:1	mitochondrial phosphate transporter, putative;evidence=IEA;with=GeneDB:LbrM.34.4400|GeneDB:LbrM.34.4410	ORTHOMCL102	1.237	1.194	1.105	1.182	1.219	1.314	1.105	1.41	1.2	1.21	1	1.075	1.063	0.931	1.243	1.048	1.02	1.027	1	1.077	1.024	1.1	1.167	1.333	1.025	1.081	1.023	1.151	1.048	1.115	1.632	1.024	1.138	1.154	1.124	1.105	1.062	1.204	0.926	1.066	1.133	1.141	1.762	1.197
amplification	0.0131579	LbrM_07_v4_43	LbrM2904_000098100.1:CDS:1	hypothetical protein	NA	1.28	1.135	1.054	0.938	0.906	1.2	1.282	0.974	1.182	1.167	1.273	1.066	1.098	1.267	1.036	1.197	1.1	1.105	1.125	1.2	1.122	1.05	0.746	1.204	1.142	0.918	0.964	0.878	1.276	1.155	1.228	1.175	1.179	1.433	1.146	1.033	1.476	1.608	1.553	1.564	1.649	1.117	1.247	1.034
amplification	0.0131579	LbrM_17_v4_49	LbrM2904_000262500.1:CDS:1	hypothetical protein	NA	1.108	1.162	1.268	1.273	0.853	1.137	1.263	1.158	1.057	1.082	1.123	0.942	1.159	1.035	0.973	1.083	1.086	1.162	1.034	1.103	1.238	1.2	0.946	1.082	1.05	1.065	1.08	1.041	1.051	1.14	1.22	1.062	1.072	1.552	1.218	1.068	1.271	1.686	1.24	1.193	1.671	1.213	1.241	1.233
amplification	0.0131579	LbrM_17_v4_49	LbrM2904_000279000.1:CDS:1	hypothetical protein	NA	1.027	1.054	1.146	1.091	1.118	1.196	1.342	1.184	1.208	1.164	1.211	1.115	1.175	1.105	1.108	1.033	1.224	1.081	1.121	1.179	1.167	1.15	0.893	1.184	1.033	1	1.172	1.102	1.136	1.123	1.119	1.125	1.198	1.552	1.218	0.932	1.22	1.941	1.32	1.175	1.557	1.164	1.177	1.233
amplification	0.0131579	LbrM_27_v4_60	LbrM2904_000528300.1:CDS:1	Meckelin (Transmembrane protein 67), putative;evidence=IEA;with=Pfam:PF09773	NA	1.073	1.1	1.026	0.938	0.929	1.314	0.842	1	1.018	1.262	1.053	1.039	1.065	0.965	1.091	1.049	1.132	1.083	1.175	1.051	1.214	1.288	0.8	1.26	1.153	1.066	1.083	1.098	1.032	1.066	1.281	1.188	1.179	1.406	1.276	0.914	1.333	1.761	1.412	1.2	1.671	1.148	1.225	1.27
amplification	0.0131579	LbrM_27_v4_60	LbrM2904_000528400.1:CDS:1	Meckelin (Transmembrane protein 67), putative;evidence=IEA;with=Pfam:PF09773	NA	1.024	1.029	1.158	0.969	0.952	1	1.053	1.184	1.158	1.057	1.123	1.02	1.242	1.026	1.018	1.016	1.17	1.028	0.982	0.897	1.048	0.95	1.109	1.04	0.822	0.984	1.107	1.098	1.113	1	1	0.919	1.08	1.328	0.977	1.069	1.1	1.717	1.255	1.367	1.486	1.279	1	1.143
amplification	0.0131579	LbrM_28_v4_62	LbrM2904_000591100.1:CDS:1	hypothetical protein	NA	0.978	1.083	1.054	1.024	0.909	0.961	0.921	1.027	1.036	1.148	1.036	1.115	1.033	1	0.946	1.117	1	1	1.051	1.025	1.048	1	0.87	1.02	0.933	0.984	1.023	1.028	1.066	0.934	1.125	1.012	0.982	1.397	1.081	0.684	1.033	1.64	1	1.15	1.432	1.048	1.192	0.935
amplification	0.0131579	LbrM_33_v4_65	LbrM2904_000761200.1:CDS:1	hypothetical protein	NA	0.703	1.081	1.277	1.182	1.159	1.096	1.179	0.961	1.122	0.855	1.009	1.091	0.746	0.828	0.737	0.892	1.059	1	1.241	1.231	0.884	0.9	1.907	1.059	0.86	1.302	0.706	0.595	1.049	1.049	1.839	1.229	1.061	1.638	1.907	1.605	1.167	1.167	1.056	1.683	0.747	1.556	1.312	0.969
deletions	0.0131579	LbrM_01_v4_35	LbrM2904_000035800.1:CDS:1	histone H4;evidence=IEA;with=GeneDB:LbrM.35.0070	ORTHOMCL1033	0.822	1.083	0.889	1.161	0.69	0.946	0.943	0.959	0.955	1.018	0.942	1	1.06	1.077	1.314	0.763	0.827	0.76	0.528	0.93	0.8	0.878	1.044	0.783	0.595	0.85	0.976	0.957	0.875	1	0.864	1.231	1.101	1.183	0.939	0.448	1.018	1.228	1.196	1.208	1	0.982	0.873	0.817
deletions	0.0131579	LbrM_02_v4_37	LbrM2904_000044500.1:CDS:1	hypothetical protein, conserved	ORTHOMCL3372	0.708	1.028	1.028	0.6	0.781	0.78	0.927	1.153	0.731	0.825	0.99	0.816	0.802	0.548	1.054	0.763	0.66	0.75	0.938	0.9	0.882	0.65	0.439	0.776	0.724	0.808	0.6	0.777	0.445	0.552	0.794	0.494	0.586	0.716	0.696	0.6	0.742	0.582	0.745	0.691	0.682	0.746	0.688	0.75
deletions	0.0131579	LbrM_08_v4_42	LbrM2904_000125100.1:CDS:1	hypothetical protein, conserved	ORTHOMCL354	0.604	0.557	0.721	0.8	0.781	0.649	0.905	0.806	0.911	0.893	0.773	0.902	0.817	0.741	0.833	0.828	0.75	0.784	1	0.821	0.707	0.825	0.965	0.529	0.64	0.295	0.496	0.908	0.847	0.767	0.859	0.713	0.732	1.046	0.876	1.362	0.823	1.343	1.115	0.811	1.109	0.797	0.821	1.034
deletions	0.0131579	LbrM_09_v4_44	LbrM2904_000138000.1:CDS:1	surface antigen-like protein;evidence=IEA;with=GeneDB:LbrM.04.1260	ORTHOMCL7247	1.211	1.392	1.303	0.879	1.121	1.186	1.198	1.079	1.292	1.14	1.39	1.205	1.274	1.197	1.27	1.426	1.275	1.375	1.25	1.333	1.588	1.75	1.036	2.323	1.475	2.581	1.898	1.083	1.054	0.982	1.581	1.463	1.459	1.908	2.072	1.105	1.397	1.66	1.367	1.904	1.532	1.713	1.716	1.325
deletions	0.0131579	LbrM_20_v4_69	LbrM2904_000331200.1:CDS:1_&_LbrM2904_000331300.1:CDS:1_&_LbrM2904_000331400.1:CDS:1_&_LbrM2904_000331500.1:CDS:1_&_LbrM2904_000331600.1:CDS:1_&_LbrM2904_000331700.1:CDS:1_&_LbrM2904_000331800.1:CDS:1_&_LbrM2904_000331900.1:CDS:1_&_LbrM2904_000332000.1:CDS:1	amastin-like surface protein;evidence=IEA;with=GeneDB:LbrM.18.0460	ORTHOMCL29	0.476	0.428	0.41	0.467	0.451	0.549	0.513	0.378	0.529	0.468	0.509	0.846	0.522	0.536	0.432	0.483	0.5	0.502	0.896	0.342	2.071	1.947	1.908	0.411	0.646	0.444	0.507	0.451	0.516	0.459	1.341	1.393	1.487	1.43	1.488	1.542	0.873	0.816	0.97	1.395	0.932	1.461	2.117	1.444
deletions	0.0131579	LbrM_01_v4_35	LbrM2904_000034600.1:CDS:1	Protein kinase domain containing protein, putative;evidence=IEA;with=Pfam:PF00069	NA	1.067	0.778	0.806	0.774	0.724	0.351	0.857	0.919	0.982	1.054	1.115	1	0.983	0.923	0.429	1.034	1.02	1.104	1.185	1	0.75	0.61	1.07	0.717	0.716	1	0.679	0.745	1	1	1.186	1.077	1.083	1.127	1.006	0.828	0.964	1.158	1.022	0.981	1.022	1.018	1.06	0.463
deletions	0.0131579	LbrM_02_v4_37	LbrM2904_000041800.1:CDS:1	hypothetical protein	NA	0.639	0.694	0.694	0.657	0.469	0.66	0.659	1.056	0.558	0.561	0.788	0.878	0.517	0.968	0.405	0.702	0.547	0.382	0.643	0.75	0.658	0.675	0.807	0.737	0.888	0.983	0.953	0.936	1.073	0.983	0.984	0.963	1.018	0.925	0.857	0.933	0.85	0.595	0.872	1.073	0.584	1.018	0.87	0.732
deletions	0.0131579	LbrM_08_v4_42	LbrM2904_000119200.1:CDS:2	hypothetical protein	NA	0.688	0.792	0.791	0.822	0.875	0.838	0.811	0.972	0.758	0.732	0.8	0.784	0.883	0.81	1	0.672	0.821	0.757	0.789	0.795	0.707	0.675	0.684	0.686	0.822	0.902	0.824	0.796	0.695	0.759	0.641	0.72	0.736	0.477	0.471	0.655	0.806	0.627	0.812	0.34	0.718	0.424	0.736	0.879
deletions	0.0131579	LbrM_08_v4_42	LbrM2904_000119300.1:CDS:1	Amastin surface glycoprotein, putative;evidence=IEA;with=Pfam:PF07344	NA	0.792	0.849	0.744	0.533	0.438	0.662	0.689	0.75	0.806	0.768	0.6	0.667	0.65	0.69	0.722	0.721	0.839	0.784	0.684	0.744	0.732	0.8	0.982	0.765	0.39	0.77	0.689	0.714	0.746	0.655	0.75	0.805	0.755	0.785	0.765	0.879	0.887	0.667	0.729	0.736	0.769	0.814	0.708	0.845
deletions	0.0131579	LbrM_09_v4_44	LbrM2904_000134100.1:CDS:1	hypothetical protein	NA	0.579	0.784	1.789	1.273	1.818	0.353	0.792	0.974	0.6	1.263	0.5	0.712	0.935	0.623	1	1.443	0.451	0.444	0.946	0.956	1.475	1.391	0.911	0.583	0.737	1.435	0.639	0.875	0.786	0.411	0.952	1.598	1.409	0.877	1	1.053	1.172	0.957	0.918	0.965	0.487	0.885	1.837	0.75
deletions	0.0131579	LbrM_19_v4_52	LbrM2904_000315400.1:CDS:1	hypothetical protein	NA	0.73	0.543	0.605	0.625	0.719	0.64	0.579	0.5	0.459	0.593	0.582	0.538	0.677	0.446	0.649	0.576	0.549	0.5	0.737	0.605	0.561	0.41	0.5	0.612	0.429	0.5	0.482	0.394	0.712	0.475	0.576	0.525	0.619	0.954	0.776	0.897	0.597	1	0.38	0.776	0.689	0.65	0.608	0.656
deletions	0.0131579	LbrM_32_v4_66	LbrM2904_000718400.1:CDS:1	hypothetical protein	NA	0.703	0.833	0.757	1.03	0.515	0.442	0.368	0.526	0.593	0.475	1.474	1.423	0.444	0.544	1.959	0.911	1.039	1.162	0.525	0.641	1.357	1.55	0.426	1.451	0.868	1	0.971	1.288	1.629	0.839	1.684	1.451	1.342	1.406	1.506	0.579	0.587	0.765	1.17	1.123	1.197	1.169	0.765	0.785
[truncated: 32 more columns]

## Sheet: Data 3
Supp. Data 3. Information on the inbreeding coefficient ( Fis), expected heterozygosity (He) and observed heterozygosity (Ho) for four subsets of isolates close in time and space.
Population	n	He	Ho	Fis
PAU 1991*	14	0.27 (∓0.15)	0.29 (∓ 0.20)	⎼0.066 (∓0.245)
INP 1994**	7	0.30 (∓ 0.14)	0.33 (∓ 0.21)	⎼0.097 (∓ 0.31)
INP 2002***	3	0.37 (∓ 0.09)	0.46 (∓ 0.24)	⎼0.24(∓0.42)
HUP 2003***	3	0.36 (∓ 0.09)	0.45 (∓ 0.23)	⎼0.23(∓0.41)
* 'LC1565A1','LC1568A1', 'LC1578A1','LC1580A1,'LC2041A1', 'LC2123A1','LC2125A1,'LC2141A1', 'LC2147A1','LC2176A1','LC2177A1','LC2289A1', 'LC2320A1','LC2398A1'
** 'CUM138A1','CUM153A1','CUM24B2','CUM41A1','CUM43A1','CUM52A1','CUM65B2'
*** 'CUM623A1','CUM704A1', 'CUM639A1'
**** 'PER136A1', 'PER164A1', 'PER215A1'

## Sheet: Data 4
Supp. Data 4. Information and details about the clonal groups. Isolates within each group can be found in Supp. Table 1.
Group	Number of isolates	Country	Sampling year	Number of heterozygous SNP differences	Number of homozygous SNP differences
1	7	Bolivia	1994 - 2006	38 - 3,861	0 - 6
2	2	Bolivia	1994	25	0
3	2	Bolivia	2002	16	0
4	2	Bolivia	1994; NA	600	0
5	2	Peru	1994	354	1
6	2	Peru	2001 - 2002	81	0
7	2	Peru	1991	20	0

## Sheet: Data 5
Supp. Data 5. Spatio-environmental variables included in RDA and GDM analyses. The first two columns represent the decimal coordinates of each Lb isolate. Bio1-19 represent the 19 bioclimatic variables from the WorldClim2 database. Bio1= Annual mean temperature; Bio2= Mean diurnal range; Bio3= Isothermality (Bio2/Bio7)*100); Bio4= Temperature seasonality; Bio5= Max. temperature of warmest month; …
Samples	Latitude	Longitude	Bio1	Bio2	Bio3	Bio4	Bio5	Bio6	Bio7	Bio8	Bio9	Bio10	Bio11	Bio12	Bio13	Bio14	Bio15	Bio16	Bio17	Bio18	Bio19
CUM138A1	-16.7338	-65.6391	254	114	62	1954	331	150	181	271	235	272	225	3778	594	108	53	1617	375	1434	379
CUM153A1	-16.5619	-65.8267	251	114	63	1907	328	148	180	268	222	268	222	3399	532	98	53	1458	338	1295	338
CUM24B2	-16.7338	-65.6391	254	114	62	1954	331	150	181	271	235	272	225	3778	594	108	53	1617	375	1434	379
CUM363A1	-16.4061	-66.0464	245	116	64	1873	323	142	181	260	217	262	217	3006	467	86	53	1295	293	914	293
CUM41A1	-16.4951	-65.9527	246	116	64	1871	324	143	181	262	218	263	218	3168	495	91	53	1363	312	957	312
CUM43A1	-16.4951	-65.9527	246	116	64	1871	324	143	181	262	218	263	218	3168	495	91	53	1363	312	957	312
CUM52A1	-16.7338	-65.6391	254	114	62	1954	331	150	181	271	235	272	225	3778	594	108	53	1617	375	1434	379
CUM623A1	-16.4588	-65.7065	254	112	62	1915	330	151	179	270	225	271	225	3459	542	101	53	1479	347	1316	347
CUM639A1	-16.4718	-65.4279	254	112	63	1902	329	152	177	271	237	271	226	3587	565	109	52	1527	367	1364	373
CUM65B2	-16.4951	-65.9527	246	116	64	1871	324	143	181	262	218	263	218	3168	495	91	53	1363	312	957	312
CUM704A1	-16.4951	-65.9527	246	116	64	1871	324	143	181	262	218	263	218	3168	495	91	53	1363	312	957	312
LC1412A1	-9.91711	-75.7831	104	147	79	682	188	3	185	105	95	112	94	1152	160	26	50	461	90	377	110
LC1565A1	-12.9095	-71.4045	242	109	80	710	307	172	135	246	231	248	231	3015	415	118	41	1173	391	860	391
LC1568A1	-12.9095	-71.4045	242	109	80	710	307	172	135	246	231	248	231	3015	415	118	41	1173	391	860	391
LC1578A1	-12.9095	-71.4045	242	109	80	710	307	172	135	246	231	248	231	3015	415	118	41	1173	391	860	391
LC1580A1	-12.9095	-71.4045	242	109	80	710	307	172	135	246	231	248	231	3015	415	118	41	1173	391	860	391
LC2041A1	-12.9095	-71.4045	242	109	80	710	307	172	135	246	231	248	231	3015	415	118	41	1173	391	860	391
LC2123A1	-12.9095	-71.4045	242	109	80	710	307	172	135	246	231	248	231	3015	415	118	41	1173	391	860	391
LC2125A1	-12.9095	-71.4045	242	109	80	710	307	172	135	246	231	248	231	3015	415	118	41	1173	391	860	391
LC2141A1	-12.9095	-71.4045	242	109	80	710	307	172	135	246	231	248	231	3015	415	118	41	1173	391	860	391
LC2143A1	-12.9095	-71.4045	242	109	80	710	307	172	135	246	231	248	231	3015	415	118	41	1173	391	860	391
LC2147A1	-12.9095	-71.4045	242	109	80	710	307	172	135	246	231	248	231	3015	415	118	41	1173	391	860	391
LC2176A1	-12.9095	-71.4045	242	109	80	710	307	172	135	246	231	248	231	3015	415	118	41	1173	391	860	391
LC2177A1	-12.9095	-71.4045	242	109	80	710	307	172	135	246	231	248	231	3015	415	118	41	1173	391	860	391
LC2284A1	-12.9095	-71.4045	242	109	80	710	307	172	135	246	231	248	231	3015	415	118	41	1173	391	860	391
LC2289A1	-12.9095	-71.4045	242	109	80	710	307	172	135	246	231	248	231	3015	415	118	41	1173	391	860	391
LC2320A1	-12.9095	-71.4045	242	109	80	710	307	172	135	246	231	248	231	3015	415	118	41	1173	391	860	391
LC2353A1	-12.9095	-71.4045	242	109	80	710	307	172	135	246	231	248	231	3015	415	118	41	1173	391	860	391
LC2367A1	-12.9095	-71.4045	242	109	80	710	307	172	135	246	231	248	231	3015	415	118	41	1173	391	860	391
LC2398A1	-12.9095	-71.4045	242	109	80	710	307	172	135	246	231	248	231	3015	415	118	41	1173	391	860	391
LH825B2	-8.81751	-75.4157	257	121	82	450	329	183	146	259	253	261	250	4208	500	148	38	1474	494	1375	533
PER005A1	-7.36273	-75.3866	267	121	82	520	337	191	146	266	259	271	259	1793	216	77	31	565	256	549	279
PER016A1	-9.38004	-74.9652	262	115	83	373	330	192	138	265	256	265	256	2004	302	63	41	745	242	733	242
PER086A1	-10.5809	-75.404	184	142	82	786	262	89	173	191	171	191	171	1411	203	35	51	585	122	585	122
PER094A1	-9.38004	-74.9652	262	115	83	373	330	192	138	265	256	265	256	2004	302	63	41	745	242	733	242
PER136A1	-8.49395	-73.9544	262	109	77	565	329	189	140	262	254	267	253	1753	238	50	40	633	196	536	242
PER164A1	-8.49395	-73.9544	262	109	77	565	329	189	140	262	254	267	253	1753	238	50	40	633	196	536	242
PER215A1	-8.49395	-73.9544	262	109	77	565	329	189	140	262	254	267	253	1753	238	50	40	633	196	536	242

## Sheet: Data 6
Supp. Data 6. Results of the RDA-based variable selection to reduce overfitting and multicollinearity. The upper sub-table represents the bioclimatic variables selected by the automated selection approach. The lower sub-table represents the bioclimatic variables selected by the manual selection approach. Tests (two sided) for variable selection were based on ANOVA like permutation tests for RDA a…
	Automated variable selection (mod-A)
	Variables	R2.adj	Cum R2.adj	vif	F	p
	Isothermality (bio3)	0.0912	0.0912	1001	4712	0.001***
	Precipitation driest month (bio14)	0.0674	0.1586	1001	3886	0.001***
	Manual variable selection (mod-M)
	Variables	R2.adj	Cum R2.adj	vif	F	p
	Isothermality (bio3)	0.0912	0.0912	9339	4712	0.001***
	precipitation driest month (bio14)	0.0674	0.1586	4180	3886	0.001***
	precipitation warmest quarter (bio18)	0.0178	0.1764	5191	1756	0.001***
	precipitation seasonality (bio15)	0.0089	0.1853	7851	1372	0.004**
	annual mean diurnal range (bio2)	0.0077	0.193	2702	1313	0.005**

## Sheet: Data 7
Supp Data 7. RDA results for both variable selection approaches. The upper sub-table represents the RDA results for the automated variable selection approach (mod-a). The lower sub-table represents the RDA results obtained by the manual variable selection approach (mod-m). Tests (two sided) were RDA analyses accompanied by ANOVA like permutation tests for RDA analyses as implemented in the vegan …
Automated model (mod-A)
Model	Inertia	R 2 adj	F	p (>F)	Proportion of explainable Variance	Proportion of total Variance
Full: Gen ~ geo + clim	0.054	0.185	3.10	0.001***	1	0.273
Gen ~ geo | clim	0.015	0.033	1.71	0.001***	0.275	0.075
Gen ~ clim | geo	0.020	0.061	2.32	0.001***	0.374	0.102
Gen ~ bio3 | geo + bio14	0.009	0.025	2.05	0.001***	0.165	0.045
Gen ~ bio14 | geo + bio3	0.005	0.002	1.10	0.106	0.088	0.024
Confounded (geo, clim)	0.019	/	/	/	0.351	0.096
Total unconstrained	0.143	/	/	/	/	0.727
Total inertia	0.197	/	/	/	/	1
Manual model (mod-M)
Model	Inertia	R 2 adj	F	p (>F)	Proportion of explainable Variance	Proportion of total Variance
Full: Gen ~ geo + clim	0.069	0.197	2.30	0.001***	1	0.349
Gen ~ geo | clim	0.011	0.012	1.24	0.002**	0.155	0.054
Gen ~ clim | geo	0.035	0.074	1.64	0.001***	0.51	0.178
Gen ~ bio3 | geo + bio14 + bio18 + bio15 +bio2	0.004	0.001	1.05	0.432	0.06	0.023
Gen ~ bio14 | geo + bio3 + bio18 + bio15 +bio2	0.004	0.002	1.07	0.338	0.06	0.023
Gen ~ bio18 | geo + bio3 + bio14 + bio15 +bio2	0.005	0.003	1.12	0.156	0.07	0.024
Gen ~ bio15 | geo + bio3 + bio14 + bio18 +bio2	0.005	0.003	1.13	0.128	0.07	0.025
Gen ~ bio2 | geo + bio3 + bio14 + bio18 +bio15	0.005	0.006	1.23	0.014*	0.08	0.027
Confounded	0.023	/	/	/	0.335	0.117
Total unconstrained	0.128	/	/	/	/	0.651
Total inertia	0.197	/	/	/	/	1

## Sheet: Data 8
Supp. Data 8. Kruskal-Wallis test and pairwise Dunn's test comparing the differences among the geographic ranges of the inferred parasite groups. The upper gray box presents the results from the Kruskal-Wallis test. The accompanying table represents the Z-statistic (above diagonal) and Benjamini-Hochberg (BH) corrected p-values (below diagonal) of the pairwise Dunn’s tests. Sample sizes are given…
	Kruskal Wallis test: χ2 = 272.01; df = 5; p < 2.2e-16
	HUP	PAU	INP	ADM	UNC	STC
HUP	10	8.84	3.81	0.55	-1.22	-0.32
PAU	6.84e-18	19	5.77	15.64	-5.23	-1.96
INP	3.49e-04	3.02e-08	20	6.15	-3.11	-1.10
ADM	0.72	6.11e-54	3.95e-09	20	-1.05	-0.22
UNC	0.37	5.11e-07	3.98e-03	0.40	4	-0.20
STC	0.86	0.09	0.40	0.88	0.84	2

## Sheet: Data 9
Supp. Data 9. Information on the LRV1 assembled genomes.
Isolate	LRV lineage	contig length (bp)	ORF2 (CP) (bp)	ORF3 (RDRP) (bp)	GC-content	#reads mapped to LRV contig	%reads mapped to contig	#Properly paired reads (% mapped reads)	median RD	mean RD	Het SNPs	Hom SNPs	BLAST id - LRV1-Lb-YA70 (%)	AA id Capsid - LRV1-Lb-YA70 (%)	AA id RDRP - LRV1-Lb-YA70 (%)	BLAST id with Sanger seq	Virus genome accession nrs
LRV1-Lb-CUM24	VIII	5.255	2.229	2.637	0.457	16.486	0.06	13,544 (82.2%)	404	443	1	0	80	94	85	100	OQ673070
LRV1-Lb-CUM41	VIII	5.283	2.229	2.637	0.456	27.027	0.05	23,612 (87.4%)	775	739	0	0	80	94	85	100	OQ673071
LRV1-Lb-CUM65.1	VII	5.255	2.229	2.637	0.457	4.122	0.01	9,942 (86.2%)	109	113	0	0	81	95	85	99*	OQ673087
LRV1-Lb-CUM65.2	VIII	5.262	2.229	2.637	0.461	7.416	0.02		190	202	3	0	81	95	85	86*	OQ673072
LRV1-Lb-CUM68	VII	5.248	2.229	2.637	0.457	3.252	0.01	2,674 (82.2%)	83	87	2	0	81	95	85	100	OQ673086
LRV1-Lb-LC1568	V	5.259	2.229	2.637	0.461	13.401	0.06	12,262 (91.5%)	372	369	0	0	81	95	87	100	OQ673091
LRV1-Lb-LC1569	V	5.259	2.229	2.637	0.463	14.53	0.03	12,494 (86%)	407	398	1	0	81	95	87	100	OQ673092
LRV1-Lb-LC1578	V	5.264	2.229	2.637	0.462	9.41	0.02	8,114 (86.2%)	236	257	0	0	81	94	87	100	OQ673093
LRV1-Lb-LC1586	IX	5.256	2.229	2.637	0.459	14.232	0.05	12,370 (86.9%)	329	390	3	0	81	95	85	100	OQ673084
LRV1-Lb-LC2041	V	5.283	2.229	2.637	0.464	19.93	0.07	16,482 (82.7%)	547	532	1	0	80	95	86	100	OQ673096
LRV1-Lb-LC2043	I	5.263	2.229	2.637	0.457	22.141	0.06	19,050 (86%)	589	605	2	0	81	95	86	100	OQ673073
LRV1-Lb-LC2176	V	5.259	2.229	2.637	0.461	10.752	0.03	9,170 (85.3%)	275	292	0	0	81	94	87	100	OQ673094
LRV1-Lb-LC2284	V	5.285	2.229	2.637	0.463	18.173	0.04	15,334 (84.4%)	483	493	0	0	81	95	87	100	OQ673095
LRV1-Lb-LC2318	I	5.274	2.229	2.637	0.456	9.503	0.03	8,204 (86.3%)	251	259	1	0	81	95	86	100	OQ673074
LRV1-Lb-LC2319	IX	5.273	2.229	2.637	0.456	15.495	0.04	13,268 85.6%)	373	417	1	0	81	95	85	100	OQ673085
LRV1-Lb-LC2321.1	VII	5.26	2.229	2.637	0.457	6.426	0.02	6,590 (86.3%)	164	177	9	0	81	95	85	99**	OQ673088
LRV1-Lb-LC2321.2	VII	4.738	2.142	2637	0.454	1.209	0.004		31	33	0	0	80	95	86	99**	OQ673089
LRV1-Lb-LH825	I	5.263	2.229	2.637	0.463	10.718	0.03	9,340 (87.1%)	267	293	0	0	80	95	86	100	OQ673083
LRV1-Lb-PER002	IV	5.273	2.229	2.637	0.457	27.879	0.06	23,652 (84.8%)	736.5	757	1	0	81	95	86	100	OQ673097
LRV1-Lb-PER010	I	5.283	2.229	2.637	0.457	34.16	0.08	29,104 (85.2%)	868	932	0	0	80	95	86	100	OQ673075
LRV1-Lb-PER012	I	5.216	2.229	2.637	0.457	14.359	0.05	12,370 (86.1%)	393.5	391	0	0	81	95	86	100	OQ673076
LRV1-Lb-PER014	I	5.273	2.229	2.637	0.459	17.638	0.06	15,290 (86.7%)	478	481	1	0	81	94	86	100	OQ673080
LRV1-Lb-PER016	I	5.283	2.229	2.637	0.460	11.828	0.03	10,374 (87.7%)	320	326	2	0	80	95	86	100	OQ673082
LRV1-Lb-PER065	I	5.252	2.229	2.637	0.462	13.157	0.04	11,094 (84.3%)	310	352	1	0	81	95	86	100	OQ673077
LRV1-Lb-PER067	I	5.274	2.229	2.637	0.461	30.823	0.06	26,382 (85.6%)	849	839	0	0	80	95	85	100	OQ673081
LRV1-Lb-PER069	VI	5.283	2.229	2.637	0.461	13.97	0.04	12,074 (86.4%)	335	381	0	0	81	95	86	100	OQ673090
LRV1-Lb-PER130	I	5.25	2.229	2.637	0.457	15.708	0.05	13,418 (85.4%)	393	427	1	1***	81	95	86	100	OQ673079
LRV1-Lb-PER186	I	5.259	2.229	2.637	0.462	4.773	0.02	3,880 (81.3%)	109	127	0	0	81	95	86	100	OQ673078
LRV1-Lb-PER201	II	5.265	2.229	2.637	0.468	31.263	0.1	26,888 (86%)	775	858	1	0	80	96	85	100	OQ673100
LRV1-Lb-PER207	IV	5.26	2.229	2.637	0.462	10.538	0.04	9,154 (86.9%)	265	290	1	0	81	95	85	100	OQ673098
LRV1-Lb-PER212	III	5.282	2.229	2.637	0.464	16.624	0.04	14,236 (85.6)	433	455	1	0	81	94	86	99****	OQ673099
* Percent identity of LRV1-Lb-CUM65.1/2 genomes with the CUM65 ~1kb partial sequence were calculated disregarding the ambiguous bases present in the partial sequence. LRV1-Lb-CUM65.1 showed 12 nucleotide mismatches, LRV1-Lb-CUM65.2 showed 152. The CUM65 partial sequence resembles thus the LRV1-Lb-CUM65.1 genome and is divergent from LRV1-Lb-CUM65.2 as shown in other analyses.
** LC2321: 99% identity with Sanger sequence for both strains. 3 nucleotide differences in LRV1-Lb-LC2321.1; 10 nucleotide differences in LRV1-Lb-LC2321.2. Mismatches are unique for both strains, could be ascribed to the the fact the Sanger Sequence is chimeric. (One mismatch due to ambiguity in the Sanger sequence (S - POS:4089 ).)
*** PER130 genome revealed one homozygous SNP at position 6 in the genome, which was trimmed off in downstream analyses.
**** Between LRV1-Lb-PER212 whole genome and its partial sequence one SNP was identified explaining the 99% identity due to one nucleotide mismatch. This mismatch did not coincide with the heterozygous SNP encountered after remapping the reads.

## Sheet: Data 10
Supp. Data 10. Pairwise 'raw' genetic distance among LRV1 genomes, representing the proportion of sites that are dissimilar between two genomes.
LRV lineage		CUM24	CUM41	CUM65.2	LC2043	LC2318	PER010	PER012	PER065	PER186	PER130	PER014	PER067	PER016	LH825	LC1586	LC2319	CUM68	CUM65.1	LC2321.1	LC2321.2	PER069	LC1568	LC1569	LC1578	LC2176	LC2284	LC2041	PER002	PER207	PER212	PER201
L8	CUM24	0.00000000	0.06713406	0.06777140	0.14085405	0.13830465	0.14042915	0.14042915	0.14064160	0.14064160	0.13320586	0.13894200	0.14340344	0.14510304	0.14701508	0.15020183	0.14552794	0.2003399193	0.2003399193	0.2005523688	0.20033992	0.20118972	0.19332908	0.193966433	0.192691736	0.192266837	0.19247929	0.19481623	0.20097727	0.20458891	0.2037391	0.2088379
	CUM41	0.06713406	0.00000000	0.06734651	0.14361589	0.14085405	0.14191629	0.14191629	0.14106650	0.14000425	0.13448056	0.14297854	0.14659018	0.14361589	0.14765243	0.14850223	0.14786488	0.2022519652	0.2022519652	0.2024644147	0.20182707	0.20033992	0.19290419	0.193753983	0.193541534	0.193116635	0.19311663	0.19672828	0.19991502	0.19991502	0.1997026	0.2090504
	CUM65.2	0.06777140	0.06734651	0.00000000	0.14361589	0.14276609	0.14191629	0.14191629	0.14000425	0.14170385	0.13660506	0.14531549	0.14595284	0.14574039	0.14913958	0.14616529	0.14701508	0.2020395156	0.2020395156	0.2022519652	0.20288931	0.19757808	0.19226684	0.194178883	0.193329084	0.192904185	0.19226684	0.19630338	0.20097727	0.20586361	0.1994901	0.2065010
L1	LC2043	0.14085405	0.14361589	0.14361589	0.00000000	0.02591884	0.06564691	0.06564691	0.06607181	0.06437221	0.06394731	0.07095815	0.07350754	0.07308264	0.07478224	0.14021670	0.14297854	0.1977905248	0.1977905248	0.1980029743	0.19694073	0.19991502	0.19311663	0.193753983	0.192054387	0.192904185	0.19460378	0.19864032	0.19609093	0.19715318	0.1984279	0.2071383
	LC2318	0.13830465	0.14085405	0.14276609	0.02591884	0.00000000	0.06798385	0.06798385	0.07010835	0.06734651	0.06607181	0.07308264	0.07690673	0.07414489	0.07478224	0.14234119	0.14489059	0.1939664330	0.1939664330	0.1941788825	0.19269174	0.19885277	0.19035479	0.191204589	0.188867644	0.190142341	0.19014234	0.19502868	0.19672828	0.19545358	0.1982154	0.2065010
	PER010	0.14042915	0.14191629	0.14191629	0.06564691	0.06798385	0.00000000	0.00000000	0.06649671	0.06373486	0.06373486	0.06522201	0.07393244	0.07669429	0.07626939	0.14085405	0.14021670	0.1965158275	0.1965158275	0.1967282770	0.19630338	0.20118972	0.19439133	0.193329084	0.193329084	0.194603782	0.19460378	0.19609093	0.19205439	0.19205439	0.2003399	0.2067134
	PER012	0.14042915	0.14191629	0.14191629	0.06564691	0.06798385	0.00000000	0.00000000	0.06649671	0.06373486	0.06373486	0.06522201	0.07393244	0.07669429	0.07626939	0.14085405	0.14021670	0.1965158275	0.1965158275	0.1967282770	0.19630338	0.20118972	0.19439133	0.193329084	0.193329084	0.194603782	0.19460378	0.19609093	0.19205439	0.19205439	0.2003399	0.2067134
	PER065	0.14064160	0.14106650	0.14000425	0.06607181	0.07010835	0.06649671	0.06649671	0.00000000	0.05693648	0.06415976	0.07117060	0.07520714	0.07648184	0.07733163	0.14340344	0.14191629	0.1986403229	0.1986403229	0.1986403229	0.19842787	0.19842787	0.19460378	0.195453580	0.193116635	0.194178883	0.19375398	0.19524113	0.19927767	0.19439133	0.1952411	0.2073508
	PER186	0.14064160	0.14000425	0.14170385	0.06437221	0.06734651	0.06373486	0.06373486	0.05693648	0.00000000	0.05991077	0.06649671	0.07117060	0.07626939	0.07117060	0.13936690	0.14552794	0.1980029743	0.1980029743	0.1982154238	0.19630338	0.20246441	0.19375398	0.194816231	0.192691736	0.193966433	0.19502868	0.19672828	0.19842787	0.19694073	0.1967283	0.2094752
	PER130	0.13320586	0.13448056	0.13660506	0.06394731	0.06607181	0.06373486	0.06373486	0.06415976	0.05991077	0.00000000	0.06755895	0.06862120	0.07287019	0.07350754	0.14042915	0.13872955	0.1960909284	0.1960909284	0.1963033779	0.19460378	0.19842787	0.18971744	0.190567240	0.188655194	0.189929892	0.19056724	0.19332908	0.19651583	0.19651583	0.1990652	0.2071383
	PER014	0.13894200	0.14297854	0.14531549	0.07095815	0.07308264	0.06522201	0.06522201	0.07117060	0.06649671	0.06755895	0.00000000	0.07223284	0.07860633	0.07541959	0.14170385	0.14786488	0.1963033779	0.1963033779	0.1963033779	0.19630338	0.20267686	0.19949012	0.199702571	0.196090928	0.197790525	0.19736563	0.19906522	0.19991502	0.20055237	0.1988528	0.2111748
	PER067	0.14340344	0.14659018	0.14595284	0.07350754	0.07690673	0.07393244	0.07393244	0.07520714	0.07117060	0.06862120	0.07223284	0.00000000	0.07903123	0.07648184	0.14913958	0.14531549	0.2050138092	0.2050138092	0.2052262588	0.20310176	0.20310176	0.19460378	0.194178883	0.193753983	0.193753983	0.19375398	0.19694073	0.20395156	0.20033992	0.2016146	0.2092628
	PER016	0.14510304	0.14361589	0.14574039	0.07308264	0.07414489	0.07669429	0.07669429	0.07648184	0.07626939	0.07287019	0.07860633	0.07903123	0.00000000	0.08413002	0.14404079	0.14425324	0.2033142129	0.2033142129	0.2035266624	0.20140217	0.20161462	0.19757808	0.198002974	0.195028681	0.196090928	0.19672828	0.20140217	0.19779052	0.19991502	0.2014022	0.2079881
	LH825	0.14701508	0.14765243	0.14913958	0.07478224	0.07478224	0.07626939	0.07626939	0.07733163	0.07117060	0.07350754	0.07541959	0.07648184	0.08413002	0.00000000	0.14807733	0.14637774	0.2014021670	0.2014021670	0.2016146165	0.19927767	0.20246441	0.19757808	0.196303378	0.194816231	0.195878479	0.19715318	0.19842787	0.20055237	0.20267686	0.1992777	0.2101126
L9	LC1586	0.15020183	0.14850223	0.14616529	0.14021670	0.14234119	0.14085405	0.14085405	0.14340344	0.13936690	0.14042915	0.14170385	0.14913958	0.14404079	0.14807733	0.00000000	0.05311239	0.2028893138	0.2028893138	0.2031017633	0.20267686	0.20140217	0.19651583	0.196515827	0.195878479	0.195878479	0.19821542	0.19587848	0.19481623	0.19864032	0.1982154	0.2099001
	LC2319	0.14552794	0.14786488	0.14701508	0.14297854	0.14489059	0.14021670	0.14021670	0.14191629	0.14552794	0.13872955	0.14786488	0.14531549	0.14425324	0.14637774	0.05311239	0.00000000	0.1977905248	0.1977905248	0.1977905248	0.19630338	0.19970257	0.19120459	0.190992139	0.191417038	0.191841938	0.19311663	0.19247929	0.19694073	0.20012747	0.1999150	0.2105375
L7	CUM68	0.20033992	0.20225197	0.20203952	0.19779052	0.19396643	0.19651583	0.19651583	0.19864032	0.19800297	0.19609093	0.19630338	0.20501381	0.20331421	0.20140217	0.20288931	0.19779052	0.0000000000	0.0000000000	0.0002124495	0.01253452	0.09963884	0.11493520	0.118121946	0.117909496	0.118334396	0.11875929	0.11833440	0.19014234	0.19332908	0.1971532	0.2088379
	CUM65.1	0.20033992	0.20225197	0.20203952	0.19779052	0.19396643	0.19651583	0.19651583	0.19864032	0.19800297	0.19609093	0.19630338	0.20501381	0.20331421	0.20140217	0.20288931	0.19779052	0.0000000000	0.0000000000	0.0002124495	0.01253452	0.09963884	0.11493520	0.118121946	0.117909496	0.118334396	0.11875929	0.11833440	0.19014234	0.19332908	0.1971532	0.2088379
	LC2321.1	0.20055237	0.20246441	0.20225197	0.19800297	0.19417888	0.19672828	0.19672828	0.19864032	0.19821542	0.19630338	0.19630338	0.20522626	0.20352666	0.20161462	0.20310176	0.19779052	0.0002124495	0.0002124495	0.0000000000	0.01274697	0.09963884	0.11493520	0.118121946	0.117909496	0.118334396	0.11875929	0.11833440	0.19014234	0.19332908	0.1971532	0.2088379
	LC2321.2	0.20033992	0.20182707	0.20288931	0.19694073	0.19269174	0.19630338	0.19630338	0.19842787	0.19630338	0.19460378	0.19630338	0.20310176	0.20140217	0.19927767	0.20267686	0.19630338	0.0125345231	0.0125345231	0.0127469726	0.00000000	0.09836414	0.11451030	0.118546845	0.118334396	0.118759295	0.11982154	0.11897174	0.18929254	0.19417888	0.1969407	0.2088379
L6	PER069	0.20118972	0.20033992	0.19757808	0.19991502	0.19885277	0.20118972	0.20118972	0.19842787	0.20246441	0.19842787	0.20267686	0.20310176	0.20161462	0.20246441	0.20140217	0.19970257	0.0996388358	0.0996388358	0.0996388358	0.09836414	0.00000000	0.11875929	0.122370937	0.121733588	0.121308689	0.12003399	0.12194604	0.18908009	0.19205439	0.2009773	0.2115997
L5	LC1568	0.19332908	0.19290419	0.19226684	0.19311663	0.19035479	0.19439133	0.19439133	0.19460378	0.19375398	0.18971744	0.19949012	0.19460378	0.19757808	0.19757808	0.19651583	0.19120459	0.1149352029	0.1149352029	0.1149352029	0.11451030	0.11875929	0.00000000	0.018483110	0.021032505	0.020395156	0.02379435	0.02528150	0.18801785	0.19162949	0.1914170	0.2071383
	LC1569	0.19396643	0.19375398	0.19417888	0.19375398	0.19120459	0.19332908	0.19332908	0.19545358	0.19481623	0.19056724	0.19970257	0.19417888	0.19800297	0.19630338	0.19651583	0.19099214	0.1181219460	0.1181219460	0.1181219460	0.11854685	0.12237094	0.01848311	0.000000000	0.009985129	0.009772679	0.02400680	0.02485660	0.18929254	0.19162949	0.1920544	0.2043765
	LC1578	0.19269174	0.19354153	0.19332908	0.19205439	0.18886764	0.19332908	0.19332908	0.19311663	0.19269174	0.18865519	0.19609093	0.19375398	0.19502868	0.19481623	0.19587848	0.19141704	0.1179094965	0.1179094965	0.1179094965	0.11833440	0.12173359	0.02103250	0.009985129	0.000000000	0.002336945	0.02506905	0.02719354	0.19014234	0.19120459	0.1903548	0.2043765
	LC2176	0.19226684	0.19311663	0.19290419	0.19290419	0.19014234	0.19460378	0.19460378	0.19417888	0.19396643	0.18992989	0.19779052	0.19375398	0.19609093	0.19587848	0.19587848	0.19184194	0.1183343956	0.1183343956	0.1183343956	0.11875929	0.12130869	0.02039516	0.009772679	0.002336945	0.000000000	0.02485660	0.02698109	0.18971744	0.19120459	0.1907797	0.2043765
	LC2284	0.19247929	0.19311663	0.19226684	0.19460378	0.19014234	0.19460378	0.19460378	0.19375398	0.19502868	0.19056724	0.19736563	0.19375398	0.19672828	0.19715318	0.19821542	0.19311663	0.1187592947	0.1187592947	0.1187592947	0.11982154	0.12003399	0.02379435	0.024006798	0.025069046	0.024856597	0.00000000	0.02549395	0.19077969	0.19269174	0.1924793	0.2050138
	LC2041	0.19481623	0.19672828	0.19630338	0.19864032	0.19502868	0.19609093	0.19609093	0.19524113	0.19672828	0.19332908	0.19906522	0.19694073	0.20140217	0.19842787	0.19587848	0.19247929	0.1183343956	0.1183343956	0.1183343956	0.11897174	0.12194604	0.02528150	0.024856597	0.027193542	0.026981092	0.02549395	0.00000000	0.18971744	0.19439133	0.1931166	0.2050138
L4	PER002	0.20097727	0.19991502	0.20097727	0.19609093	0.19672828	0.19205439	0.19205439	0.19927767	0.19842787	0.19651583	0.19991502	0.20395156	0.19779052	0.20055237	0.19481623	0.19694073	0.1901423412	0.1901423412	0.1901423412	0.18929254	0.18908009	0.18801785	0.189292543	0.190142341	0.189717442	0.19077969	0.18971744	0.00000000	0.05906097	0.1485022	0.2073508
	PER207	0.20458891	0.19991502	0.20586361	0.19715318	0.19545358	0.19205439	0.19205439	0.19439133	0.19694073	0.19651583	0.20055237	0.20033992	0.19991502	0.20267686	0.19864032	0.20012747	0.1933290843	0.1933290843	0.1933290843	0.19417888	0.19205439	0.19162949	0.191629488	0.191204589	0.191204589	0.19269174	0.19439133	0.05906097	0.00000000	0.1482898	0.2082006
L3	PER212	0.20373911	0.19970257	0.19949012	0.19842787	0.19821542	0.20033992	0.20033992	0.19524113	0.19672828	0.19906522	0.19885277	0.20161462	0.20140217	0.19927767	0.19821542	0.19991502	0.1971531761	0.1971531761	0.1971531761	0.19694073	0.20097727	0.19141704	0.192054387	0.190354791	0.190779690	0.19247929	0.19311663	0.14850223	0.14828978	0.0000000	0.2103250
L2	PER201	0.20883790	0.20905035	0.20650096	0.20713830	0.20650096	0.20671341	0.20671341	0.20735075	0.20947525	0.20713830	0.21117485	0.20926280	0.20798810	0.21011260	0.20990015	0.21053750	0.2088379010	0.2088379010	0.2088379010	0.20883790	0.21159975	0.20713830	0.204376461	0.204376461	0.204376461	0.20501381	0.20501381	0.20735075	0.20820055	0.2103250	0.0000000

[truncated: 9 more sheets: Data 11, Data 12, Data 13, Data 14, Data 15, Data 16, Data 17, Data 18, Data 19]
