# Supplementary material for: Diversity and dissemination of viruses in pathogenic protozoa
Source: Nat Commun. 2023 Dec 15;14:8343. doi: 10.1038/s41467-023-44085-2 (PMC10724245; doi:10.1038/s41467-023-44085-2)
Supplement: Supplementary file 6 — Source Data [file 41467_2023_44085_MOESM6_ESM.xlsx]

## Sheet: Figure 1b
Figure 1b
	K=2			K=3
	P1	P2		P1	P2	P3
CEN002A1	0.999990	0.000010		0.000013	0.000010	0.999977
CEN007A1	0.999990	0.000010		0.000010	0.000010	0.999980
CUM138A1	0.999990	0.000010		0.000012	0.000010	0.999978
CUM153A1	0.999990	0.000010		0.000010	0.000010	0.999980
CUM24B2	0.999990	0.000010		0.000010	0.000010	0.999980
CUM363A1	0.999990	0.000010		0.000011	0.000010	0.999979
CUM41A1	0.999990	0.000010		0.000010	0.000010	0.999980
CUM43A1	0.999990	0.000010		0.000011	0.000010	0.999979
CUM505A1	0.999990	0.000010		0.000010	0.000010	0.999980
CUM52A1	0.999990	0.000010		0.000011	0.000010	0.999979
CUM623A1	0.999990	0.000010		0.000012	0.000010	0.999978
CUM639A1	0.999990	0.000010		0.000010	0.000010	0.999980
CUM65B2	0.999990	0.000010		0.000011	0.000010	0.999979
CUM704A1	0.999990	0.000010		0.000010	0.000010	0.999980
LC1412A1	0.000010	0.999990		0.999980	0.000010	0.000010
LC1565A1	0.000010	0.999990		0.000010	0.999980	0.000010
LC1568A1	0.000010	0.999990		0.000010	0.999980	0.000010
LC1569A1	0.208067	0.791933		0.300888	0.661605	0.037508
LC1578A1	0.000010	0.999990		0.000010	0.999980	0.000010
LC1580A1	0.000010	0.999990		0.000010	0.999980	0.000010
LC1586A1	0.323098	0.676902		0.495958	0.469757	0.034286
LC2041A1	0.000010	0.999990		0.000010	0.999980	0.000010
LC2043A1	0.000010	0.999990		0.025104	0.974886	0.000010
LC2123A1	0.000010	0.999990		0.000010	0.999980	0.000010
LC2125A1	0.000010	0.999990		0.000010	0.999980	0.000010
LC2141A1	0.000010	0.999990		0.000010	0.999980	0.000010
LC2143A1	0.000010	0.999990		0.000010	0.999980	0.000010
LC2147A1	0.000010	0.999990		0.000010	0.999980	0.000010
LC2176A1	0.000010	0.999990		0.000010	0.999980	0.000010
LC2177A1	0.000010	0.999990		0.000010	0.999980	0.000010
LC2284A1	0.000010	0.999990		0.000010	0.999980	0.000010
LC2289A1	0.000010	0.999990		0.000010	0.999980	0.000010
LC2319B2	0.407089	0.592911		0.462303	0.509482	0.028215
LC2320A1	0.000010	0.999990		0.000010	0.999980	0.000010
LC2321A1	0.448627	0.551373		0.508503	0.461161	0.030336
LC2353A1	0.000010	0.999990		0.000010	0.999980	0.000010
LC2367A1	0.000010	0.999990		0.000010	0.999980	0.000010
LC2398A1	0.000010	0.999990		0.000010	0.999980	0.000010
LH2206A1	0.477476	0.522524		0.784234	0.215756	0.000010
LH825B2	0.000010	0.999990		0.999980	0.000010	0.000010
PER002A1	0.606092	0.393908		0.511417	0.290175	0.198409
PER005A1	0.000010	0.999990		0.999980	0.000010	0.000010
PER006A1	0.314012	0.685988		0.953249	0.046741	0.000010
PER012A1	0.515980	0.484020		0.626022	0.315094	0.058884
PER014A1	0.143667	0.856333		0.231560	0.750077	0.018363
PER016A1	0.000010	0.999990		0.999980	0.000010	0.000010
PER065A1	0.496030	0.503970		0.599503	0.368788	0.031709
PER067A1	0.551828	0.448172		0.668916	0.293345	0.037739
PER069A1	0.478376	0.521624		0.513937	0.414544	0.071519
PER086A1	0.000010	0.999990		0.999980	0.000010	0.000010
PER094A1	0.000010	0.999990		0.999980	0.000010	0.000010
PER096A1	0.605873	0.394127		0.532820	0.283068	0.184112
PER104A1	0.503963	0.496037		0.556344	0.396620	0.047035
PER122A1	0.541586	0.458414		0.565953	0.355119	0.078927
PER130A1	0.513976	0.486024		0.586246	0.354768	0.058986
PER136A1	0.000010	0.999990		0.999980	0.000010	0.000010
PER157A1	0.480420	0.519580		0.521758	0.407129	0.071113
PER164A1	0.000010	0.999990		0.999980	0.000010	0.000010
PER186A1	0.726211	0.273789		0.713332	0.000010	0.286658
PER201A1	0.232089	0.767911		0.923301	0.076689	0.000010
PER207A1	0.517830	0.482170		0.560936	0.379834	0.059230
PER212A1	0.559074	0.440926		0.584956	0.331823	0.083221
PER215A1	0.000010	0.999990		0.999980	0.000010	0.000010
PER260A1	0.538144	0.461856		0.546659	0.351347	0.101994

## Sheet: Figure 1c
Figure 1c
Analyses Code	Inferred group	Latitude	Longitude
CEN002A1	STC	-17.7851	-63.1792
CEN007A1	STC	-15.9552	-63.1127
CUM138A1	INP	-16.7338	-65.6391
CUM152A1	INP	-16.5619	-65.8267
CUM153A1	INP	-16.5619	-65.8267
CUM180A1	INP	-16.4718	-65.4279
CUM181A1	INP	-16.4061	-66.0464
CUM24B2	INP	-16.7338	-65.6391
CUM29A1	INP	-16.4951	-65.9527
CUM363A1	INP	-16.4061	-66.0464
CUM41A1	INP	-16.4951	-65.9527
CUM42A1	INP	-16.4718	-65.4279
CUM43A1	INP	-16.4951	-65.9527
CUM49-CH55A1	INP	-16.7338	-65.6391
CUM505A1	INP	NA	NA
CUM52A1	INP	-16.7338	-65.6391
CUM623A1	INP	-16.4588	-65.7065
CUM637A1	INP	-16.4718	-65.4279
CUM639A1	INP	-16.4718	-65.4279
CUM65B2	INP	-16.4951	-65.9527
PER010A1	ADM	-5.71322	-78.8059
CUM700A1	INP	-16.4588	-65.7065
CUM68A1	NA	-16.9929	-65.2428
CUM97A1	INP	-16.4718	-65.4279
LC1409A1	HUP	-9.91711	-75.7831
LC1412A1	HUP	-9.91711	-75.7831
CUM704A1	INP	-16.4951	-65.9527
PER012A1	ADM	-13.321	-71.9562
LC1565A1	PAU	-12.9095	-71.4045
LC1568A1	PAU	-12.9095	-71.4045
LC1569A1	ADM	-12.9095	-71.4045
LC1578A1	PAU	-12.9095	-71.4045
LC1580A1	PAU	-12.9095	-71.4045
LC1586A1	ADM	-12.9095	-71.4045
LC2041A1	PAU	-12.9095	-71.4045
LC2043A1	ADM	-12.9095	-71.4045
LC2123A1	PAU	-12.9095	-71.4045
LC2125A1	PAU	-12.9095	-71.4045
LC2141A1	PAU	-12.9095	-71.4045
LC2143A1	PAU	-12.9095	-71.4045
LC2147A1	PAU	-12.9095	-71.4045
LC2176A1	PAU	-12.9095	-71.4045
LC2177A1	PAU	-12.9095	-71.4045
LC2284A1	PAU	-12.9095	-71.4045
LC2289A1	PAU	-12.9095	-71.4045
LC2318A1	NA	-12.9095	-71.4045
LC2319B2	ADM	-12.9095	-71.4045
LC2320A1	PAU	-12.9095	-71.4045
LC2367A1	PAU	-12.9095	-71.4045
LC2368A1	PAU	-12.9095	-71.4045
LC2321A1	ADM	-12.9095	-71.4045
LC2353A1	PAU	-12.9095	-71.4045
LC2398A1	PAU	-12.9095	-71.4045
LH2206A1	UNC	-8.49395	-73.9544
LH825B2	HUP	-8.81751	-75.4157
PER002A1	ADM	-12.9364	-69.4219
PER005A1	HUP	-7.36273	-75.3866
PER006A1	UNC	-11.2517	-74.6392
PER014A1	ADM	-11.2517	-74.6392
PER016A1	HUP	-9.38004	-74.9652
PER065A1	ADM	-12.343	-72.888
PER067A1	ADM	-12.343	-72.888
PER069A1	ADM	-12.2902	-70.8987
PER086A1	HUP	-10.5809	-75.404
PER094A1	HUP	-9.38004	-74.9652
PER096A1	ADM	-12.2902	-70.8987
PER104A1	ADM	-12.9364	-69.4219
PER122A1	ADM	-12.9364	-69.4219
PER130A1	ADM	-12.7369	-72.6143
PER136A1	HUP	-8.49395	-73.9544
PER157A1	ADM	-12.9364	-69.4219
PER164A1	HUP	-8.49395	-73.9544
PER186A1	UNC	-11.2517	-74.6392
PER201A1	UNC	-5.0643	-73.8563
PER207A1	ADM	-12.9364	-69.4219
PER212A1	ADM	-12.9364	-69.4219
PER215A1	HUP	-8.49395	-73.9544
PER231A1	NA	-11.2517	-74.6392
PER260A1	ADM	-11.4197	-69.4927

## Sheet: Figure 2a
Figure 2a
Haplotype	pc1	pc2	pc3	pc4	pc5
LC1565A1_A	-46.2342	-43.1722	-5.86594	-4.96468	3.60139
LC1565A1_B	-44.6389	-40.9643	-6.83458	-4.50903	1.27098
LC1568A1_A	-39.7006	-37.8691	2.11844	-3.8172	-2.38727
LC1568A1_B	-39.8312	-36.3629	0.703809	0.257096	0.879208
LC1578A1_A	-43.8886	-41.1386	-5.58242	-1.88194	-17.8089
LC1578A1_B	-42.6216	-42.3565	-2.26483	-3.01342	-7.21165
LC1580A1_A	-40.884	-38.826	0.249429	3.68922	1.78929
LC1580A1_B	-40.9191	-36.946	-2.69213	-1.1637	0.191153
LC2041A1_A	-42.4988	-42.4659	5.72521	-3.91342	-6.20574
LC2041A1_B	-45.0516	-42.3151	6.49418	-5.09964	-6.8635
LC2123A1_A	-44.1586	-40.5233	1.28444	-5.39243	2.86556
LC2123A1_B	-44.6154	-42.2324	-1.45687	-4.34455	-5.7596
LC2125A1_A	-42.5925	-39.5715	3.35398	1.46835	-0.956239
LC2125A1_B	-40.4426	-39.1462	0.42242	-0.743017	2.61089
LC2141A1_A	-44.0021	-40.5809	-2.56727	-5.48897	15.1278
LC2141A1_B	-43.9935	-41.0557	4.31751	-6.60627	8.93314
LC2143A1_A	-42.4621	-40.4532	1.80713	-2.5037	2.56273
LC2143A1_B	-42.63	-40.1171	-2.47303	0.449628	-0.591781
LC2147A1_A	-47.5315	-42.4643	-0.170734	0.632859	2.41092
LC2147A1_B	-46.7142	-44.751	-0.977647	-0.45852	0.195973
LC2176A1_A	-43.735	-40.0173	3.86071	1.84205	17.5073
LC2176A1_B	-46.4688	-45.1935	5.01784	-0.0508126	8.88573
LC2177A1_A	-45.4574	-41.8255	-3.51876	8.63563	11.7555
LC2177A1_B	-45.2993	-43.3358	-3.83985	10.2597	-0.681309
LC2284A1_A	-48.6787	-44.1799	0.0287533	-2.00507	7.8115
LC2284A1_B	-47.1504	-44.1813	-0.116236	-0.0185692	-2.90261
LC2289A1_A	-42.903	-37.1164	-4.05027	1.6385	0.977553
LC2289A1_B	-43.1294	-39.7523	3.1611	0.343035	-2.64919
LC2320A1_A	-43.2346	-42.7916	-1.98949	1.14836	-0.854544
LC2320A1_B	-43.3095	-41.399	-3.23363	-2.66917	0.449931
LC2353A1_A	-44.2759	-42.944	0.142617	2.52274	-11.8378
LC2353A1_B	-44.1432	-42.7451	1.24883	-0.750682	-11.2441
LC2367A1_A	-43.3072	-40.6304	-1.53722	0.771081	-0.280837
LC2367A1_B	-42.0634	-41.7571	-0.968522	3.48334	-5.98577
LC2398A1_A	-46.7029	-43.6851	-2.463	2.84955	-2.12508
LC2398A1_B	-44.1945	-42.9718	1.92814	5.65593	2.83266
CUM138A1_A	-11.4686	79.5626	-5.69244	-8.66977	4.81196
CUM138A1_B	-9.34928	75.8002	-0.995464	-0.00505082	-4.39555
CUM153A1_A	-10.9739	84.6566	0.467202	-2.2346	4.25387
CUM153A1_B	-14.3032	83.9495	-1.51681	-0.667051	-2.80719
CUM24B2_A	-14.6014	80.6776	-2.71065	-0.281316	-0.946296
CUM24B2_B	-11.4297	82.4635	-1.3271	1.10694	3.31752
CUM363A1_A	-11.5924	78.0937	-0.909463	-1.9904	6.42913
CUM363A1_B	-13.08	81.8663	-4.55655	3.6228	-2.50158
CUM41A1_A	-11.5797	79.3544	-2.40136	-1.56975	-0.986743
CUM41A1_B	-14.7291	82.1505	-4.51687	4.08985	0.814812
CUM43A1_A	-13.4537	81.388	3.88409	-1.82955	-4.38988
CUM43A1_B	-13.3733	79.887	1.05253	3.50752	-0.0658157
CUM505A1_A	-12.4196	81.3813	-2.29088	0.309866	-4.32932
CUM505A1_B	-13.3621	81.8176	2.30149	-0.460109	3.83405
CUM52A1_A	-11.3988	78.8263	1.76747	2.41164	-2.38086
CUM52A1_B	-13.9566	79.4729	2.83767	-1.67739	-0.480234
CUM623A1_A	-10.8299	80.6671	4.61857	0.199902	-6.9122
CUM623A1_B	-10.7912	80.771	2.35178	1.18922	5.21443
CUM639A1_A	-12.7414	82.385	-3.1033	-0.897655	2.14538
CUM639A1_B	-12.2783	85.1383	4.68245	-1.25238	-0.791974
CUM65B2_A	-11.0268	76.615	2.67068	-0.971147	0.31275
CUM65B2_B	-10.8479	79.5738	-6.98832	6.20506	0.171593
CUM704A1_A	-14.0561	78.9819	-1.48524	-0.855107	3.07096
CUM704A1_B	-12.8539	78.9408	3.66966	-2.82868	-4.45032
LC1412A1_A	100.801	-23.5285	-14.8577	0.985654	4.73388
LC1412A1_B	105.797	-24.0129	4.61894	-3.18777	0.240082
LH825B2_A	95.523	-21.2898	-83.1804	-112.985	27.63
LH825B2_B	93.8106	-24.6382	53.9412	1.43177	-199.379
PER005A1_A	83.2572	-20.9026	120.906	142.269	16.4376
PER005A1_B	82.2837	-18.9587	68.0458	-9.55638	30.0213
PER011A1_A	91.4274	-17.3844	4.44251	-11.2346	4.76771
PER011A1_B	88.375	-17.036	17.7159	-1.29804	0.644195
PER016A1_A	92.9721	-21.8441	-55.381	-66.9234	-57.7324
PER016A1_B	95.9116	-22.9702	58.9984	109.943	75.9432
PER086A1_A	93.7549	-25.0003	-10.2299	17.33	46.1521
PER086A1_B	97.8385	-23.0303	-13.0801	-5.76365	22.4387
PER094A1_A	96.7736	-23.3142	-26.2981	-9.29882	-23.5416
PER094A1_B	98.0891	-23.6906	-57.4229	12.1385	79.5438
PER136A1_A	91.2072	-22.365	-92.029	50.3385	42.688
PER136A1_B	90.1366	-23.105	108.236	-59.0563	-58.6268
PER164A1_A	96.2079	-24.8509	-8.61576	-39.897	29.6178
PER164A1_B	98.1051	-23.2331	-21.373	22.5672	-35.9159
PER215A1_A	95.3835	-22.6724	89.7747	-124.322	66.8574
PER215A1_B	88.3055	-22.7551	-125.283	103.814	-77.772
LC1569A1_A	-9.94495	-8.92478	0.487953	-0.878229	-0.908717
LC1569A1_B	-8.96801	-10.9645	-0.0576925	1.63568	0.182371
LC1586A1_A	-6.40092	-6.98443	4.39961	-0.0960793	-0.251835
LC1586A1_B	-3.56841	-5.05494	3.02081	-0.592078	1.35313
LC2043A1_A	-22.6783	-22.0501	0.428814	-0.444603	0.147636
LC2043A1_B	-24.0625	-22.7174	0.161325	0.222918	-1.11433
LC2319B2_A	-6.33731	-7.41494	1.92933	-0.56142	1.13316
LC2319B2_B	-7.40986	-8.18787	1.04962	1.72489	-1.09148
LC2321A1_A	-5.79257	-5.55447	1.81531	-0.653867	1.22669
LC2321A1_B	-3.20617	-4.81663	2.72066	-0.1308	0.972764
LH2206A1_A	19.1769	-4.84677	5.02763	5.09693	1.4828
LH2206A1_B	21.4139	-4.29164	6.14501	1.82497	-0.971019
PER002A1_A	-0.78314	5.1056	-0.00509944	2.23228	-0.49635
PER002A1_B	-0.9588	6.75764	0.190984	0.85045	-0.186601
PER006A1_A	32.8167	-4.57242	2.56598	1.27394	-0.811439
PER006A1_B	32.5726	-4.43139	0.812422	1.37633	-0.59033
PER012A1_A	7.05451	-2.70676	3.68744	-1.32446	-0.5515
PER012A1_B	7.93651	-3.13879	3.84428	-1.22723	-1.45266
PER014A1_A	-13.5109	-12.5056	-0.561929	0.519434	-0.801731
PER014A1_B	-12.7518	-13.418	0.760881	0.149405	-0.904848
PER065A1_A	1.2952	-2.82452	3.93038	2.15033	0.536819
PER065A1_B	2.94559	-3.74507	2.09737	-0.380388	-0.768977
PER067A1_A	5.13342	-2.32396	2.90266	1.82833	-1.35083
PER067A1_B	6.65936	0.193335	2.81696	-0.386155	-1.99571
PER069A1_A	-2.54414	-3.84279	1.3922	1.96042	1.5879
PER069A1_B	-1.24843	-3.35902	1.75955	-0.303128	-1.14461
PER096A1_A	-0.393399	7.02418	1.35335	-0.989261	0.0729991
PER096A1_B	-1.34455	5.09257	1.66201	1.37312	-1.66768
PER104A1_A	-2.17113	-2.65992	1.13762	0.63565	-0.251231
PER104A1_B	-0.231454	-3.27516	2.55112	1.98397	-1.60486
PER122A1_A	0.0463611	-0.436103	1.29285	-0.703185	1.5256
PER122A1_B	-2.1265	1.09729	2.13915	-0.226589	-0.90816
PER130A1_A	0.989076	-0.744901	0.285347	2.38	-0.78293
PER130A1_B	1.42389	-2.28368	0.626898	-1.14811	0.632721
PER157A1_A	-0.239187	-2.29764	1.06614	0.94195	0.338874
PER157A1_B	-1.534	-3.82657	3.24659	-3.31538	1.07331
PER186A1_A	33.1804	1.10655	2.25482	3.86646	0.0737716
PER186A1_B	32.0603	1.3695	2.96405	-0.799387	-2.68687
PER201A1_A	34.4451	-5.1599	5.52652	2.87971	-3.75609
PER201A1_B	31.8083	-5.70667	7.86152	1.46567	0.676734
PER207A1_A	-1.5014	-0.414211	2.00654	2.31781	-0.180507
PER207A1_B	-1.77869	-4.40598	0.47187	0.326914	0.285236
PER212A1_A	-0.835148	-0.219394	2.80773	-0.121164	-0.266292
PER212A1_B	-0.269853	-1.07443	2.09991	0.032798	-0.114688
PER260A1_A	0.0327478	1.80786	1.60457	-0.0933303	0.109783
PER260A1_B	-0.619399	-1.86658	1.15145	3.28714	0.136124
LC2176A1_A	-43.7254	-40.027	0.732936	1.92477	10.9855
LC2176A1_B	-46.4624	-45.1999	2.8849	0.0525443	4.52114
LC2289A1_A	-42.9019	-37.1176	-4.09144	1.55978	0.447522
LC2289A1_B	-43.1338	-39.7479	2.54948	0.403025	-1.28602
LC2320A1_A	-43.2334	-42.7928	-0.989398	1.11022	-0.585833
LC2320A1_B	-43.3104	-41.398	-2.99413	-2.73305	1.01966
LC1412A1_A	100.801	-23.5285	-14.765	0.691063	4.72345
LC1412A1_B	105.797	-24.0119	4.23989	-3.09929	0.341154
PER094A1_A	96.7673	-23.3078	-28.2187	-9.8233	-22.5432
PER094A1_B	98.0927	-23.6942	-56.9432	11.0093	78.112
PER215A1_A	95.3787	-22.6675	86.7442	-122.555	66.9462
PER215A1_B	88.3092	-22.7588	-123.881	101.343	-78.8611
CUM41A1_A	-11.5795	79.3542	-2.38041	-1.61608	-1.05526
CUM41A1_B	-14.7294	82.1507	-4.47755	4.00167	0.919462
CUM505A1_A	-12.4192	81.3809	-2.07636	0.265771	-4.33499
CUM505A1_B	-13.3631	81.8186	2.09926	-0.41429	4.10744
CUM623A1_A	-10.8295	80.6667	4.73966	0.291868	-6.96208
CUM623A1_B	-10.7909	80.7707	2.27702	1.2368	5.03097
CEN002A1_A	13.9628	14.1144	2.36458	0.999606	-0.665041
CEN002A1_B	13.4563	14.5923	1.95725	2.52376	-0.505065
CEN007A1_A	9.58665	21.5583	2.77723	1.71865	-0.641333
CEN007A1_B	11.9532	22.2019	0.254254	-0.318789	-0.773046
CEN007A1_B	11.9532	22.2019	0.254254	-0.318789	-0.773046

## Sheet: Figure 2b
Figure 2b
HAPLOTYPE	POPULATION	WINDOW1	WINDOW2	WINDOW3	WINDOW4	WINDOW5	WINDOW6	WINDOW7	WINDOW8	WINDOW9	WINDOW10	WINDOW11	WINDOW12	WINDOW13	WINDOW14	WINDOW15	WINDOW16	WINDOW17	WINDOW18	WINDOW19	WINDOW20	WINDOW21	WINDOW22	WINDOW23	WINDOW24	WINDOW25	WINDOW26	WINDOW27	WINDOW28	WINDOW29	WINDOW30	WINDOW31	WINDOW32	WINDOW33	WINDOW34	WINDOW35	WINDOW36	WINDOW37	WINDOW38	WINDOW39	WINDOW40	WINDOW41	WINDOW42	WINDOW43	WINDOW44	WINDOW45	WINDOW46	WINDOW47	WINDOW48
LC1569A1_A	PAU	0.15346	2.45733e-08	0.0701759	0.0726338	0.308596	0.193271	0.196953	0.824906	0.853304	0.0582304	0.0581069	0.0581382	0.844293	0.950423	0.486297	3.12976e-06	0.0285491	0.00198032	0.00189148	0.468938	0.0241666	0.195968	0.315523	0.585234	0.474347	0.0116731	0.99357	0.999496	0.999315	0.870766	0.663992	0.781012	0.986117	0.997567	0.997618	0.997626	0.0901702	0.0874006	0.0872563	0.0831908	0.999744	0.980103	0.729815	0.741994	9.38606e-05	1	0.748885	1.1745e-05
LC1569A1_A	INP	0.83765	1	0.929703	0.926589	0.163835	0.529439	0.520441	0.0841899	0.0591493	0.94169	0.941884	0.941853	0.155634	0.0495766	0.0395055	0.000535714	0.690991	0.996916	0.997105	0.529782	4.68223e-09	0.000742128	0.00184223	4.55652e-07	0.0201108	0.98436	0.000517466	0.000479164	0.000660649	0.00346536	0.0397715	3.0437e-07	0.00111813	0.00219984	0.00220035	0.00219556	0.908158	0.911542	0.911704	0.915366	0.0002315	0.0198528	0.233751	0.252652	1.25247e-19	7.5263e-14	0.250162	0.999988
LC1569A1_A	HUP	0.00888977	1.1814e-07	0.0001212	0.000776984	0.527569	0.27729	0.282605	0.0909038	0.0875469	7.99441e-05	8.8261e-06	8.74287e-06	7.36267e-05	1.13318e-08	0.474197	0.999461	0.28046	0.00110335	0.00100333	0.00128058	0.975833	0.80329	0.682635	0.414766	0.505542	0.00396728	0.0059127	2.45166e-05	2.4426e-05	0.125768	0.296237	0.218988	0.0127645	0.000233531	0.000181893	0.000178637	0.00167185	0.00105715	0.00103935	0.00144356	2.4871e-05	4.38736e-05	0.0364338	0.00535358	0.999906	4.58253e-08	0.000952932	3.34488e-07
LC1569A1_B	PAU	0.996605	0.00520638	0.00417218	0.00146193	0.00138414	0.974073	0.973544	0.995039	0.963027	0.0939273	0.0809179	0.0812424	0.774058	0.813901	0.957004	0.995532	0.989237	0.00377743	6.04333e-05	0.903202	0.0304155	0.060716	0.891331	0.445629	0.470019	0.350328	0.980695	0.993831	0.993889	0.993886	0.992117	0.995541	0.999321	0.999995	0.999995	0.99999	0.999631	0.999994	1	0.99999	0.999901	0.999052	0.941283	0.988603	0.999893	0.869577	0.999488	0.999999
LC1569A1_B	INP	0.00331216	0.99478	0.995815	0.998519	0.998417	0.0259246	0.0262733	0.00154199	0.00293382	0.269782	0.273082	0.274143	0.00518254	0.000516032	0.00948342	7.7544e-07	3.60784e-05	0.0209996	0.0210233	0.0965824	0.969577	0.939045	0.010893	0.274867	0.246873	0.585272	0.0177858	0.00616841	0.00611132	0.00606706	0.00524243	0.00361375	0.000471767	4.64224e-06	4.32711e-06	4.19773e-06	0.000197716	3.47376e-06	2.53384e-08	8.75446e-08	7.22243e-05	0.000878061	0.0366131	0.00379271	1.12024e-10	0.00536935	0.000235314	4.82944e-07
LC1569A1_B	HUP	8.24389e-05	1.36841e-05	1.25029e-05	1.92228e-05	0.000198601	1.99964e-06	0.00018297	0.00341929	0.0340392	0.636291	0.646	0.644615	0.22076	0.185583	0.0335125	0.00446676	0.0107271	0.975223	0.978916	0.000215727	7.54439e-06	0.000238559	0.0977759	0.279504	0.283108	0.0644003	0.00151901	1.87459e-07	5.61432e-09	4.66962e-05	0.00264066	0.000845709	0.000206739	8.03786e-07	6.4169e-07	5.56443e-06	0.000171283	2.13689e-06	9.90908e-09	9.6844e-06	2.65411e-05	6.97473e-05	0.0221042	0.00760398	0.0001067	0.125053	0.00027661	8.77507e-07
LC1586A1_A	PAU	0.911212	0.00314175	0.00202891	0.747362	0.999204	0.997083	0.997941	0.90484	0.874577	0.988985	0.98901	0.989039	1	0.999993	0.396579	0.997553	0.927683	0.999962	0.99997	0.809581	0.00278937	0.0027777	0.681926	0.726103	0.998606	1.11338e-05	0.937151	0.983131	0.984867	0.987972	0.995192	0.946143	0.990114	0.00668018	0.00386267	0.0228881	0.94717	0.999863	0.999933	0.994513	0.842476	0.84551	0.673704	0.765687	0.98692	0.816233	0.225025	0.0649535
LC1586A1_A	INP	0.0795943	0.996858	0.997962	0.251952	2.25757e-05	0.000599984	0.000437965	0.0272515	0.00848402	0.0109971	0.0109872	0.0109576	1.69688e-17	2.11527e-07	0.288169	0.000109489	0.0720897	3.43214e-05	2.87237e-05	0.189122	1.90996e-06	0.00162813	0.0151796	0.273632	0.00133483	0.00110773	0.00357073	0.000789073	0.000775455	0.00065925	8.24095e-05	0.0016247	0.00665979	0.993319	0.996137	0.976881	0.00527677	1.80703e-05	1.06581e-05	0.00507705	0.0515297	0.0497405	0.168606	0.0598161	0.0101988	0.0685883	0.772959	0.935045
LC1586A1_A	HUP	0.00919387	7.11227e-10	8.60143e-06	0.000685868	0.000773707	0.00231688	0.00162123	0.0679082	0.116939	1.76879e-05	3.13657e-06	3.10851e-06	1.6851e-09	6.55331e-06	0.315251	0.00233701	0.000227651	4.12259e-06	9.10352e-07	0.00129744	0.997209	0.995594	0.302895	0.000264992	5.90009e-05	0.998881	0.0592784	0.0160801	0.0143578	0.0113691	0.00472561	0.0522319	0.00322615	4.02246e-07	3.30332e-13	0.000231008	0.0475528	0.000118602	5.59775e-05	0.000410216	0.105994	0.10475	0.157689	0.174497	0.00288154	0.115179	0.00201541	1.83624e-06
LC1586A1_B	PAU	0.584739	0.0277208	0.00936783	2.67714e-07	5.41109e-05	0.00722462	0.00385959	0.971495	0.985532	0.541906	0.542492	0.543613	0.922987	0.925256	0.589038	0.991548	0.846077	0.765344	0.764484	0.96152	0.989767	0.989868	0.99805	0.835533	0.709556	0.0165049	3.31042e-07	5.32854e-05	0.000142224	0.000396185	0.0120407	0.715426	0.82423	0.996466	0.996796	0.996698	0.931731	0.989904	0.99012	0.990793	0.0366959	0.0360387	0.264106	0.0196665	0.999916	0.939469	0.044114	0.0220235
LC1586A1_B	INP	0.278364	0.972277	0.9731	0.527626	0.516116	0.0472229	0.0463817	0.00828135	0.00468738	0.455448	0.455487	0.454364	0.0224313	0.0201326	0.157633	0.000356694	0.147604	0.232828	0.233791	0.0323476	0.00139435	0.0013075	0.000292739	2.9486e-06	0.120282	0.975016	0.997491	0.997457	0.997367	0.99417	0.980299	0.112649	9.07151e-05	0.00332517	0.00320023	0.00319851	0.0527895	0.00377472	0.00358752	0.00354888	0.963243	0.96393	0.693702	0.980301	1.02014e-08	0.000523841	0.952125	0.977922
LC1586A1_B	HUP	0.136897	2.49137e-06	0.017532	0.472374	0.48383	0.945552	0.949759	0.0202236	0.00978053	0.0026459	0.002021	0.00202256	0.0545814	0.0546117	0.253329	0.00809515	0.00631933	0.00182771	0.00172487	0.0061324	0.00883849	0.00882459	0.00165687	0.164464	0.170162	0.00847912	0.00250851	0.00249012	0.0024904	0.00543339	0.00766033	0.171924	0.175679	0.000209076	3.52406e-06	0.000103411	0.0154792	0.00632151	0.00629247	0.00565782	6.13266e-05	3.12662e-05	0.0421923	3.27559e-05	8.38564e-05	0.0600071	0.003761	5.49163e-05
LC2043A1_A	PAU	0.992234	0.206189	0.210215	0.0747873	0.0142507	0.000868866	8.66106e-05	0.232873	0.246154	0.999997	0.999999	0.999997	1	0.999996	0.999797	0.999769	0.999972	0.99999	0.999997	0.773821	0.999997	0.999997	0.999617	0.543294	0.589797	0.793684	0.0371551	0.014751	0.0147546	0.0147117	0.0194688	0.470549	0.46158	0.105641	0.0876329	0.0875492	9.93705e-05	2.04682e-06	7.18429e-07	4.00764e-06	0.999928	0.999962	0.950207	0.968962	0.55289	0.860147	0.865969	0.790247
LC2043A1_A	INP	0.00689561	0.000206359	0.00017806	0.136311	0.136399	0.112024	0.0895126	0.0028798	0.00202075	2.02943e-07	3.47644e-08	1.0447e-06	3.91248e-19	1.11872e-07	3.99008e-05	1.0753e-07	2.17693e-07	2.34156e-06	1.84137e-06	0.223319	2.61148e-06	2.00235e-06	6.31482e-06	0.441755	0.398471	0.0833262	0.962845	0.985249	0.985245	0.985258	0.975551	0.0612816	0.02244	0.883871	0.912346	0.91243	0.99989	0.999813	0.999833	0.999792	1.82872e-05	1.30346e-05	0.0332436	0.0244394	0.437679	0.00103359	0.000987776	2.9778e-05
LC2043A1_A	HUP	0.000870624	0.793605	0.789607	0.788902	0.84935	0.887107	0.910401	0.764247	0.751825	2.89399e-06	9.03066e-07	1.52723e-06	1.11861e-09	4.14029e-06	0.000162971	0.000230925	2.75448e-05	8.04643e-06	1.36012e-06	0.00286038	5.32167e-07	5.80101e-07	0.000376735	0.0149519	0.0117326	0.122989	2.65301e-08	1.94444e-08	4.60831e-07	3.05185e-05	0.00497974	0.46817	0.51598	0.0104877	2.06702e-05	2.04867e-05	1.08969e-05	0.000185066	0.000166625	0.000203762	5.4204e-05	2.46286e-05	0.0165495	0.00659831	0.00943085	0.138819	0.133043	0.209723
LC2043A1_B	PAU	0.998773	0.999904	0.999917	0.999986	0.999996	0.999393	0.999345	0.999087	0.998803	0.999998	1	1	1	1	0.688463	0.999999	0.999877	0.999999	1	0.998894	0.999636	0.999669	0.990339	0.999927	0.99997	0.997027	0.999186	0.999994	0.999995	0.999978	0.995431	0.988396	0.998357	0.999986	0.999988	0.999985	0.999741	0.999996	1	0.999994	0.99991	0.998986	0.03507	0.40514	0.998108	0.999325	0.999957	0.999999
LC2043A1_B	INP	0.00121992	9.58398e-05	8.23987e-05	2.80169e-06	4.72144e-09	0.000588122	0.000638153	0.000576986	0.00098242	2.59301e-07	7.31883e-08	1.45349e-07	7.0086e-10	7.80544e-17	0.28491	5.95091e-12	2.35203e-05	4.28732e-07	3.74161e-11	0.00105275	0.000342238	0.0003215	0.00960025	1.09945e-12	1.23155e-05	0.00162111	0.000795936	6.01291e-06	5.41959e-06	1.97268e-05	0.00302587	0.0104043	0.00135856	1.25044e-05	1.15973e-05	1.12261e-05	0.000153197	2.89567e-06	2.10598e-08	6.461e-08	6.72636e-05	0.000941212	0.0575639	0.00591731	1.24838e-10	5.09764e-07	4.11895e-05	3.95221e-07
LC2043A1_B	HUP	7.54641e-06	2.20129e-08	8.19656e-07	1.08546e-05	4.14947e-06	1.85183e-05	1.67018e-05	0.000335979	0.000214929	1.461e-06	6.39663e-08	1.03218e-07	2.82297e-07	9.76508e-11	0.0266272	5.56958e-07	9.89901e-05	5.22136e-07	1.19006e-12	5.31231e-05	2.15942e-05	9.04341e-06	6.08132e-05	7.29412e-05	1.78435e-05	0.0013522	1.7958e-05	2.60354e-08	3.57251e-09	2.66072e-06	0.0015427	0.00120012	0.000284226	1.04179e-06	8.19431e-07	3.4762e-06	0.00010542	1.4145e-06	6.11809e-09	5.67728e-06	2.24439e-05	7.28439e-05	0.907366	0.588943	0.00189245	0.000674117	1.56074e-06	4.82558e-07
LC2319B2_A	PAU	0.977867	0.297992	0.316375	0.326967	0.434677	0.642413	0.654695	0.967213	0.992852	0.764976	0.760067	0.759997	0.737319	0.737352	0.129409	0.172839	0.0418962	0.000165695	0.000153307	0.0151099	0.60788	0.60549	0.94644	0.988573	0.998167	0.913226	0.00843946	2.70617e-12	4.07781e-09	4.27691e-06	0.438149	0.985206	0.991327	0.998257	0.998342	0.998354	0.973704	0.994247	0.994285	0.975547	0.0835946	0.0827152	0.231446	0.0958305	0.943775	0.00089064	0.00513611	4.95181e-06
LC2319B2_A	INP	0.0218208	0.697888	0.679869	0.670431	0.109041	0.352803	0.341669	0.0306852	0.00692992	4.73921e-06	1.08435e-09	2.84727e-05	0.00449969	0.00447712	0.0238403	0.335167	0.954407	0.99974	0.999753	0.984875	0.13075	0.131589	0.00636865	0.00117856	8.19116e-05	0.0365174	0.991545	1	1	0.999996	0.533713	0.0114031	0.00663031	0.00173701	0.00165237	0.00162526	0.00123488	0.00229762	0.00229338	0.0214562	0.915691	0.916693	0.712247	0.901005	0.0127114	0.999109	0.994848	0.999994
LC2319B2_A	HUP	0.000312494	0.00412006	0.00375566	0.00260203	0.456282	0.00478394	0.00363607	0.00210162	0.000217966	0.235019	0.239933	0.239975	0.258181	0.258171	0.846751	0.491995	0.0036971	9.391e-05	9.37241e-05	1.48017e-05	0.26137	0.26292	0.0471913	0.0102484	0.00175062	0.0502561	1.52961e-05	5.78343e-09	4.09328e-08	4.94253e-09	0.0281373	0.00339086	0.00204251	5.92492e-06	5.40228e-06	2.105e-05	0.0250611	0.00345493	0.003422	0.0029973	0.000714252	0.00059148	0.056307	0.00316487	0.0435133	3.29051e-08	1.56203e-05	1.19855e-06
LC2319B2_B	PAU	0.75704	0.999676	0.999913	0.999287	0.999391	0.993869	0.996584	0.918506	0.862075	0.654896	0.655636	0.656667	0.955587	0.957083	0.367493	0.000160879	0.429848	0.999716	1	0.659362	1.27216e-06	4.39465e-14	0.00419764	0.449531	0.474989	0.0103596	4.50849e-07	7.44694e-10	0.00112326	0.0287492	0.0103617	0.993904	0.999613	0.999998	0.999928	0.99975	0.988076	0.999093	0.999227	0.999718	0.996986	0.999978	0.97707	0.985948	0.996172	0.999996	0.0309498	0.0220448
LC2319B2_B	INP	0.0964914	0.00032439	7.47334e-05	9.66092e-06	1.05806e-05	0.00347951	0.00262008	0.022195	0.00707317	0.342064	0.342092	0.341061	0.0121117	0.0106417	0.0851321	0.000106646	0.00227278	6.08419e-06	2.04593e-08	0.215739	1.05353e-07	5.30294e-06	0.935889	0.542307	0.513198	0.986482	0.999945	1	0.998724	0.963896	0.588169	0.00439457	0.000279191	1.79951e-06	5.43378e-05	8.60592e-05	0.00434917	0.000262202	0.000202759	6.85435e-07	0.000997851	3.75271e-06	0.0152197	0.00278915	0.00212284	1.05093e-10	0.968909	0.977952
LC2319B2_B	HUP	0.146469	9.81004e-08	1.21549e-05	0.000703074	0.000598799	0.00265196	0.000796114	0.0592993	0.130852	0.00303997	0.00227192	0.00227201	0.0323013	0.0322755	0.547375	0.999732	0.567879	0.000277826	8.05007e-09	0.124899	0.999999	0.999995	0.0599133	0.00816197	0.0118127	0.00315862	5.46398e-05	1.57631e-07	0.000153199	0.00735511	0.401469	0.00170157	0.000107382	1.48654e-08	1.77429e-05	0.000163691	0.00757506	0.000644373	0.000569798	0.000281491	0.00201632	1.86223e-05	0.00771068	0.0112624	0.00170511	4.19044e-06	0.000141058	3.68456e-06
LC2321A1_A	PAU	0.930857	0.014304	0.896343	0.987038	0.999986	0.996454	0.995774	0.167816	0.0594781	0.980912	0.982156	0.982235	0.999492	1	0.709873	0.970621	0.467786	0.00535611	0.0029617	0.69261	0.596431	0.595961	0.971656	0.982753	0.853339	0.010297	0.0601892	0.00972455	0.00972286	0.0095136	0.00667079	0.959183	0.972048	0.998337	0.998402	0.99845	0.352196	0.338156	0.335359	0.331258	0.947621	0.948759	0.406631	0.428635	0.000160727	0.260974	0.461608	0.616353
LC2321A1_A	INP	0.0641327	0.98562	0.103348	0.0128084	4.7032e-07	0.00349994	0.00350081	0.124097	0.00121422	3.01111e-05	1.90734e-05	8.25917e-05	8.61475e-05	6.11889e-14	0.0113938	0.00283559	0.523497	0.918643	0.920825	0.170886	0.174871	0.175287	0.00616681	1.7699e-06	0.137937	0.933665	0.939613	0.990079	0.990094	0.990312	0.993253	0.0140671	0.0022733	0.00149469	0.00143872	0.00139957	0.549514	0.657902	0.66173	0.666158	0.0387883	0.038589	0.49352	0.557431	4.23499e-14	0.737634	0.52131	0.383525
LC2321A1_A	HUP	0.00501051	7.59927e-05	0.000309026	0.000153629	1.36072e-05	4.55997e-05	0.000725035	0.708088	0.939308	0.0190582	0.0178248	0.0176819	0.000421576	3.03354e-11	0.278733	0.0265437	0.00871704	0.0760006	0.0762133	0.136504	0.228698	0.228751	0.0221772	0.0172448	0.00872415	0.0560381	0.000197707	0.000195954	0.000183549	0.000174182	7.57256e-05	0.0267499	0.0256785	0.000168018	0.000159643	0.000150727	0.0982904	0.0039418	0.00291099	0.00258319	0.0135903	0.0126518	0.0998494	0.0139338	0.999839	0.00139179	0.0170824	0.000122401
LC2321A1_B	PAU	0.988991	0.999981	1	0.999996	1	4.17672e-07	1.45029e-06	0.359413	0.490793	0.00395408	9.46101e-08	2.06798e-08	0.00314332	0.00313128	0.876851	0.190556	0.187477	0.000160193	1.04295e-05	0.765515	3.21605e-08	3.99443e-07	0.0133057	0.828064	0.839789	0.00504578	7.93111e-07	0.00021241	0.00150127	0.00482083	0.028561	0.261145	0.194334	0.00108997	0.00073363	0.000728169	0.0644505	0.167769	0.16791	0.1677	0.0452077	0.0459392	0.836124	0.915655	0.994649	0.0336959	0.0227026	0.940015
LC2321A1_B	INP	0.010891	1.56699e-05	3.45139e-08	2.34779e-06	2.78665e-10	0.998661	0.998669	0.606568	0.472638	1.98587e-05	3.83219e-06	2.76636e-06	0.0072419	0.00720758	0.0307715	0.285416	0.319892	0.993158	0.993294	0.233324	5.36465e-12	1.92433e-06	0.037141	0.105862	0.105139	0.993706	0.999926	0.999737	0.998448	0.992979	0.857921	0.000340129	0.498214	0.998904	0.999266	0.999269	0.916182	0.831602	0.831586	0.831812	0.838881	0.836368	0.117081	0.070579	1.35355e-13	0.963906	0.977112	0.0398104
LC2321A1_B	HUP	0.000117765	3.16854e-06	1.91225e-07	1.28455e-06	4.31034e-08	0.00133862	0.00132944	0.0340189	0.0365691	0.996026	0.999996	0.999997	0.989615	0.989661	0.0923779	0.524027	0.492631	0.00668143	0.00669522	0.00116117	1	0.999998	0.949553	0.0660743	0.0550724	0.00124805	7.33634e-05	5.09931e-05	5.07613e-05	0.00219985	0.113518	0.738515	0.307451	6.18928e-06	7.26243e-09	2.69174e-06	0.0193679	0.000629711	0.000503428	0.000487902	0.115911	0.117693	0.0467955	0.0137665	0.0053508	0.00239827	0.000185462	0.0201741
LH2206A1_A	PAU	0.793346	0.012821	0.0111629	4.41303e-08	3.08785e-06	0.591932	0.00222217	0.864707	0.912877	0.0151773	0.0151671	0.0151566	0.0118958	0.011759	0.919785	0.999815	0.452138	7.23798e-06	6.53923e-06	0.0075443	0.99927	0.999288	0.996654	0.0992629	0.0408149	0.927341	0.0427526	0.0342969	0.0341259	0.0313231	0.00650237	0.0190914	0.186598	0.20577	0.205957	0.206004	0.582779	0.568552	0.560725	0.537041	0.989505	0.986305	0.75811	0.00561782	0.00998797	0.0399353	0.000110574	0.0107261
LH2206A1_A	INP	0.0885932	0.00111568	0.000972355	5.84628e-05	2.12386e-05	0.028163	0.0850786	0.020691	0.015589	0.984581	0.984594	0.984605	0.988032	0.98819	0.00388769	1.23471e-08	0.423959	0.999988	0.99998	0.992446	0.000255935	0.000241676	0.000227054	0.0168851	0.0154227	0.0141136	0.0850939	0.0686986	0.0683559	0.0656452	0.0300028	1.32892e-09	0.755591	0.778771	0.77876	0.778823	0.347115	0.418871	0.426568	0.44978	0.010276	0.0136955	0.0199095	0.00324468	2.50836e-18	0.0229975	2.90574e-06	2.78392e-06
LH2206A1_A	HUP	0.11806	0.986063	0.987865	0.999941	0.999976	0.379905	0.912699	0.114602	0.0715336	0.00024195	0.000239358	0.000238854	7.19219e-05	5.09272e-05	0.0763278	0.000185221	0.123903	4.62418e-06	1.36082e-05	9.2663e-06	0.00047452	0.000469852	0.00311906	0.883852	0.943762	0.0585451	0.872153	0.897004	0.897518	0.903032	0.963495	0.980909	0.0578112	0.0154585	0.0152826	0.0151728	0.0701066	0.0125769	0.012708	0.013179	0.000219345	2.29183e-08	0.22198	0.991137	0.990012	0.937067	0.999887	0.989271
LH2206A1_B	PAU	0.0436635	1.48091e-09	0.00029539	0.000650057	0.00537954	0.215644	0.0265713	0.00349377	0.70189	0.989906	0.990016	0.98812	0.135755	0.135384	0.0097908	0.00129133	0.129128	0.128837	0.128444	0.138279	0.00359997	0.00182426	0.0318452	0.00237511	0.0886524	0.0674073	0.0517442	0.0208204	0.0274901	0.0271454	0.00761221	0.988383	0.998501	0.999839	0.999847	0.999856	0.997411	0.999969	0.983921	0.980361	3.56877e-06	0.00833193	0.0260278	0.288089	0.0416695	0.176383	0.163314	7.25079e-28
LH2206A1_B	INP	0.106426	0.877585	0.877008	0.871947	0.861199	0.553998	0.670477	0.0006422	0.0367335	0.000111698	2.39159e-06	0.000108571	1.04942e-07	5.10213e-07	0.00985357	0.197291	0.214737	0.194215	0.194305	0.126674	0.00501064	0.075136	0.669683	0.0017885	0.00309632	0.0293569	0.368108	0.704629	0.931593	0.93771	0.992099	0.00725925	1.5858e-07	6.46611e-06	6.02164e-06	5.71051e-06	0.000872885	3.06768e-05	0.000495162	0.00414255	0.7025	0.711265	0.972764	0.603938	0.468983	0.650779	0.661247	1
LH2206A1_B	HUP	0.84991	0.122415	0.122697	0.127403	0.133421	0.230358	0.302951	0.995864	0.261377	0.00998247	0.00998156	0.0117717	0.864244	0.864615	0.980356	0.801418	0.656135	0.676948	0.67725	0.735047	0.991389	0.92304	0.298471	0.995836	0.908251	0.903236	0.580148	0.274551	0.0409167	0.035145	0.000288784	0.00435825	0.00149866	0.000154567	0.000146808	0.000138574	0.00171623	1.9873e-11	0.0155836	0.0154967	0.297496	0.280403	0.00120833	0.107973	0.489347	0.172838	0.175439	2.27592e-08
PER002A1_A	PAU	0.107558	0.00468397	0.00459249	0.310673	0.303454	0.00536929	0.00501971	0.0153191	0.54732	0.00628745	0.00628156	0.00629072	0.324161	0.984296	0.339769	0.00195843	0.0371572	0.0068709	0.00663396	0.992952	0.408206	0.40832	0.375404	0.0273519	0.0222522	0.807829	0.989863	0.989087	0.989171	0.98974	0.994607	0.959672	0.972411	0.998394	0.998473	0.998464	0.950932	0.999938	0.999554	0.999531	0.670382	0.670179	0.147412	0.000171634	0.0197735	2.1186e-10	0.361598	0.433542
PER002A1_A	INP	0.620202	0.622798	0.622769	0.270652	0.272077	0.988214	0.988782	0.984679	0.441984	1.31339e-05	5.07228e-08	8.07097e-05	1.48862e-05	1.96156e-07	0.122788	0.0555653	0.15785	0.305943	0.306355	0.00626738	0.00157437	0.0015595	0.0124467	0.9492	0.958709	0.0649909	0.009986	0.00842948	0.00838087	0.00795557	0.00340747	0.0313917	0.020601	0.00159901	0.00152748	0.00152301	0.0306257	6.21321e-05	0.000443738	0.000412252	0.323813	0.325468	0.3189	0.0114147	0.973731	1	0.638201	0.565935
PER002A1_A	HUP	0.272241	0.372518	0.372638	0.418675	0.424469	0.00641699	0.00619791	1.82895e-06	0.0106956	0.993699	0.993718	0.993629	0.675824	0.0157042	0.537443	0.942476	0.804992	0.687186	0.687011	0.000780966	0.590219	0.59012	0.612149	0.0234483	0.0190392	0.12718	0.000151019	0.00248342	0.00244783	0.00230462	0.0019854	0.00893661	0.00698808	7.10547e-06	3.24512e-10	1.25895e-05	0.0184428	3.31234e-17	1.81892e-06	5.68891e-05	0.00580409	0.00435286	0.533689	0.988414	0.00649528	1.76127e-18	0.000201065	0.000523316
PER002A1_B	PAU	0.0922584	0.00465815	0.00457319	0.359881	0.353036	0.00699147	0.0065121	0.0146221	0.542557	0.0370678	0.0370801	0.037117	0.792889	0.815033	0.645165	0.83327	0.511633	0.0264942	0.0194174	0.0264691	0.000803337	1.83125e-08	0.204267	0.999655	0.999589	0.0805783	0.00205208	8.17539e-12	0.00034971	0.000588655	0.00784403	0.821482	0.867302	0.999867	0.999851	0.999833	0.977113	0.45187	0.444658	0.442398	0.697856	0.697526	0.153154	0.0616285	0.00474691	0.999963	0.210982	2.45463e-09
PER002A1_B	INP	0.744119	0.684043	0.684042	0.291775	0.293671	0.98727	0.987954	0.985376	0.448568	0.00038678	0.000353159	0.468029	0.160217	0.162856	0.0311154	0.125625	0.456757	0.510886	0.514536	0.973503	0.0677819	0.0679592	0.654782	5.03431e-09	0.000135954	0.763953	0.9968	0.999992	0.999393	0.96967	0.966721	0.017521	0.000564425	4.0659e-05	5.77605e-05	7.6523e-05	0.0224325	0.547755	0.555192	0.557437	0.291304	0.29219	0.642142	0.586725	0.958585	8.63022e-12	0.00661103	0.999989
PER002A1_B	HUP	0.163622	0.311299	0.311385	0.348344	0.353292	0.00573819	0.00553415	1.45398e-06	0.00887511	0.962545	0.962567	0.494854	0.0468941	0.022111	0.323719	0.0411051	0.0316101	0.46262	0.466047	2.76502e-05	0.931415	0.932041	0.140951	0.00034538	0.000274646	0.155469	0.00114764	8.33954e-06	0.000257739	0.0297412	0.0254347	0.160997	0.132134	9.19032e-05	9.15327e-05	9.00084e-05	0.000454401	0.000375079	0.000149646	0.000164659	0.0108402	0.0102836	0.204705	0.351647	0.0366684	3.71255e-05	0.782407	1.09972e-05
PER006A1_A	PAU	2.43138e-06	0.239742	0.233933	0.0195736	0.618663	0.118038	4.25155e-08	0.109804	0.000314872	0.026157	0.0252547	0.0256319	0.122215	0.125098	0.0218615	0.0019181	0.0428533	0.742524	0.742923	0.0918746	1.21173e-05	3.61938e-06	0.000872356	0.0857692	0.0769395	0.07375	0.147935	0.980157	0.980188	0.978409	0.937509	0.263991	0.338169	0.974534	0.974567	0.974631	0.0225086	0.0450638	0.043891	0.0434962	0.986524	0.992701	0.000295908	0.000724373	0.184567	0.00960682	5.45831e-09	0.000519385
PER006A1_A	INP	0.000138804	0.758281	0.652266	0.580152	0.00913162	0.0014233	2.93216e-05	0.0138227	7.50453e-08	0.762981	0.763565	0.759604	0.028447	0.00405253	0.90711	0.000330508	0.00458115	0.250028	0.249821	0.117869	0.000160551	0.634058	0.963323	0.909222	0.91465	0.578895	2.18092e-21	0.0194916	0.0194914	0.0195319	0.0297826	9.03426e-08	0.0368537	0.0168309	0.0168291	0.0168374	0.975245	0.954897	0.956076	0.95571	0.00427508	0.00252976	0.0125723	0.000697995	0.78768	0.0043398	9.70381e-12	5.8321e-06
PER006A1_A	HUP	0.999859	0.00197753	0.113801	0.400274	0.372205	0.880539	0.999971	0.876373	0.999685	0.210862	0.21118	0.214764	0.849338	0.87085	0.0710283	0.997751	0.952566	0.00744799	0.00725548	0.790256	0.999827	0.365938	0.0358045	0.00500891	0.0084105	0.347355	0.852065	0.000351342	0.000321026	0.00205937	0.0327086	0.736009	0.624978	0.00863486	0.00860389	0.00853179	0.0022462	3.90926e-05	3.26943e-05	0.000793479	0.00920135	0.00476969	0.987132	0.998578	0.0277524	0.986053	1	0.999475
PER006A1_B	PAU	0.00791812	1.38168e-07	0.15448	0.172571	0.980767	0.944634	0.944686	0.742714	0.000602082	1.67825e-05	3.45113e-08	0.00017751	0.0246539	0.0246391	0.0634819	0.000527084	2.91243e-05	0.000709478	0.000645261	0.648295	6.80937e-05	3.30798e-20	7.0629e-06	0.0106085	0.00828799	9.01806e-14	0.696084	0.69717	0.697159	0.700233	0.689544	0.0212169	0.0203794	0.0393096	0.0393198	0.0397183	0.00565141	0.0398482	0.0387252	0.0383469	0.604188	0.606819	0.000257696	0.000631711	0.287874	0.122372	0.120042	2.3502e-07
PER006A1_B	INP	0.0240801	0.999423	0.845124	0.827389	0.0148602	0.0546385	0.0546206	0.0149015	2.68238e-08	2.4661e-06	8.92263e-07	8.85551e-06	0.00139659	0.000196227	0.807788	0.996688	0.999963	0.757356	0.757448	0.332874	0.996142	0.996298	0.93008	0.731949	0.731843	2.74971e-05	0.012983	0.0116924	0.0116895	0.0117356	0.0237179	4.2942e-08	0.0153499	0.0129791	0.0129642	0.0130913	0.989596	0.960111	0.961241	0.960831	0.0954233	0.0941642	0.0134353	0.000746993	0.41722	0.343735	0.398925	0.954809
PER006A1_B	HUP	0.968002	0.000576672	0.000395598	4.0712e-05	0.00437264	0.000727775	0.000693001	0.242384	0.999398	0.999981	0.999999	0.999814	0.97395	0.975165	0.128731	0.00278494	8.01526e-06	0.241934	0.241907	0.0188305	0.00379007	0.00370187	0.0699129	0.257442	0.259869	0.999973	0.290933	0.291137	0.291151	0.288031	0.286739	0.978783	0.964271	0.947711	0.947716	0.94719	0.00475306	4.09283e-05	3.38069e-05	0.000822332	0.300388	0.299016	0.986307	0.998621	0.294906	0.533893	0.481033	0.0451912
PER012A1_A	PAU	0.902525	0.996681	0.996869	0.148513	0.520278	8.11835e-07	0.00817541	0.090821	0.091998	0.0472927	0.0474605	0.0474965	0.0278606	0.0278159	0.999356	0.978721	0.466303	0.0255816	0.024707	0.422114	0.0687826	0.064674	0.0478088	0.273827	0.130021	0.779916	0.00926323	1.09416e-06	9.20209e-05	0.0432687	0.234522	0.897015	0.979781	0.999884	0.999886	0.999887	0.999364	0.992687	0.992701	0.993356	0.985279	0.985376	0.690203	0.750498	0.0486669	0.785643	0.802125	0.765044
PER012A1_A	INP	0.0714626	0.000821848	0.000632163	0.00638795	3.04683e-05	9.96034e-06	0.0235292	0.104077	0.118815	0.733353	0.72812	0.72782	0.107745	0.107952	8.10896e-05	4.27865e-09	0.0883411	0.843048	0.843836	0.302173	0.000786641	0.000716896	0.00729461	0.0204547	0.0104432	0.0339174	0.881945	0.999998	0.999905	0.950884	0.696672	2.19763e-05	0.000404777	1.02297e-05	9.80872e-06	9.65588e-06	0.000190027	0.000803875	0.000794822	0.000773644	0.013508	0.0136285	0.135429	0.107772	0.000566037	0.0215281	0.0165386	0.000252769
PER012A1_A	HUP	0.0260128	0.00249681	0.00249865	0.845099	0.479691	0.999989	0.968295	0.805102	0.789187	0.219354	0.224419	0.224684	0.864395	0.864232	0.000563078	0.0212787	0.445356	0.131371	0.131457	0.275713	0.930431	0.934609	0.944897	0.705719	0.859536	0.186166	0.108792	1.1083e-06	2.82243e-06	0.00584767	0.0688068	0.102963	0.0198139	0.000105598	0.000103798	0.00010351	0.000445661	0.00650912	0.00650417	0.00587007	0.00121331	0.000995556	0.174367	0.14173	0.950767	0.192829	0.181337	0.234703
PER012A1_B	PAU	0.870077	0.756313	0.0320381	0.56955	0.854088	0.925471	0.920161	0.00010809	6.92388e-05	0.998834	0.999922	0.999922	0.999938	0.999993	0.555398	0.502455	0.435253	0.658074	0.658495	0.0921993	0.00087705	2.30904e-06	0.000177593	0.9919	0.978386	0.374945	0.792283	0.789469	0.789288	0.777393	0.237143	0.025469	0.00121031	0.00167762	0.00160373	0.00148652	0.455519	0.72731	0.659568	0.659837	0.998783	0.999513	0.764548	0.824166	0.0605002	0.039338	0.197143	0.869203
PER012A1_B	INP	0.0770528	0.215533	0.0994731	0.0583123	0.000674544	0.0745175	0.0770358	2.90287e-05	0.000351889	0.00100627	8.81089e-07	1.59965e-06	4.64239e-05	2.83557e-12	0.108077	0.000158484	0.00321661	0.297453	0.298298	0.90763	0.00127364	0.00108375	0.000705211	1.98053e-08	0.00311258	0.400637	0.207635	0.210531	0.21071	0.208413	0.132558	0.949308	0.998755	0.998294	0.998371	0.998489	0.378133	0.0203765	4.03308e-06	0.000183601	0.000668074	0.000348418	0.111335	0.0830117	0.775478	0.960662	0.792752	0.0145723
PER012A1_B	HUP	0.0528698	0.0281548	0.868489	0.372137	0.145238	1.16298e-05	0.00280317	0.999863	0.999579	0.000159822	7.67788e-05	7.66154e-05	1.55304e-05	6.62339e-06	0.336525	0.497387	0.56153	0.0444728	0.0432074	0.000170842	0.997849	0.998914	0.999117	0.00809981	0.0185019	0.224418	8.25711e-05	8.24045e-07	2.15892e-06	0.0141936	0.630299	0.0252227	3.44728e-05	2.85416e-05	2.57053e-05	2.42094e-05	0.166348	0.252313	0.340428	0.339979	0.000549154	0.000138415	0.124117	0.0928222	0.164022	3.93625e-07	0.0101053	0.116225
PER014A1_A	PAU	0.971933	0.187972	0.193642	0.0581295	0.0105064	0.000926614	0.00014385	0.594067	0.768933	0.99996	0.999988	0.999988	0.999357	0.999486	0.999957	0.834746	0.879951	0.99979	0.999828	0.165537	0.0116465	2.17807e-05	0.965346	0.217964	0.000134669	1.00871e-06	0.237864	1.99994e-09	4.73711e-06	0.00044915	0.0330267	0.991693	0.99699	0.999968	0.999963	0.999946	0.99985	0.99995	0.99998	0.999988	0.179562	0.17831	4.52538e-06	0.499549	0.0110433	0.355697	0.198422	0.145327
PER014A1_A	INP	0.0241318	0.000272723	0.000236992	0.148798	0.146419	0.223181	0.190824	0.0141894	0.0266311	2.51852e-05	8.7348e-06	8.61178e-06	0.000126267	4.22802e-05	4.04755e-05	0.00834661	0.00417355	4.75535e-05	4.67606e-05	0.102019	0.291738	0.378691	0.00505252	0.000894619	1.1722e-06	0.00033005	0.384539	0.727446	0.727467	0.726441	0.688162	0.00694897	0.00267375	3.16241e-05	3.14869e-05	4.58117e-05	9.13577e-05	4.17703e-05	1.91757e-05	9.08452e-07	0.819834	0.821141	0.999992	0.464202	0.981629	0.595846	0.800561	0.854643
PER014A1_A	HUP	0.00393548	0.811756	0.806121	0.793072	0.843075	0.775893	0.809032	0.391743	0.204436	1.4652e-05	3.04904e-06	2.99799e-06	0.000516781	0.00047164	2.69573e-06	0.156907	0.115876	0.000162139	0.000125444	0.732443	0.696615	0.621287	0.0296015	0.781141	0.999864	0.999669	0.377596	0.272554	0.272529	0.27311	0.278812	0.00135765	0.000335995	1.55389e-07	5.56599e-06	8.62556e-06	5.84253e-05	8.29884e-06	1.2776e-06	1.13139e-05	0.000603869	0.000548738	2.99364e-06	0.036249	0.00732762	0.0484574	0.00101792	2.98244e-05
PER014A1_B	PAU	0.139843	0.99431	0.99434	0.999348	0.999471	0.457052	0.401884	0.00100521	0.00369133	0.0492326	0.044002	0.0442015	0.811801	0.823336	0.89406	0.991161	0.998677	0.994927	0.995045	0.999632	0.0923949	0.091168	0.0570584	0.999808	0.999974	0.0190585	0.884205	0.869293	0.869306	0.868355	0.862562	0.26554	0.0742063	0.0332111	0.0232799	0.0089581	0.982666	0.994203	0.994199	0.976514	5.21111e-06	0.00319755	9.82075e-13	0.211159	0.754237	0.896526	0.953117	0.980774
PER014A1_B	INP	0.822342	0.0056898	0.00564646	0.000645353	0.000404702	0.537866	0.588647	0.000171917	6.29046e-05	5.82757e-05	1.8388e-06	0.000133077	5.96197e-05	0.000130761	0.00713132	0.00796187	0.000705607	0.00507092	0.00495301	0.000288227	0.906917	0.90815	0.942815	1.93408e-12	6.85643e-06	0.897686	0.107515	0.130302	0.130337	0.131332	0.133096	0.368476	0.44897	0.467135	0.469312	0.472038	0.00949548	0.00577778	0.00578488	0.0221348	0.492304	0.493281	9.33445e-07	0.0144579	2.43876e-08	0.0519935	0.044352	0.0191921
PER014A1_B	HUP	0.037815	3.39564e-08	1.34127e-05	6.29854e-06	0.000124189	0.00508214	0.00946816	0.998823	0.996246	0.950709	0.955996	0.955665	0.18814	0.176533	0.0988092	0.000876906	0.000617298	1.87316e-06	1.52627e-06	8.01978e-05	0.000687852	0.000681659	0.000126225	0.000192163	1.92012e-05	0.083256	0.00828011	0.000405282	0.00035727	0.000313495	0.00434237	0.365984	0.476824	0.499654	0.507408	0.519004	0.00783858	1.88989e-05	1.62677e-05	0.00135149	0.507691	0.503522	0.999999	0.774383	0.245763	0.0514801	0.00253088	3.38755e-05
PER065A1_A	PAU	0.0036914	0.209333	0.000523771	9.93071e-05	0.168853	0.0364875	0.035601	0.000179701	0.0233348	0.913082	0.913283	0.913287	0.999975	0.999986	0.00897652	0.92148	0.975713	0.188891	0.188892	0.994943	0.000261406	7.71373e-13	0.0592147	0.036047	0.0160147	0.297825	1.18122e-06	3.84594e-05	0.000232605	0.0030684	0.0100432	0.327262	0.242341	0.255748	0.254579	0.253996	0.0989393	0.0346198	0.035126	0.03558	0.0893995	0.0882884	0.659557	0.796624	3.02645e-05	0.0015001	0.242294	0.966264
PER065A1_A	INP	0.976799	0.015707	0.00226955	0.000723652	0.0001664	0.944619	0.945814	0.0344367	0.0186979	0.0869044	0.0867163	0.0867123	1.76267e-05	1.30304e-05	0.98855	0.00135887	0.000427231	0.811097	0.811095	0.00487802	0.999735	1	0.938462	0.840709	0.905604	0.132374	0.996373	0.999936	0.999742	0.996362	0.979278	0.000564286	0.658447	0.737609	0.738994	0.739595	0.869171	0.965372	0.962479	0.962206	0.910408	0.911583	0.259492	0.178356	1.40054e-15	0.998499	0.00669423	0.00355437
PER065A1_A	HUP	0.0195095	0.77496	0.997207	0.999177	0.830981	0.0188933	0.0185848	0.965384	0.957967	1.33119e-05	1.11716e-06	1.07294e-06	7.06731e-06	9.14058e-07	0.0024731	0.0771608	0.0238597	1.10481e-05	1.31179e-05	0.000178768	3.35251e-06	1.80797e-07	0.00232337	0.123244	0.0783817	0.569801	0.00362582	2.58877e-05	2.5792e-05	0.000569633	0.0106786	0.672174	0.0992121	0.00664364	0.0064265	0.00640904	0.0318899	7.86564e-06	0.00239507	0.00221447	0.000192023	0.000128908	0.080951	0.0250196	0.99997	1.39453e-06	0.751012	0.0301814
PER065A1_B	PAU	0.678354	0.362809	0.354932	0.424142	0.424809	0.883156	0.89197	0.915618	0.987862	1.04082e-06	2.74499e-07	0.00521957	0.520942	0.574791	0.151093	0.0279006	0.0247985	0.945823	0.946962	0.418744	0.0201811	3.88124e-05	0.730048	0.0406498	0.00296634	0.0458855	0.335517	0.349497	0.349608	0.380476	0.490845	0.973537	0.99074	0.99902	0.999056	0.999069	0.217461	0.111655	0.108748	0.0414042	0.663988	0.666657	0.553976	0.772314	0.104214	0.225828	0.20347	5.0817e-26
PER065A1_B	INP	0.238267	0.627735	0.632471	0.566457	0.565812	0.0969509	0.0925736	0.0183209	0.00865577	0.000335395	0.000333593	0.00440356	0.0787192	0.0867104	0.0463326	0.000229386	0.000531398	0.0534286	0.0524252	0.520651	0.000393481	4.58388e-07	0.0322427	0.958694	0.05069	0.232886	0.65618	0.650489	0.65038	0.618641	0.485438	0.0181484	0.00264828	5.15035e-05	4.16598e-05	3.78167e-05	0.147028	0.187687	0.188534	0.20228	0.311885	0.309612	0.389071	0.203217	0.88608	0.730837	0.762973	1
PER065A1_B	HUP	0.0833787	0.00945586	0.0125973	0.00940106	0.00937963	0.0198932	0.0154563	0.066061	0.00348255	0.999664	0.999666	0.990377	0.400339	0.338499	0.802574	0.97187	0.97467	0.000748442	0.000613244	0.0606049	0.979425	0.999961	0.237709	0.000656305	0.946344	0.721229	0.00830325	1.34739e-05	1.21536e-05	0.000883081	0.0237169	0.00831466	0.00661198	0.000928658	0.00090227	0.000893114	0.635511	0.700658	0.702718	0.756316	0.0241272	0.0237315	0.0569538	0.0244682	0.00970602	0.0433347	0.0335567	5.67239e-14
PER067A1_A	PAU	0.832125	0.999593	0.999324	0.973756	0.974316	0.768076	0.769435	0.926126	0.958184	0.394554	0.334109	0.334322	0.362331	0.489522	0.12249	0.000618825	0.703691	0.0670692	2.90814e-07	0.0104988	8.4704e-09	3.8091e-17	0.350239	0.22281	0.129915	0.005462	0.000107451	4.76046e-07	4.64281e-07	0.000659031	0.00817696	0.986948	0.997649	1	0.999997	0.999975	0.0379857	0.474989	0.477963	0.496493	0.00861376	0.13532	0.768048	0.941565	0.00797045	0.0235806	0.126091	0.124085
PER067A1_A	INP	0.0980011	0.000398946	0.000319225	0.00208025	0.00201804	0.193945	0.194161	0.0202989	0.0166366	1.77156e-06	3.61223e-05	3.5735e-05	3.67944e-06	4.0477e-06	0.169897	0.966955	0.0896859	0.021249	0.018059	0.0264424	1.97831e-09	3.99584e-05	0.496021	0.00383883	0.00501727	0.989516	0.999484	0.999999	1	0.999256	0.986267	0.00949341	0.00172108	1.56043e-09	5.51626e-07	2.24167e-06	0.0458188	0.000469887	2.41768e-05	0.00544967	0.611711	0.584723	0.124802	0.021253	0.803633	0.976419	0.861395	0.00884275
PER067A1_A	HUP	0.0698736	8.0152e-06	0.000356478	0.0241641	0.0236659	0.0379788	0.0364046	0.0535754	0.0251794	0.605444	0.665855	0.665643	0.637666	0.510474	0.707613	0.0324264	0.206624	0.911682	0.981941	0.963059	1	0.99996	0.15374	0.773351	0.865068	0.0050223	0.000409013	9.68933e-07	1.62868e-08	8.45398e-05	0.00555559	0.00355839	0.000629583	3.59987e-13	2.77006e-06	2.28858e-05	0.916196	0.524542	0.522013	0.498057	0.379675	0.279957	0.10715	0.0371815	0.188396	1.5649e-07	0.012514	0.867072
PER067A1_B	PAU	0.498853	0.998038	0.998455	0.998469	0.998927	0.307471	0.304988	0.157496	0.104191	0.973881	0.97456	0.975619	0.999823	1	0.923025	0.00183696	0.00223721	0.00173777	0.00162944	0.492389	0.00031894	1.97925e-17	0.117006	0.887181	0.744554	1.8585e-05	0.255664	0.136809	0.136733	0.132451	0.103453	0.0579031	0.00523861	0.0104922	0.010506	0.0105174	0.990392	0.993778	0.993796	0.994341	0.984135	0.984162	2.18458e-06	0.228013	0.0955454	0.143266	0.169344	0.796978
PER067A1_B	INP	0.437618	0.00189167	0.00147579	0.00112801	0.000725412	0.649555	0.653882	0.731714	0.80878	0.025844	0.0254326	0.0243742	0.000165331	2.27839e-16	0.0055543	0.000291164	0.000992374	0.0313172	0.031321	0.432831	0.999551	0.999951	0.457318	0.000522522	0.161419	0.99955	0.736928	0.863167	0.863243	0.867157	0.896029	0.938277	0.994757	0.988727	0.988734	0.988726	0.00513386	0.00126365	0.00125034	0.00121596	0.0155098	0.0156712	0.999998	0.542667	0.895523	0.851016	0.796772	0.0237051
PER067A1_B	HUP	0.0635289	7.06736e-05	6.9492e-05	0.000402734	0.000347467	0.0429748	0.0411305	0.11079	0.0870288	0.000275079	7.89633e-06	7.21725e-06	1.12253e-05	3.35828e-10	0.0714205	0.997872	0.99677	0.966945	0.96705	0.0747796	0.000129946	4.86703e-05	0.425676	0.112296	0.0940269	0.000431866	0.00740726	2.37744e-05	2.35747e-05	0.000392105	0.000518398	0.00382013	4.1901e-06	0.000780367	0.000760466	0.000756457	0.00447378	0.00495836	0.0049538	0.00444291	0.000355599	0.000167245	9.20849e-08	0.22932	0.00893168	0.00571839	0.0338841	0.179317
PER069A1_A	PAU	0.627193	0.997137	0.997166	0.997392	0.99945	0.057662	0.0427233	0.033361	0.246604	0.9999	0.999969	0.999969	0.999999	0.999997	0.0430254	0.84851	0.623248	0.533771	0.531658	0.23006	5.71286e-06	1.38499e-14	0.104827	0.667857	0.775077	0.780749	0.551669	0.940919	0.941349	0.941308	0.505827	0.00671328	0.00519143	0.0641803	0.0502114	3.09085e-06	0.237165	0.897009	0.909957	0.910915	0.563563	0.567209	0.0197417	0.0195247	0.0202289	1	0.999519	0.993839
PER069A1_A	INP	0.34873	0.00154647	0.0015199	0.000977115	8.56579e-05	0.941796	0.95681	0.962443	0.747677	1.99808e-05	1.4355e-06	2.09904e-06	9.04917e-08	2.58752e-06	0.93031	0.115411	0.368038	0.466139	0.468267	0.769839	3.92509e-09	4.49908e-11	0.234136	0.309407	0.204269	0.113946	2.39679e-13	0.0585898	0.0585437	0.0586119	0.493651	0.990273	0.994712	0.93582	0.949787	0.999996	0.757286	0.0775635	0.0645067	0.0638189	0.348214	0.34415	0.618467	0.977192	0.971612	3.64391e-13	0.000340268	3.5639e-05
PER069A1_A	HUP	0.0240764	0.00131633	0.0013146	0.00163129	0.000464115	0.000541507	0.00046702	0.00419653	0.00571968	7.99561e-05	2.9809e-05	2.92174e-05	1.31796e-06	6.39606e-09	0.0266647	0.0360793	0.00871342	8.95531e-05	7.5378e-05	0.000100125	0.999994	1	0.661037	0.0227357	0.0206545	0.105305	0.448331	0.000491177	0.000107601	8.00684e-05	0.000522339	0.00301351	9.62037e-05	1.02088e-07	1.88052e-06	6.19703e-07	0.0055493	0.0254279	0.0255362	0.0252666	0.0882236	0.0886415	0.361791	0.00328379	0.00815903	7.37922e-08	0.000140535	0.00612567
PER069A1_B	PAU	4.19084e-11	1.06311e-05	3.56506e-06	5.95777e-05	0.000123233	0.00122334	8.5083e-05	0.403639	0.41264	0.978239	0.978709	0.978718	0.956479	0.956844	0.749331	0.977169	0.954304	0.966075	0.966133	0.957689	7.69907e-05	0.00565222	0.234461	0.28805	0.278703	0.00558199	0.0137992	0.00377342	0.0335901	0.120573	0.978122	0.815697	0.808549	0.0115621	0.0102305	0.0100981	0.000483959	0.0475962	0.0475461	0.0453927	0.977325	0.977313	0.00846443	0.284576	0.111705	0.23855	0.22377	5.57852e-06
PER069A1_B	INP	1.08318e-07	0.999962	0.999969	0.999413	0.894031	0.633923	0.533502	0.0231566	0.0108168	0.00776884	0.0074746	0.00746619	0.00130243	0.00125337	0.014762	0.00175874	0.0401157	0.0338725	0.0338154	0.0254313	1.8066e-08	0.000142949	0.011692	0.667515	0.681188	0.722938	0.986025	0.996123	0.966336	0.879074	0.00928528	0.117282	0.123139	0.975516	0.988337	0.988551	0.999504	0.950629	0.950702	0.952591	0.022041	0.0222569	0.0359047	0.00908274	0.877806	0.117275	0.121841	0.99992
PER069A1_B	HUP	1	2.78395e-05	2.70069e-05	0.000526988	0.105846	0.364853	0.466413	0.573205	0.576544	0.0139922	0.0138161	0.0138156	0.0422184	0.0419023	0.235907	0.0210721	0.00558022	5.29348e-05	5.16973e-05	0.0168799	0.999923	0.994205	0.753847	0.0444355	0.0401088	0.27148	0.000175812	0.000103235	7.38823e-05	0.000353165	0.0125924	0.0670215	0.0683122	0.0129222	0.00143242	0.00135115	1.2497e-05	0.00177491	0.00175167	0.00201618	0.000633813	0.000429687	0.955631	0.706342	0.0104889	0.644175	0.654389	7.47855e-05
PER096A1_A	PAU	0.00896471	5.5696e-12	7.94722e-10	2.73611e-07	5.38042e-05	0.00144506	4.48778e-06	0.00054285	0.00162963	0.105521	0.106131	0.108167	0.971013	0.99818	0.00284978	3.83996e-05	0.00363044	0.0130736	0.0130655	0.972421	0.245438	0.247162	0.00134733	0.00201643	0.000558026	0.990028	0.00710316	0.00488902	0.00489282	0.0698268	0.981786	0.271083	0.26529	0.270997	0.271117	0.271215	0.0438892	0.0496468	0.0500725	0.82209	0.521166	0.517333	0.531484	0.626216	0.228743	0.0222465	0.0202046	0.00699566
PER096A1_A	INP	0.986406	0.999999	0.999999	0.985581	0.987137	0.976923	0.978632	0.106442	0.0967364	0.89291	0.892552	0.890505	0.0149222	0.000226992	0.995914	0.998309	0.995994	0.986835	0.986844	0.0256965	0.15257	0.153728	0.204732	0.997305	0.995444	0.00719308	0.992797	0.995109	0.995106	0.930056	0.0173209	0.645419	0.70499	0.725667	0.72555	0.725452	0.954569	0.947823	0.947619	0.173962	0.477211	0.481558	0.271433	0.124267	0.694999	0.977299	0.979762	0.993002
PER096A1_A	HUP	0.00462924	7.42848e-07	5.9723e-07	0.014419	0.0128088	0.0216324	0.0213632	0.893015	0.901634	0.00156906	0.00131682	0.0013273	0.014065	0.00159265	0.00123606	0.00165272	0.000375488	9.09713e-05	9.08926e-05	0.00188231	0.601992	0.59911	0.79392	0.000678362	0.00399837	0.00277931	0.000100194	1.6485e-06	8.58324e-07	0.000117327	0.000892877	0.0834979	0.0297198	0.00333652	0.00333308	0.00333306	0.00154178	0.00252987	0.00230816	0.0039482	0.00162247	0.00110909	0.197083	0.249517	0.0762574	0.000454141	3.36685e-05	2.39273e-06
PER096A1_B	PAU	0.973281	0.00453715	9.14928e-07	0.00651031	0.00618325	0.241772	0.00966785	0.842424	0.90894	0.517706	0.51852	0.520702	0.978869	0.998105	0.14579	0.00606856	0.00351552	0.00202684	0.00196437	1	0.996684	0.996693	0.0660428	0.976656	0.968114	0.00023036	0.188739	0.176001	0.175649	0.0994508	0.0833484	0.20872	0.208965	0.215103	0.222334	0.223412	0.0250929	0.0305448	0.03143	0.0457261	0.704449	0.701549	0.0162029	0.70928	3.67565e-05	0.0487621	0.00013619	1.9311e-09
PER096A1_B	INP	0.0265685	0.995463	0.999999	0.972623	0.973011	0.744909	0.823384	0.14907	0.0891283	0.482199	0.481468	0.479274	0.00163517	1.66375e-05	0.38318	0.266116	0.278989	0.369943	0.370039	1.41433e-07	0.00326026	0.00325467	0.932579	2.05443e-08	0.0102863	0.999592	0.811251	0.823999	0.824351	0.900365	0.862847	8.85189e-06	0.00432536	0.0642788	0.0663703	0.0662171	0.00565347	0.0124323	0.0122176	0.0116745	0.294414	0.297835	0.115786	0.0319615	1.89788e-15	0.888841	0.999597	1
PER096A1_B	HUP	0.000150712	5.33581e-08	2.81191e-07	0.0208665	0.0208055	0.0133191	0.166948	0.00850617	0.001932	9.56335e-05	1.17979e-05	2.39586e-05	0.0194959	0.00187818	0.471029	0.727815	0.717496	0.62803	0.627997	6.03336e-08	5.60281e-05	5.20621e-05	0.00137819	0.0233435	0.0215992	0.000177915	9.99026e-06	4.22192e-08	6.98925e-09	0.000184537	0.0538042	0.791271	0.78671	0.720618	0.711296	0.710371	0.969254	0.957023	0.956352	0.942599	0.00113663	0.000615438	0.868011	0.258758	0.999963	0.0623972	0.000267181	1.52568e-08
PER104A1_A	PAU	0.999966	2.43766e-09	1.66557e-06	0.0365652	0.0677742	0.088518	0.0884323	0.376189	0.334365	0.99827	0.998516	0.998544	1	1	0.388319	0.592418	0.601429	0.355996	0.340303	0.609729	0.456486	0.450865	0.487095	0.957859	0.943651	0.942557	0.556062	0.578548	0.578625	0.578811	0.549646	0.0778937	0.00010086	0.00173341	0.00149388	0.000134	0.829119	0.828921	0.828216	0.822899	0.00632215	0.00635759	0.228694	0.00571408	0.00369979	0.13931	0.0514186	1.75176e-10
PER104A1_A	INP	3.36239e-05	0.993049	0.993042	0.827861	0.80841	0.90846	0.908634	0.150026	0.0640369	0.00128625	0.00127436	0.00125414	2.20463e-11	3.29469e-13	0.345805	0.0626125	0.0375771	0.156042	0.159866	0.333885	0.427295	0.431776	0.389311	7.88931e-06	0.0168133	0.0216027	0.440632	0.421452	0.421375	0.421147	0.447223	0.121301	8.15938e-08	0.83238	0.832754	0.827852	0.165915	0.171036	0.171748	0.176678	0.966358	0.974124	0.728255	0.994262	0.983746	0.655306	0.936412	1
PER104A1_A	HUP	2.80368e-11	0.0069508	0.00695589	0.135574	0.123816	0.0030216	0.00293373	0.473785	0.601598	0.000443255	0.000209194	0.000201678	1.9942e-07	1.72466e-07	0.265876	0.344969	0.360994	0.487961	0.499831	0.0563861	0.11622	0.117359	0.123594	0.042133	0.0395358	0.0358401	0.00330567	4.62734e-07	8.87829e-08	4.2145e-05	0.00313104	0.800805	0.999899	0.165886	0.165752	0.172014	0.00496679	4.33781e-05	3.5558e-05	0.000422809	0.0273197	0.019518	0.0430513	2.38677e-05	0.0125539	0.205384	0.0121696	1.27557e-09
PER104A1_B	PAU	0.255462	0.995681	0.995778	0.984221	0.984717	0.982783	0.916079	0.988417	0.996099	0.9993	0.999583	0.999592	0.999708	0.997806	0.936971	0.999889	0.264826	0.0103854	0.00635869	0.618945	0.000460062	1.04499e-12	0.0418133	0.986267	0.988825	6.1689e-05	0.0321156	0.00188478	0.00188468	0.00187407	0.0139008	0.80102	0.862604	0.993512	0.993803	0.993909	0.996608	0.997994	0.997992	0.996949	0.671528	0.675109	0.833201	0.967468	0.077076	0.998378	0.0282083	0.0100159
PER104A1_B	INP	0.194578	0.00236157	0.00226274	0.0031991	0.00315873	0.017206	0.0829271	0.00826856	0.00296137	0.000498275	0.000401391	0.000393628	0.000237774	0.00215071	0.00636847	3.88272e-12	0.724444	0.916652	0.920331	0.260114	0.999535	1	0.957	1.27549e-05	0.00104445	0.999483	0.967866	0.998113	0.998109	0.997446	0.911109	0.0693295	0.00365112	0.000895253	0.000887285	0.000883897	0.00178403	0.00200512	0.0020057	0.00288622	0.25316	0.248555	0.0983386	0.0139969	0.85728	1.61607e-13	2.25173e-05	1.44619e-05
PER104A1_B	HUP	0.549961	0.00195779	0.00195949	0.0125803	0.0121239	1.11088e-05	0.000993772	0.00331443	0.00093923	0.00020143	1.52809e-05	1.48273e-05	5.45588e-05	4.36229e-05	0.0566603	0.000111398	0.0107299	0.0729624	0.0733099	0.12094	4.91937e-06	2.45974e-07	0.00118651	0.0137205	0.010131	0.00045548	1.87595e-05	1.93849e-06	6.19169e-06	0.000679869	0.0749903	0.12965	0.133744	0.00559242	0.00530982	0.00520734	0.00160815	4.78569e-07	2.01595e-06	0.000165105	0.0753119	0.0763357	0.0684602	0.0185346	0.0656443	0.00162231	0.971769	0.98997
PER122A1_A	PAU	0.525452	0.000235945	1.03094e-05	0.000211325	0.00119384	0.00433021	0.0041992	0.0037519	0.0806883	0.823278	0.827711	0.827817	0.999759	0.999849	0.03296	3.51929e-07	0.947932	0.902098	0.901863	1.2538e-06	9.78927e-05	0.000828801	0.102913	0.0194054	0.115439	0.215786	0.0157667	0.00906857	0.0090688	0.00898182	0.45998	0.394169	0.424789	0.999992	0.999846	0.999543	0.999264	0.999613	0.999932	0.999431	0.0274256	0.0267187	0.989479	0.261827	0.104826	0.973681	0.991738	0.975978
PER122A1_A	INP	0.362841	0.999613	0.99984	0.784808	0.781089	0.99136	0.991582	0.23622	0.244258	0.169906	0.171036	0.170943	0.000168151	0.000101061	0.0200585	3.48943e-08	0.000214716	0.0886076	0.0889545	0.000507248	0.000131371	0.0183023	0.880464	0.140607	0.109659	0.432575	0.984092	0.990928	0.990928	0.991002	0.502754	1.7596e-06	7.30498e-06	6.83166e-06	8.50253e-05	0.000113362	0.000426149	0.00033881	6.66195e-05	0.000481247	0.971116	0.973163	0.00240919	0.0204854	0.88569	0.00246673	0.00106668	9.08546e-05
PER122A1_A	HUP	0.111707	0.000150948	0.000150015	0.214981	0.217717	0.00430974	0.00421848	0.760028	0.675054	0.00681562	0.00125316	0.00124053	7.24316e-05	4.97338e-05	0.946982	1	0.0518533	0.00929444	0.0091823	0.999491	0.999771	0.980869	0.0166223	0.839987	0.774903	0.351638	0.000141143	3.22378e-06	2.97077e-06	1.61369e-05	0.0372663	0.605829	0.575204	1.10721e-06	6.85494e-05	0.000343947	0.000309842	4.77284e-05	1.61504e-06	8.73912e-05	0.0014582	0.000118154	0.00811219	0.717687	0.00948436	0.0238522	0.00719511	0.0239311
PER122A1_B	PAU	0.807444	0.000455427	0.000455442	1.57042e-05	9.88704e-08	0.0544802	0.0536907	0.231465	0.220549	0.288306	0.288557	0.288783	0.989224	0.994668	0.999639	0.181726	0.0130106	1.8885e-12	9.87434e-08	0.00086777	2.13899e-05	1.46031e-05	0.0440171	0.672518	0.0182542	4.40335e-05	0.998589	0.999804	0.999807	0.999648	0.987212	0.309953	0.338187	0.101399	0.00150537	0.00150325	0.00133434	0.0186682	0.0188229	0.359486	0.944467	0.943746	0.00876676	0.00451395	0.944418	0.791469	0.954525	0.971346
PER122A1_B	INP	0.182973	0.829939	0.833302	0.999897	0.9999	0.144719	0.141855	0.58122	0.576306	0.707203	0.708165	0.707951	0.00536441	0.00362363	0.000120328	0.664632	0.986424	1	0.999911	0.999132	9.8951e-06	9.16419e-06	0.763417	0.215696	0.979439	0.999904	0.00140967	0.00019575	0.000192969	0.00018646	0.00448746	8.83646e-06	0.308839	0.879348	0.998494	0.99848	0.992833	0.486281	0.482594	0.195162	0.0551608	0.0562354	0.732905	0.994743	0.000829267	0.201706	0.0454535	0.0286535
PER122A1_B	HUP	0.00958242	0.169605	0.166242	8.70305e-05	9.9765e-05	0.800801	0.804454	0.187314	0.203144	0.00449159	0.00327738	0.00326588	0.00541127	0.00170807	0.000240234	0.153642	0.00056527	1.90335e-13	8.87721e-05	6.62436e-07	0.999969	0.999976	0.192566	0.111787	0.00230633	5.21011e-05	1.53195e-06	1.06209e-07	5.81222e-08	0.000165746	0.00830104	0.690038	0.352974	0.0192524	4.25171e-07	1.70922e-05	0.00583256	0.495051	0.498583	0.445353	0.00037252	1.85289e-05	0.258328	0.000742743	0.0547526	0.006825	2.14078e-05	1.70858e-07
PER130A1_A	PAU	0.00872832	8.91096e-10	0.00361875	8.43742e-05	0.000885232	0.000133966	7.53728e-06	0.000724363	0.00260163	0.0164923	0.895621	0.897605	0.999663	0.999959	0.770323	0.000118253	0.00116976	0.00936606	0.00899234	0.789731	0.000560086	2.12815e-18	0.00957475	0.991743	0.99536	0.0211809	0.993894	0.997267	0.997289	0.997428	0.999172	0.620063	0.937582	0.98391	0.984064	0.984127	0.93408	0.999731	0.999013	0.989455	0.966942	0.966838	0.791077	0.884639	0.00109274	0.999695	0.751578	0.577276
PER130A1_A	INP	0.977183	0.643205	0.604631	0.576969	0.574761	0.00367257	0.00366287	7.47877e-05	8.35646e-05	4.28456e-08	0.00183025	0.00181583	5.25425e-08	1.30888e-08	0.0371373	0.00471943	0.00400247	0.255733	0.256205	0.20079	0.0201447	0.0201508	0.00302848	0.00150984	0.000539179	0.268229	0.00592439	0.0027067	0.00269035	0.00256188	0.000117359	8.38857e-08	0.0150383	0.0131191	0.0130181	0.0129653	0.0125313	0.000244073	0.000241861	0.00865647	0.0315275	0.0319168	0.102325	0.051357	9.51686e-13	6.48133e-08	0.221143	0.329343
PER130A1_A	HUP	0.014089	0.356795	0.39175	0.422947	0.424353	0.996193	0.99633	0.999201	0.997315	0.983508	0.102549	0.100579	0.000336456	4.12176e-05	0.19254	0.995162	0.994828	0.734901	0.734802	0.00947961	0.979295	0.979849	0.987397	0.00674676	0.00410109	0.71059	0.000181485	2.61331e-05	2.01619e-05	9.70801e-06	0.000710308	0.379936	0.04738	0.00297062	0.00291814	0.00290733	0.0533884	2.4563e-05	0.000745408	0.00188877	0.00153018	0.00124493	0.106597	0.064004	0.998907	0.000305146	0.0272796	0.0933807
PER130A1_B	PAU	0.991971	0.999935	0.999957	0.999348	0.99955	0.721802	0.711439	0.106062	0.000132154	0.999513	0.999525	0.999817	0.999999	1	0.626852	0.561937	0.489276	0.286123	0.283811	0.59478	1.7802e-05	1.64384e-14	0.2798	0.0452925	0.00317184	0.319171	0.0955692	0.0962369	0.096274	0.0964138	0.0939784	0.44146	0.44565	0.461428	0.461356	0.461227	0.564319	0.622405	0.622262	0.62089	0.506078	0.510647	0.989463	0.00266656	4.79269e-05	0.0176732	4.64703e-06	6.56905e-07
PER130A1_B	INP	0.00797811	6.46969e-05	4.1903e-05	0.000297303	0.000172465	0.27778	0.287928	0.613178	0.711267	0.000477571	0.000470533	0.000181916	3.69685e-09	2.16522e-15	0.0166831	0.0858571	0.442186	0.677814	0.680047	0.378109	3.18153e-06	1.69496e-13	0.164774	0.953636	0.996817	0.41409	0.872622	0.871945	0.87204	0.872505	0.867226	0.0318978	0.0275688	0.0276044	0.0276396	0.0277131	0.40967	0.377405	0.377592	0.378906	0.493208	0.488956	0.00225025	0.0508777	1.53163e-15	0.978197	0.999927	0.999999
PER130A1_B	HUP	5.03919e-05	2.83718e-07	1.22767e-06	0.000354266	0.000277668	0.000417544	0.000633613	0.28076	0.288601	9.66398e-06	4.38527e-06	8.30102e-07	5.83584e-07	1.86311e-12	0.356465	0.352206	0.0685386	0.0360628	0.0361419	0.0271111	0.999979	1	0.555426	0.00107153	1.12209e-05	0.266739	0.0318086	0.0318178	0.0316865	0.0310809	0.0387955	0.526642	0.526781	0.510967	0.511005	0.51106	0.026011	0.000190081	0.000146102	0.000203811	0.00071371	0.000397524	0.00828647	0.946456	0.999952	0.00412947	6.81226e-05	1.28097e-08
PER157A1_A	PAU	0.999401	0.678381	0.67797	0.90646	0.918071	0.999875	0.999924	0.77011	8.29682e-06	0.00104476	0.00098531	0.000984912	0.999792	0.999954	0.000515422	0.217055	0.113388	0.119716	0.119777	0.663894	0.0878175	0.0854781	0.0807637	0.983248	0.981932	0.72713	0.982456	0.987177	0.987222	0.988648	0.994423	0.0215892	0.0205611	0.224261	0.22586	0.22618	0.00622021	0.000292224	0.108023	0.113461	5.04464e-09	0.00546339	0.0802403	0.00760849	0.321267	0.949469	0.990724	0.998377
PER157A1_A	INP	0.000599195	0.321618	0.322004	0.0917592	0.0724828	0.000120357	7.43625e-05	0.214931	0.97331	0.998953	0.999014	0.999015	0.000133366	4.49066e-05	0.999416	0.000476964	0.000382528	0.00857143	0.0085812	0.335821	0.130143	0.130439	0.090291	3.89924e-07	0.00339999	0.100157	0.0173652	0.0127454	0.0127006	0.0112423	0.00232494	0.972511	0.978949	0.775645	0.774048	0.773099	0.0858064	0.0155051	0.0152126	0.054309	0.964929	0.973116	0.857698	0.217713	0.664536	0.0375457	0.00878932	0.00154448
PER157A1_A	HUP	2.53513e-08	4.53835e-07	2.61664e-05	0.00178112	0.0094462	4.75204e-06	1.3953e-06	0.014959	0.026682	2.48944e-06	2.24235e-07	4.59708e-07	7.42593e-05	1.05687e-06	6.81597e-05	0.782468	0.886229	0.871712	0.871642	0.000284891	0.782039	0.784083	0.828945	0.0167511	0.0146677	0.172713	0.000178447	7.7232e-05	7.71546e-05	0.000109771	0.00325183	0.00589972	0.00048991	9.35828e-05	9.14356e-05	0.000720985	0.907973	0.984203	0.876764	0.83223	0.0350708	0.0214211	0.0620613	0.774679	0.0141977	0.0129855	0.000487033	7.84658e-05
PER157A1_B	PAU	0.866388	3.71964e-09	3.66292e-06	0.82484	0.88203	0.744371	0.752957	0.947981	0.968489	0.371079	0.371222	0.371177	0.534354	0.569931	0.355721	0.886876	0.00674252	1.02196e-05	2.21577e-09	0.659457	0.0304738	6.59691e-14	0.0131904	0.540125	0.528213	0.00505865	7.94617e-07	0.000210825	0.00149002	0.00478466	0.0282746	0.254838	0.189053	0.00042798	8.25175e-05	2.93244e-05	0.196266	0.827532	0.8346	0.859962	0.999992	0.999766	0.999861	0.956361	0.888985	0.952256	0.975428	0.989543
PER157A1_B	INP	0.106768	0.999973	0.999971	0.158305	0.0194677	0.254463	0.246154	0.0506725	0.0302816	0.628229	0.628141	0.628194	0.464884	0.429604	0.53033	5.42388e-07	2.48443e-05	0.000209793	0.000206274	0.120509	0.00164992	9.8278e-06	0.0367232	0.398268	0.429618	0.993649	0.999924	0.999736	0.998458	0.992966	0.855687	0.000334753	0.501363	0.999566	0.999917	0.999971	0.798196	0.165658	0.158789	0.135085	3.55304e-06	0.000227091	0.000134228	0.00655485	0.0646949	0.000738779	0.000125382	6.9449e-06
PER157A1_B	HUP	0.0268445	2.65318e-05	2.56636e-05	0.0168551	0.0985022	0.0011661	0.000888771	0.00134636	0.00122981	0.000692096	0.000636958	0.000629199	0.000762567	0.00046468	0.113949	0.113123	0.993233	0.99978	0.999794	0.220033	0.967876	0.99999	0.950086	0.0616067	0.0421697	0.00129196	7.56192e-05	5.26934e-05	5.24553e-05	0.00224965	0.116039	0.744827	0.309584	6.27043e-06	8.29044e-08	1.7102e-07	0.00553779	0.00680998	0.00661112	0.00495205	4.12661e-06	6.78171e-06	4.71178e-06	0.037084	0.0463206	0.0470051	0.0244471	0.0104505
PER186A1_A	PAU	1.5379e-05	3.7874e-09	7.38223e-07	1.94609e-06	6.79435e-05	0.394736	0.391309	0.00463655	8.33845e-05	0.000113277	1.62865e-07	0.00322901	0.934415	0.999164	0.0118755	0.933428	0.96596	0.997992	0.997999	0.0355227	1.81509e-05	7.90033e-21	0.000846632	0.000575854	0.000202375	0.000156624	0.214051	0.217274	0.219866	0.222827	0.230498	0.0102604	0.00389656	0.0432297	0.0433082	0.0436759	0.21506	0.998418	0.998413	0.980384	1.27574e-05	0.000958819	0.0399434	5.57735e-07	0.843819	0.605929	0.636185	0.671526
PER186A1_A	INP	0.0012778	0.000315575	0.000314303	0.0111496	0.0332517	0.0354414	0.0322692	0.205122	6.01627e-05	1.58123e-05	1.24148e-05	0.000153999	0.00875676	1.14647e-07	0.981486	0.000145828	0.00488292	0.00158104	0.00157971	0.964052	1.14025e-05	7.70571e-06	0.0038284	0.999423	0.999626	0.260353	0.13752	0.135348	0.136745	0.136944	0.125794	0.972662	0.994597	0.947618	0.947737	0.947322	0.0431862	0.00156923	0.00156737	0.0123943	0.714464	0.716059	0.921412	0.999999	0.11276	0.043218	0.00511705	0.00236674
PER186A1_A	HUP	0.998707	0.999684	0.999685	0.988848	0.96668	0.569822	0.576421	0.790241	0.999856	0.999871	0.999987	0.996617	0.0568279	0.000835411	0.00663891	0.0664265	0.0291568	0.000427128	0.000421368	0.000425692	0.99997	0.999992	0.995325	1.16334e-06	0.00017207	0.73949	0.648428	0.647377	0.64339	0.640229	0.643708	0.0170772	0.00150635	0.00915262	0.00895442	0.00900248	0.741754	1.31889e-05	1.97184e-05	0.00722124	0.285523	0.282982	0.0386448	7.61453e-11	0.0434219	0.350853	0.358698	0.326108
PER186A1_B	PAU	0.956792	0.0139571	0.0138358	0.0601105	0.0625145	0.180436	2.90833e-08	0.00268005	0.276706	0.000473542	0.000190687	0.0001907	0.0173141	0.0173003	4.9544e-06	6.61534e-06	0.000390109	4.72971e-05	3.50389e-05	0.00242086	0.00884525	1.12868e-23	6.63598e-05	0.530507	0.511831	1.08353e-11	0.000116172	1.59363e-06	1.83936e-05	2.06898e-05	0.00156978	0.299282	0.265083	0.221653	0.199244	0.178167	0.00882417	0.0110066	0.00721207	2.2216e-11	0.219298	0.211642	3.53318e-49	0.0709202	0.00228592	0.207102	0.214765	0.000549542
PER186A1_B	INP	0.0426741	0.980482	0.980604	0.510377	0.482417	0.0468863	5.28488e-09	3.23332e-05	0.142073	4.01694e-05	2.38241e-05	2.37734e-05	0.00158553	0.000226864	0.999994	0.93821	0.963146	0.948747	0.948745	0.00842317	0.00272968	3.50659e-14	4.00536e-05	0.000446357	0.0129196	0.00332671	0.917019	0.916774	0.913035	0.0368769	0.0325667	0.0386489	0.0138841	0.00715521	0.00723711	0.00736974	0.000274186	0.00809612	0.00781937	0.000193878	0.099325	0.0987529	1.45301e-22	0.0247289	6.25469e-05	0.263696	0.183375	0.0120189
PER186A1_B	HUP	0.000533817	0.00556046	0.00556028	0.429513	0.455069	0.772677	1	0.997288	0.581221	0.999486	0.999785	0.999786	0.9811	0.982473	1.03674e-06	0.0617833	0.0364639	0.0512057	0.0512201	0.989156	0.988425	1	0.999894	0.469047	0.47525	0.996673	0.0828646	0.0832248	0.0869466	0.963102	0.965864	0.662069	0.721033	0.771192	0.793519	0.814464	0.990902	0.980897	0.984969	0.999806	0.681377	0.689605	1	0.904351	0.997652	0.529202	0.60186	0.987432
PER201A1_A	PAU	0.000206524	4.0648e-06	2.99794e-05	1.44651e-06	0.060294	0.000720228	0.0006299	0.0465159	0.99049	0.00188505	0.00188239	0.00188209	0.00658232	0.0064755	0.00159178	0.000153966	0.00849062	0.000157579	5.59651e-09	0.000403752	0.715637	0.756005	0.82297	0.110025	0.00992484	0.070444	0.0021656	2.96286e-05	2.92154e-05	0.000411697	7.78773e-06	0.106856	0.0586646	0.0595154	0.0559138	0.0479309	3.391e-05	0.0048461	0.00485641	0.0201804	0.999795	0.992589	0.000151351	8.01968e-36	0.570358	0.127855	0.118071	0.0847191
PER201A1_A	INP	0.90759	0.00039235	0.000369588	1.8798e-05	9.02019e-05	0.139334	0.14002	0.00738803	0.00101003	0.998028	0.998031	0.998032	0.992184	0.992473	0.000259788	0.00393032	0.432515	0.695276	0.678983	0.00238283	0.184968	0.189513	0.168836	5.77425e-07	0.000314971	0.479489	0.00675388	0.011394	0.0113833	0.0113923	0.000664797	0.0181285	0.000111976	0.00195661	0.0019515	0.00195366	1.67648e-06	0.00385183	0.00384901	0.0271358	5.95755e-06	0.00146789	0.173547	3.73008e-21	0.385251	0.0326242	0.022004	5.11121e-05
PER201A1_A	HUP	0.0922036	0.999604	0.9996	0.99998	0.939616	0.859946	0.85935	0.946096	0.00850046	8.7318e-05	8.62358e-05	8.61874e-05	0.00123383	0.0010517	0.998148	0.995916	0.558995	0.304567	0.321017	0.997213	0.0993949	0.0544821	0.00819372	0.889974	0.98976	0.450067	0.991081	0.988576	0.988587	0.988196	0.999327	0.875015	0.941223	0.938528	0.942135	0.950115	0.999964	0.991302	0.991295	0.952684	0.000199542	0.0059436	0.826302	1	0.0443903	0.839521	0.859925	0.91523
PER201A1_B	PAU	0.0360271	1.54105e-20	0.00010453	0.524047	0.565493	0.169375	0.1688	0.13105	0.992893	0.000282661	4.87287e-10	0.66629	0.661434	0.663031	0.00241718	3.5754e-05	0.0100531	3.11113e-06	9.02758e-11	4.57561e-07	7.22623e-05	5.34593e-12	5.60903e-08	0.00393432	4.9039e-05	1.05209e-11	0.00712854	0.00649019	0.0064074	0.0232355	0.256047	0.589578	0.862071	0.999989	0.99999	0.999969	0.460939	0.458255	0.459149	0.465648	0.000741357	0.328014	7.28342e-08	2.25362e-06	6.01675e-05	0.960523	0.970744	0.719449
PER201A1_B	INP	0.200556	1	0.999286	0.397627	0.34994	0.624019	0.622419	0.0481955	0.00104649	0.000281922	4.72048e-07	0.00666686	0.0802015	0.0806201	0.000267211	8.46931e-05	0.00106914	1.38613e-05	1.34266e-05	8.38509e-06	2.54223e-05	5.33149e-08	1.23983e-05	0.925216	0.999647	6.12665e-06	0.990996	0.993459	0.993588	0.974868	0.673369	1.75408e-07	3.09043e-08	1.96608e-06	1.91134e-06	8.41168e-06	0.168855	0.0182732	0.0163708	0.0286134	0.682156	0.668184	0.00014081	8.55622e-05	2.02261e-24	2.31471e-05	0.00271247	1.90593e-05
PER201A1_B	HUP	0.763417	5.917e-08	0.000609428	0.0783264	0.0845673	0.206606	0.208781	0.820754	0.00606055	0.999435	1	0.327043	0.258365	0.256349	0.997316	0.99988	0.988878	0.999983	0.999987	0.999991	0.999902	1	0.999988	0.0708498	0.000304365	0.999994	0.00187563	5.09179e-05	4.45135e-06	0.00189644	0.070584	0.410422	0.137929	8.77044e-06	7.92824e-06	2.25591e-05	0.370205	0.523472	0.52448	0.505739	0.317103	0.0038021	0.999859	0.999912	0.99994	0.0394538	0.0265436	0.280532
PER207A1_A	PAU	2.81354e-06	0.998889	0.997772	0.981987	0.982364	0.000484207	0.000765236	0.726118	0.699659	0.773983	0.832181	0.833387	0.996166	0.999999	0.234536	0.998944	0.97391	0.0395756	0.0395332	0.0445827	5.17563e-10	1.09567e-08	0.00209906	0.960322	0.94302	0.00350074	0.000287767	2.50242e-08	1.95097e-07	3.07697e-05	0.00194764	0.968317	0.97594	0.96963	0.969573	0.969344	0.953893	0.968372	0.972391	0.972352	0.0635029	0.0619937	0.352282	0.066242	0.68493	0.0422207	2.25072e-08	0.947961
PER207A1_A	INP	0.999671	0.0011039	0.000914634	0.00077282	0.000715149	0.000188577	0.00127445	0.0102189	0.00298557	1.82578e-05	5.05217e-07	0.000166269	4.25697e-06	1.86163e-08	0.627559	4.48637e-06	0.0248422	0.960386	0.960429	0.0874934	2.73416e-12	0.900736	0.997741	1.88265e-06	0.0197889	0.995049	0.999427	0.999997	0.999997	0.999969	0.997956	0.0232248	0.0171592	0.0168177	0.0168486	0.016942	0.00323157	0.000706233	0.000563071	0.00337811	0.936442	0.937999	0.564034	0.932918	0.306531	0.000855935	2.58608e-14	0.00981291
PER207A1_A	HUP	0.000326181	7.01713e-06	0.00131319	0.0172405	0.0169207	0.999327	0.99796	0.263663	0.297355	0.225999	0.167818	0.166446	0.00382931	6.00307e-07	0.137904	0.00105167	0.00124826	3.7931e-05	3.78448e-05	0.867924	1	0.0992638	0.000159875	0.0396758	0.0371908	0.00144999	0.000285375	3.01186e-06	3.00288e-06	5.62525e-07	9.61301e-05	0.0084587	0.00690111	0.0135524	0.0135781	0.0137136	0.0428756	0.0309221	0.0270461	0.0242702	5.50935e-05	7.47954e-06	0.0836842	0.000840216	0.00853904	0.956923	1	0.0422263
PER207A1_B	PAU	0.99398	0.0336351	0.029069	0.0256774	0.94771	0.0274105	0.00424559	0.0022124	0.0384644	0.999818	0.99985	0.99985	1	0.999998	0.19268	0.240699	0.194449	0.00479455	4.92512e-07	0.382766	0.986724	0.987084	0.983783	0.0387454	0.0334394	0.957805	0.999238	0.99978	0.999827	0.999884	0.994661	0.414349	0.41258	0.499555	0.500596	0.501575	0.986559	0.998911	0.999145	0.999841	0.90734	0.907615	0.768635	0.928762	0.0804733	0.079112	0.00129045	2.73174e-08
PER207A1_B	INP	0.00600241	0.931956	0.936326	0.686857	0.000136805	0.952009	0.974867	0.000376529	0.00161609	5.70057e-05	4.92521e-05	4.90906e-05	3.54729e-13	1.03688e-06	0.441053	0.0345843	0.017126	0.000374952	0.000365712	0.615129	0.0132322	0.012877	0.0120989	0.614542	0.598447	0.0150187	0.000748419	0.000218778	0.000173086	0.000109638	0.00139184	0.581472	0.586188	0.500078	0.499037	0.497652	0.00983646	0.000979209	0.000823181	0.000144348	0.076363	0.0766694	0.14984	0.0351345	8.3765e-17	0.876024	0.998571	0.999993
PER207A1_B	HUP	1.78144e-05	0.0344085	0.0346053	0.287466	0.0521533	0.0205804	0.0208869	0.997411	0.959919	0.000124826	0.000100895	0.000100651	6.65094e-08	1.3072e-06	0.366267	0.724717	0.788425	0.994831	0.999634	0.00210559	4.42775e-05	3.90131e-05	0.00411791	0.346713	0.368113	0.0271761	1.40535e-05	1.36866e-06	2.26206e-07	6.14698e-06	0.00394755	0.0041792	0.00123163	0.000367064	0.000367296	0.000772864	0.00360502	0.000110146	3.18807e-05	1.42564e-05	0.0162972	0.015716	0.0815256	0.0361032	0.919527	0.0448642	0.000138767	7.38711e-06
PER212A1_A	PAU	0.787649	0.0162924	0.0163065	0.854482	0.915166	0.782863	0.77147	0.972948	0.977248	0.981235	0.981257	0.981302	0.996639	0.999967	0.138659	0.956899	0.700476	0.000140348	7.06751e-05	0.00325028	0.000828488	0.0205509	0.000130175	0.0163721	0.00488613	0.537349	0.220043	0.208325	0.208037	0.208358	0.223661	0.0323848	1.63973e-05	4.4079e-05	4.3312e-05	0.000266722	0.31297	0.280169	0.27528	0.271227	0.102817	0.102692	0.00698402	1.71234e-09	0.805397	0.23004	0.143407	0.0632186
PER212A1_A	INP	0.200796	0.119667	0.119692	0.0103151	0.000980952	0.166939	0.17689	0.024436	0.0199299	0.00941606	0.00941548	0.00938333	0.000687218	3.29872e-05	0.0076559	2.61576e-05	0.258521	0.999549	0.999365	0.00893707	2.82849e-07	0.0334388	0.731066	0.979235	0.990519	0.242602	0.778645	0.7916	0.791963	0.791617	0.723945	0.127964	4.8515e-13	0.00243017	0.00243231	0.0299825	0.157807	0.14277	0.143326	0.141307	0.885122	0.888084	0.0545605	3.81406e-05	3.66258e-06	0.745825	0.853015	0.936774
PER212A1_A	HUP	0.0115542	0.864041	0.864001	0.135203	0.0838531	0.050198	0.0516401	0.00261617	0.00282256	0.00934925	0.00932796	0.00931496	0.00267378	1.04717e-07	0.853685	0.0430746	0.041003	0.000310355	0.000564612	0.987813	0.999171	0.94601	0.268804	0.00439263	0.00459515	0.220048	0.00131176	7.57392e-05	4.66162e-07	2.5296e-05	0.0523943	0.839651	0.999984	0.997526	0.997524	0.969751	0.529224	0.57706	0.581395	0.587467	0.0120608	0.00922374	0.938455	0.999962	0.194599	0.024135	0.00357805	7.24429e-06
PER212A1_B	PAU	0.962966	0.0299264	0.0303135	0.0890229	0.0895151	0.000365549	0.000355399	0.528791	0.642097	0.998824	0.999698	0.999698	0.998017	0.998075	0.999858	0.805098	0.966982	0.194962	0.193067	0.966529	0.000857854	0.00194098	4.23383e-05	0.000486958	0.00850234	0.935652	0.632806	0.627414	0.630928	0.663769	0.0932464	0.843635	0.880011	0.918799	0.921507	0.921755	0.347671	0.385181	0.385158	0.411862	0.969285	0.969043	0.0247076	0.276336	0.989232	0.0380443	0.0167124	0.989587
PER212A1_B	INP	0.0365609	0.542261	0.548115	0.899677	0.899336	0.99961	0.999626	0.470261	0.32825	0.000885703	2.76429e-05	2.7485e-05	0.000217546	0.000203048	7.90301e-05	0.00486431	0.000103892	0.783881	0.785726	0.0334399	4.20449e-08	0.000318227	0.00241461	0.0440985	0.0422303	0.0298605	0.367027	0.368848	0.36532	0.327636	0.173785	0.0442625	0.00643841	0.0616686	0.0621983	0.061947	0.352998	0.602372	0.605931	0.579678	0.0190332	0.0192626	0.973969	0.533114	3.54005e-10	0.956837	0.982092	0.001604
PER212A1_B	HUP	0.000472735	0.427813	0.421572	0.0112998	0.0111493	2.40418e-05	1.83273e-05	0.000948233	0.0296529	0.000289914	0.000274309	0.000274291	0.00176503	0.00172241	6.31425e-05	0.190037	0.0329144	0.0211569	0.0212077	3.13107e-05	0.999142	0.997741	0.997543	0.955415	0.949267	0.034488	0.000166921	0.00373799	0.00375203	0.00859517	0.732969	0.112103	0.11355	0.0195326	0.0162949	0.0162977	0.299331	0.0124465	0.00891072	0.00845974	0.0116819	0.0116942	0.00132362	0.19055	0.0107679	0.00511897	0.00119586	0.00880856
PER260A1_A	PAU	0.132025	0.00169866	0.00169783	0.611004	0.616046	2.37154e-05	1.50764e-05	0.0721209	4.77223e-07	0.00561397	0.00545478	0.00545477	0.0128938	0.012838	0.933018	0.961438	0.924558	0.008284	0.00719156	0.977127	0.997465	0.997873	0.996919	0.0167416	0.0103074	0.266981	0.0228307	0.00125046	0.000548684	2.84081e-09	0.000205311	0.738698	0.750088	0.804844	0.807868	0.809147	0.0528652	0.101075	0.101121	0.101294	0.521453	0.517273	0.473703	0.268967	0.00515445	0.900873	0.968508	0.999119
PER260A1_A	INP	0.848715	0.00119165	0.00119074	0.140016	0.142859	0.999973	0.999966	0.925464	0.998879	0.979006	0.979153	0.979162	0.976911	0.977516	0.0122955	0.0165153	0.0598184	0.988142	0.98923	0.022421	0.00032732	0.000286008	0.00265131	0.981727	0.988871	0.437193	0.977168	0.998716	0.999426	1	0.999792	0.256996	0.24761	0.194609	0.191585	0.189999	0.000717371	0.017964	0.0179219	0.0221269	0.476832	0.481412	0.266798	0.311334	0.991409	0.0172306	0.00224916	0.000352078
PER260A1_A	HUP	0.0192599	0.99711	0.997111	0.24898	0.241095	3.12189e-06	1.90792e-05	0.00241561	0.0011201	0.0153802	0.0153918	0.0153828	0.0101951	0.00964626	0.0546862	0.0220469	0.0156235	0.00357444	0.00357875	0.000452411	0.00220743	0.00184054	0.000429253	0.00153098	0.00082145	0.295826	9.31902e-07	3.32576e-05	2.52595e-05	2.44436e-13	2.29674e-06	0.00430649	0.00230172	0.000546462	0.000547498	0.000854224	0.946417	0.880961	0.880957	0.876579	0.00171553	0.00131476	0.259499	0.419699	0.00343611	0.0818963	0.0292426	0.00052874
PER260A1_B	PAU	0.99305	2.71878e-08	0.00662525	0.727729	0.786201	0.459216	0.459666	0.67238	0.677986	0.999305	0.99973	0.999733	0.999341	0.997556	0.981441	4.51861e-09	0.000168314	0.000758696	0.000618189	0.195392	0.002192	9.05695e-05	0.893579	0.000240128	0.00219216	0.67303	0.855366	0.887953	0.887978	0.887812	0.873051	0.0137624	0.0123873	0.121715	0.12218	0.123621	0.308108	0.995738	0.996697	0.99702	0.700017	0.69745	0.363609	4.36169e-05	3.93574e-05	0.828097	0.855224	0.92793
PER260A1_B	INP	0.00686663	0.99765	0.991036	0.27193	0.207541	0.53192	0.531729	0.0765974	0.0164158	0.000242586	0.000233869	0.000231879	0.000537091	0.00233026	0.00112169	0.000916825	0.999821	0.967133	0.967281	0.802686	9.90094e-05	3.70579e-07	0.000655117	0.578113	0.643669	0.132989	0.122864	0.112045	0.112022	0.112	0.118361	0.981376	0.987324	0.878257	0.877792	0.875807	0.0546439	0.0020181	0.00184656	0.0016577	0.298301	0.301592	0.151083	0.0253428	1.13377e-15	0.0231077	0.00141898	0.00401128
PER260A1_B	HUP	8.36688e-05	0.00234987	0.00233919	0.000340715	0.0062584	0.00886422	0.00860489	0.251023	0.305598	0.00045195	3.63848e-05	3.47917e-05	0.000121939	0.000113302	0.0174371	0.999083	1.05572e-05	0.0321088	0.0321012	0.00192235	0.997709	0.999909	0.105766	0.421647	0.354139	0.193981	0.0217697	1.79492e-06	6.50787e-07	0.000187708	0.00858781	0.00486131	0.000288779	2.87513e-05	2.7364e-05	0.00057209	0.637248	0.00224391	0.00145685	0.00132243	0.00168179	0.00095801	0.485308	0.974614	0.999961	0.148795	0.143357	0.0680582
LC2176A1_A	PAU	0.999898	0.999975	0.999967	0.999817	0.999859	0.999719	0.999948	0.994135	0.995096	0.998318	0.999467	0.99947	0.999989	0.999773	0.999034	0.999894	0.989576	1	1	0.985798	0.987821	0.987808	0.999777	0.999418	0.999949	0.996845	0.999914	0.999976	0.999976	0.99992	0.999208	0.999472	0.99996	1	1	0.99999	0.999992	0.999981	0.999986	0.9999	0.992498	0.992601	0.999798	0.996419	0.999977	1	0.999985	0.999991
LC2176A1_A	INP	9.84955e-05	2.49614e-05	1.88991e-05	1.09894e-05	3.19638e-06	0.000162991	4.75832e-05	0.00559745	0.00454909	2.04687e-06	8.50825e-09	3.41157e-07	4.26708e-18	6.97584e-05	0.000359824	5.04237e-06	0.0104035	2.05574e-07	3.9053e-09	0.0141931	0.0117881	0.0118011	0.000183869	8.70824e-05	3.81094e-06	0.00162163	8.63799e-05	2.39904e-05	2.36887e-05	7.67921e-05	0.000593113	0.000456134	5.96694e-06	6.87064e-09	5.05457e-09	5.4872e-06	7.00144e-06	1.74201e-05	1.42735e-05	9.4067e-05	0.00549898	0.00542638	8.87523e-05	0.00306171	1.99824e-06	2.15312e-14	1.46695e-05	9.77109e-07
LC2176A1_A	HUP	3.42971e-06	8.11206e-09	1.37352e-05	0.000171542	0.000137883	0.000117991	4.57724e-06	0.000267076	0.000354453	0.00167978	0.000532856	0.00052972	1.06228e-05	0.000157178	0.000605761	0.000100516	2.06093e-05	7.93632e-08	6.28544e-11	8.87027e-06	0.000390783	0.000391177	3.86994e-05	0.000494926	4.6863e-05	0.00153373	9.49542e-08	2.03141e-10	3.244e-11	3.70214e-06	0.000198452	7.169e-05	3.3831e-05	8.4625e-10	1.6203e-15	4.54021e-06	7.93978e-07	1.49951e-06	1.34112e-07	5.68136e-06	0.00200329	0.00197284	0.000113209	0.00051966	2.08279e-05	3.45752e-09	4.18032e-07	7.65402e-06
LC2176A1_B	PAU	0.999998	0.999999	1	1	1	1	1	0.999941	0.999988	1	1	1	1	1	0.999971	0.999994	0.999999	1	1	1	1	1	0.999908	0.999997	1	0.999923	0.999951	1	1	1	1	0.999898	0.999987	0.999998	0.999998	0.999997	0.999957	1	1	0.979057	1	0.999993	0.999997	0.999474	0.998624	0.99953	0.999827	0.99999
LC2176A1_B	INP	2.4322e-06	7.05726e-07	1.5279e-09	1.58221e-07	7.93839e-12	1.51127e-07	3.32152e-08	5.89005e-05	1.10904e-05	7.39554e-08	2.09185e-10	4.81469e-09	2.67997e-11	6.22889e-18	8.19497e-06	7.31227e-09	1.75384e-08	4.49192e-08	3.54265e-09	2.23189e-12	1.77029e-07	1.77401e-07	6.76769e-05	8.4232e-14	1.50509e-09	6.21627e-05	1.94198e-07	1.36493e-09	3.45343e-09	4.31917e-07	2.04326e-12	8.69424e-05	1.18912e-05	1.85751e-06	1.81856e-06	2.58979e-06	2.62855e-05	4.98148e-10	5.61925e-09	0.0203038	8.48073e-09	7.29982e-06	2.8324e-06	0.000167484	0.00108286	2.29435e-05	7.9538e-06	1.10233e-07
LC2176A1_B	HUP	4.04199e-09	1.01168e-09	3.03466e-10	3.41044e-08	3.62532e-09	1.10687e-07	7.83953e-08	4.85836e-07	7.94727e-07	1.22007e-07	6.93857e-10	5.24017e-10	4.12684e-09	3.62071e-12	2.06759e-05	5.83026e-06	8.2513e-07	2.06361e-07	7.71979e-10	1.35649e-12	1.27368e-08	1.90367e-08	2.41562e-05	2.5375e-06	1.41972e-08	1.47655e-05	4.87973e-05	3.81931e-10	4.6144e-12	6.08287e-08	3.6477e-08	1.54548e-05	9.6784e-07	4.43444e-09	2.11709e-09	1.59904e-07	1.62254e-05	2.19122e-20	1.86164e-10	0.000639049	1.4747e-08	8.25526e-08	3.27935e-08	0.000358819	0.000293599	0.000446983	0.000165514	9.94396e-06
LC2289A1_A	PAU	0.999999	0.999999	1	1	1	1	0.999988	0.999762	0.999986	0.999987	1	1	0.999999	1	0.966659	0.999954	0.99994	1	1	0.999999	0.999999	1	0.999979	0.998402	0.998683	0.999848	0.999345	1	1	1	0.999997	0.999479	0.999997	1	0.999984	0.999984	0.995572	0.999999	1	0.999993	0.999671	0.999686	0.996994	0.741953	0.98486	1	0.999996	0.999971
LC2289A1_A	INP	3.34669e-07	1.79442e-07	3.88914e-10	5.47219e-08	2.08332e-14	2.43106e-08	1.42924e-08	5.16132e-05	2.59731e-06	7.48146e-06	2.34007e-11	6.57253e-12	1.40222e-09	1.70803e-17	0.000199083	8.45296e-11	5.4279e-07	3.29553e-09	7.21875e-13	2.05608e-07	8.80727e-08	6.70466e-08	4.25495e-08	1.02705e-06	0.00013457	2.08719e-05	6.94315e-08	5.17153e-11	2.16249e-10	2.53132e-08	6.73628e-09	6.64667e-05	2.16292e-10	1.04858e-09	6.4228e-08	1.87826e-07	0.000575165	2.52207e-07	7.98833e-09	1.25288e-06	1.0662e-05	9.91485e-06	0.000909358	0.0035857	0.00319606	3.11617e-15	2.09703e-06	1.39947e-07
LC2289A1_A	HUP	7.8136e-07	5.3268e-07	3.16658e-08	4.39127e-07	2.86046e-09	9.62671e-09	1.16577e-05	0.000186646	1.18915e-05	5.33411e-06	2.26928e-08	4.9457e-11	6.53551e-07	1.64401e-11	0.0331418	4.61352e-05	5.93885e-05	3.31432e-07	7.43513e-13	6.12926e-07	7.6188e-07	2.57673e-07	2.10293e-05	0.00159702	0.00118223	0.000131333	0.000654506	3.07263e-09	6.85065e-13	1.74554e-07	3.03416e-06	0.0004541	2.52818e-06	3.76728e-09	1.6014e-05	1.58462e-05	0.00385246	6.96127e-07	3.73208e-08	5.83307e-06	0.000318631	0.000304277	0.00209701	0.254461	0.0119436	1.32776e-08	1.58617e-06	2.91013e-05
LC2289A1_B	PAU	0.999939	0.999974	0.999978	0.999999	1	0.999843	0.999809	0.999829	0.999736	1	1	1	0.999873	0.999651	1	1	0.993787	0.993868	0.993901	0.999974	0.999495	0.999564	0.99995	0.999996	0.999858	0.999927	0.999952	1	1	0.999999	0.999996	0.999698	0.999963	1	1	1	0.99997	1	0.999999	0.999991	1	1	0.998052	0.999258	1	0.999902	0.999868	0.999931
LC2289A1_B	INP	6.0571e-05	2.56884e-05	2.20698e-05	9.06425e-07	1.362e-09	0.000156039	0.000190749	0.000160537	0.000257462	5.30644e-08	2.92276e-09	5.01746e-09	1.13058e-09	1.24591e-06	6.03452e-10	1.50242e-11	0.00618435	0.00606933	0.00603849	2.59378e-05	0.000505125	0.000436256	1.73185e-05	6.41349e-16	0.00011151	7.25006e-05	4.83351e-05	2.04282e-07	1.57658e-07	1.43209e-06	3.38887e-07	0.000290078	3.64781e-05	1.06646e-07	1.77284e-08	3.74781e-07	2.83736e-05	8.45386e-08	1.28785e-06	8.07486e-06	9.46225e-08	4.78411e-08	0.0018817	0.000571974	2.90074e-26	8.26383e-06	0.000131354	6.91083e-05
LC2289A1_B	HUP	4.4848e-09	6.4295e-10	2.89384e-08	3.72319e-07	1.31003e-07	5.37837e-07	5.46446e-07	1.05056e-05	6.16232e-06	4.15281e-08	3.52041e-10	5.24296e-10	0.000126919	0.000347478	1.41313e-08	1.22314e-07	2.84772e-05	6.23621e-05	6.08341e-05	5.23698e-07	1.30597e-07	5.42355e-08	3.23051e-05	3.73683e-06	3.09763e-05	7.72674e-07	1.93872e-08	7.35764e-10	4.28864e-11	5.74465e-08	3.21755e-06	1.23003e-05	7.549e-07	4.73601e-09	9.67251e-13	2.9145e-08	2.09187e-06	2.74226e-13	1.20895e-08	5.49521e-07	5.23711e-08	2.3222e-08	6.61498e-05	0.000170466	1.90611e-10	8.96028e-05	9.53054e-07	8.41802e-08
LC2320A1_A	PAU	0.999996	0.999999	1	0.999999	1	1	1	0.999912	0.999969	0.999999	1	1	0.99998	0.999827	0.862438	1	0.999961	1	1	0.999928	0.999974	0.999979	0.999368	0.999972	0.999965	0.984803	0.999569	1	1	1	0.999964	0.999793	0.999983	1	1	1	0.99997	1	1	0.999992	0.999984	0.999376	0.999937	0.999437	0.999992	0.999182	0.999826	0.999996
LC2320A1_A	INP	2.80854e-06	1.48284e-06	9.01419e-10	5.85504e-08	3.11583e-11	2.72348e-07	5.39551e-08	4.11336e-05	1.01305e-05	7.22888e-07	4.90583e-13	1.27926e-12	3.45417e-11	4.30951e-08	0.00354787	1.8854e-13	1.76179e-06	3.26357e-08	2.36154e-12	5.7207e-05	1.92433e-05	1.78851e-05	0.000612372	7.69854e-14	3.75001e-06	0.00288407	1.5914e-07	6.59789e-10	1.3169e-09	2.45924e-08	8.2353e-08	7.0493e-05	8.84943e-06	2.58372e-08	4.30147e-09	9.09382e-08	6.89686e-06	2.49884e-07	3.1266e-07	1.96193e-06	1.46876e-05	0.000621938	3.34765e-05	3.46704e-05	1.03888e-13	2.28054e-06	0.000147239	1.59187e-07
LC2320A1_A	HUP	8.61388e-07	2.75961e-10	1.12885e-09	6.64613e-07	1.62539e-08	6.84003e-08	2.16715e-07	4.6619e-05	2.08632e-05	6.87568e-07	3.1978e-09	1.63283e-13	2.0401e-05	0.000173087	0.134014	4.48022e-07	3.71068e-05	1.98906e-07	3.75895e-13	1.44465e-05	6.83176e-06	2.73595e-06	1.94126e-05	2.78873e-05	3.15677e-05	0.0123127	0.000430874	3.36315e-09	2.77123e-11	4.92562e-08	3.57657e-05	0.000136727	8.36548e-06	5.24686e-08	1.07354e-11	3.23483e-07	2.32287e-05	6.69632e-09	1.34237e-07	6.10732e-06	1.70191e-06	2.00439e-06	2.95276e-05	0.000528719	7.91585e-06	0.000816117	2.65682e-05	3.96452e-06
LC2320A1_B	PAU	1	1	1	1	1	1	0.999994	0.999883	0.999992	1	1	1	1	1	0.999845	0.999957	0.999994	0.999998	1	1	1	1	0.997958	0.371441	0.373011	0.998017	0.999989	1	1	0.999999	0.999408	0.999764	0.999966	1	1	0.999999	0.999736	0.999999	1	0.999984	0.998005	0.998032	0.99666	0.998808	0.999766	1	0.999999	0.999984
LC2320A1_B	INP	3.07523e-08	4.68908e-08	1.01558e-10	1.46177e-08	5.48664e-15	6.39236e-09	3.78077e-09	1.37314e-05	9.59144e-07	5.14249e-11	2.13535e-12	4.44858e-10	2.47628e-12	5.82614e-19	7.73919e-07	6.82681e-10	1.62588e-09	4.16332e-09	3.3225e-10	2.11445e-13	1.54088e-08	1.49218e-08	1.22372e-06	0.0106608	0.0105689	3.77202e-05	6.17989e-06	2.88335e-07	2.8392e-07	5.89141e-07	0.00010304	3.57791e-05	7.15727e-07	1.93817e-08	2.33233e-08	2.59344e-07	3.74305e-06	4.14302e-08	1.59291e-09	1.80934e-07	0.000827486	0.000819938	0.000224865	0.00013379	1.91554e-16	1.2517e-18	5.58254e-07	3.71558e-08
LC2320A1_B	HUP	4.64179e-07	2.92564e-07	1.73801e-08	2.46555e-07	1.58342e-09	5.27974e-09	6.48024e-06	0.000103428	6.81998e-06	8.32923e-08	4.73895e-10	3.81442e-09	3.00412e-08	2.66805e-11	0.000153831	4.28854e-05	6.0263e-06	1.50537e-06	5.704e-09	1.01245e-11	1.55721e-07	3.16983e-07	0.00204041	0.617898	0.616421	0.00194565	4.91231e-06	1.67469e-08	1.06266e-08	8.38304e-07	0.000489187	0.000200688	3.32298e-05	1.93778e-09	7.19923e-09	7.46636e-07	0.000259989	5.08954e-07	5.53911e-08	1.58896e-05	0.00116707	0.00114761	0.00311558	0.00105805	0.000233878	4.05996e-09	8.8718e-07	1.62285e-05
LC1412A1_A	PAU	4.77764e-08	6.1231e-08	2.5815e-14	6.88153e-11	2.26784e-07	2.89016e-10	2.56529e-10	6.78948e-08	2.70751e-06	2.5056e-06	8.79778e-11	6.82418e-16	2.59362e-08	6.97954e-06	0.00268877	1.15436e-05	1.22673e-08	9.54219e-09	9.33417e-18	9.68663e-08	1.02769e-10	2.69214e-23	0.000244416	0.00150552	0.00110119	8.41433e-11	5.66749e-08	8.7057e-10	2.80769e-13	5.54556e-09	8.21067e-08	8.99196e-06	4.28655e-06	3.28172e-10	2.02339e-09	4.80869e-08	0.000171514	1.09211e-14	1.04801e-13	3.06775e-10	9.02334e-07	0.000677026	2.8368e-20	1.28566e-14	0.00156887	3.30737e-05	8.19482e-13	6.743e-09
LC1412A1_A	INP	0.000119973	1.20146e-07	1.99941e-10	1.34665e-06	4.79145e-05	1.59256e-08	1.2222e-10	7.02996e-06	2.08321e-05	2.17207e-06	3.26203e-16	6.98378e-14	8.02214e-13	0.000209011	0.00151256	2.31919e-05	2.7612e-09	1.52755e-08	2.68658e-09	7.01432e-06	5.93324e-14	5.94757e-21	0.000967613	0.000773427	0.000558903	2.92827e-06	2.68651e-20	3.44366e-09	5.41232e-11	9.61742e-08	5.2838e-06	7.86241e-10	8.92865e-07	6.89723e-08	3.20756e-08	1.24243e-06	0.000869307	1.60708e-10	3.43371e-16	2.41739e-07	0.199029	0.199705	2.26358e-09	1.40913e-09	0.000235071	0.000117561	4.54424e-14	2.84907e-09
LC1412A1_A	HUP	0.99988	1	1	0.999999	0.999952	1	1	0.999993	0.999976	0.999995	1	1	1	0.999784	0.995799	0.999965	1	1	1	0.999993	1	1	0.998788	0.997721	0.99834	0.999997	1	1	1	1	0.999995	0.999991	0.999995	1	1	0.999999	0.998959	1	1	1	0.80097	0.799618	1	1	0.998196	0.999849	1	1
LC1412A1_B	PAU	1.27186e-15	8.95499e-15	6.30864e-21	1.61301e-12	1.90937e-08	1.7138e-16	1.3787e-11	0.00835018	0.00323523	3.12736e-12	2.9373e-17	1.55485e-08	5.97423e-06	5.128e-06	1.04602e-07	5.97091e-13	9.16031e-05	3.3532e-12	1.86706e-08	1.21649e-06	1.3586e-09	1.91526e-13	8.14033e-10	0.0209502	0.0167204	0.0380591	6.74026e-05	1.43026e-06	1.41915e-06	7.38731e-06	2.4718e-05	4.78736e-07	1.02797e-06	5.38104e-08	6.80636e-08	1.35588e-11	5.88788e-10	7.43949e-08	4.9966e-08	2.84293e-10	1.37493e-17	1.67833e-05	4.6973e-06	0.00530459	0.00118127	3.61199e-05	8.92894e-15	2.11677e-06
LC1412A1_B	INP	5.57431e-10	5.23626e-11	2.33652e-14	3.91792e-08	1.20945e-05	1.43322e-13	5.33122e-11	0.00140358	8.03211e-05	5.57872e-14	2.70788e-11	1.92554e-08	3.52205e-07	4.76485e-11	9.33101e-09	2.7623e-10	8.71042e-05	1.72772e-14	1.07315e-05	3.00146e-05	1.26612e-09	1.10334e-05	6.13958e-05	0.00210847	0.00816851	0.034085	8.54716e-07	4.21263e-07	7.65189e-07	4.6525e-05	0.000138164	1.07249e-19	4.66253e-08	5.44776e-07	5.06705e-07	3.79152e-07	8.24275e-11	6.05923e-07	4.94557e-10	1.36193e-09	3.71765e-05	5.05115e-05	0.000630827	0.00221468	0.0986524	6.45236e-06	7.17334e-18	2.59699e-07
LC1412A1_B	HUP	1	1	1	1	0.999988	1	1	0.990246	0.996684	1	1	1	0.999994	0.999995	1	1	0.999821	1	0.999989	0.999969	1	0.999989	0.999939	0.976941	0.975111	0.927856	0.999932	0.999998	0.999998	0.999946	0.999837	1	0.999999	0.999999	0.999999	1	1	0.999999	1	1	0.999963	0.999933	0.999364	0.992481	0.900166	0.999957	1	0.999998
PER094A1_A	PAU	2.32449e-09	6.34476e-10	6.93624e-08	8.30852e-07	8.88869e-06	2.1913e-12	2.63911e-11	0.000292352	1.44573e-08	5.89577e-08	1.03277e-15	4.80268e-12	2.29365e-07	1.58451e-06	0.000112454	1.72206e-14	8.39591e-07	3.87711e-08	2.05582e-08	1.71866e-08	3.46446e-06	7.557e-06	6.35037e-11	2.20158e-06	7.56078e-06	0.000348407	7.38921e-06	2.82504e-06	2.63994e-06	1.06464e-05	0.00175238	0.00468525	2.0204e-11	2.92077e-14	1.9935e-09	2.91918e-10	1.06321e-12	2.08619e-06	1.19057e-09	1.94687e-09	3.31196e-15	8.43402e-07	8.26517e-56	2.56184e-14	1.25761e-07	2.45421e-05	3.77768e-14	1.15907e-09
PER094A1_A	INP	9.44518e-07	0.0655801	0.0651407	0.0219779	0.0213857	7.46529e-11	8.32007e-10	0.000167601	1.51852e-11	1.93286e-08	5.31874e-13	1.44723e-11	5.95017e-10	1.22414e-07	0.000208647	1.11445e-11	2.31001e-07	4.88341e-07	3.41557e-06	2.63103e-08	1.13702e-09	2.36516e-06	2.70758e-06	0.000305893	6.94488e-05	0.000983472	1.7703e-05	3.38287e-06	3.3197e-06	6.44787e-05	0.00985243	0.00893013	4.21188e-22	1.33874e-09	1.18209e-07	8.71891e-07	3.05354e-12	2.56867e-05	2.7451e-11	1.5733e-06	4.3571e-05	3.42717e-05	3.48433e-26	8.7443e-10	1.12873e-24	2.73547e-05	3.18543e-16	1.80654e-09
PER094A1_A	HUP	0.999999	0.93442	0.934859	0.978021	0.978605	1	1	0.99954	1	1	1	1	1	0.999998	0.999679	1	0.999999	0.999999	0.999997	1	0.999997	0.99999	0.999997	0.999692	0.999923	0.998668	0.999975	0.999994	0.999994	0.999925	0.988395	0.986385	1	1	1	0.999999	1	0.999972	1	0.999998	0.999956	0.999965	1	1	1	0.999948	1	1
PER094A1_B	PAU	9.85397e-12	1.92211e-07	8.76315e-08	3.5585e-11	8.14571e-17	2.21095e-10	2.78178e-05	9.21199e-14	5.6956e-08	7.31101e-08	3.84463e-13	2.09361e-06	1.12928e-05	3.21913e-06	0.000202888	1.99542e-07	7.44357e-08	2.30429e-05	2.24539e-05	6.97758e-08	1.24463e-08	1.86997e-18	0.000766168	1.03136e-10	7.20213e-06	1.00593e-21	8.81076e-05	1.3065e-08	3.82638e-09	1.74669e-06	2.14454e-10	0.00320279	0.000114897	1.35307e-06	4.36679e-07	6.24652e-06	9.59456e-08	1.70741e-10	3.48965e-09	1.04378e-08	9.13273e-34	6.75487e-05	5.93273e-10	2.65451e-05	1.35971e-05	0.000179995	2.15943e-10	2.36539e-06
PER094A1_B	INP	2.68321e-11	1.56461e-09	6.18921e-09	2.44019e-08	5.30482e-10	7.84259e-10	1.04255e-05	3.02954e-15	1.04985e-12	5.37829e-11	6.02337e-15	3.33201e-08	5.47946e-06	1.39874e-07	1.67589e-06	2.69777e-08	4.68545e-11	2.55921e-06	2.55845e-06	5.70106e-08	6.58177e-14	1.19521e-17	0.000153906	2.61908e-12	3.05548e-06	1.26624e-12	7.78981e-11	1.55888e-09	7.33749e-10	9.25266e-08	1.93391e-11	7.72689e-06	1.39316e-09	8.98774e-09	5.96635e-10	1.02479e-07	2.33677e-09	7.31532e-10	9.48291e-14	1.0864e-07	1.45553e-09	8.08031e-06	1.77644e-07	5.13166e-06	1.11404e-15	2.95879e-06	2.71764e-14	6.17833e-09
PER094A1_B	HUP	1	1	1	1	1	1	0.999962	1	1	1	1	0.999998	0.999983	0.999997	0.999795	1	1	0.999974	0.999975	1	1	1	0.99908	1	0.99999	1	0.999912	1	1	0.999998	1	0.996789	0.999885	0.999999	1	0.999994	1	1	1	1	1	0.999924	1	0.999968	0.999986	0.999817	1	0.999998
PER215A1_A	PAU	1.3692e-15	3.76124e-13	6.87056e-12	5.46286e-13	6.14856e-11	1.15906e-11	3.56497e-11	8.57474e-05	0.000116655	6.99627e-13	3.24454e-14	1.06892e-08	4.03155e-06	3.96286e-06	3.3349e-05	1.61711e-14	2.21762e-11	1.75007e-08	5.6039e-18	3.10143e-07	5.74805e-13	5.55786e-08	2.02299e-08	1.39892e-06	7.23599e-06	0.0011178	1.68412e-06	9.39094e-09	1.84266e-07	5.33332e-07	0.00135258	1.76976e-05	9.22724e-12	1.25655e-08	2.99729e-13	1.67415e-12	6.92483e-07	9.1537e-09	3.27611e-13	4.17656e-10	4.84559e-21	4.3391e-06	0.000547436	2.23742e-06	1.83186e-05	0.00133107	0.00122568	0.00107931
PER215A1_A	INP	6.62923e-11	8.03857e-12	4.70661e-09	2.7919e-09	1.27092e-07	3.38439e-10	1.12505e-06	1.29408e-05	1.41158e-05	3.61185e-14	3.93965e-13	6.12647e-09	5.22333e-07	5.17243e-06	7.85322e-06	3.32092e-12	4.47049e-15	2.98305e-09	3.42882e-10	4.48326e-06	6.21033e-19	1.6628e-08	6.96518e-06	5.13257e-05	8.28849e-06	0.000991503	3.93553e-14	3.27834e-09	2.57608e-08	1.87137e-07	0.000384293	2.70509e-10	1.97291e-19	4.87353e-08	1.92694e-11	1.52788e-08	6.43122e-07	1.15924e-07	8.70716e-16	5.87047e-08	1.94085e-06	1.00829e-05	0.00176989	1.12825e-05	4.43773e-22	4.71013e-05	3.50182e-06	6.0404e-06
PER215A1_A	HUP	1	1	1	1	1	1	0.999999	0.999901	0.999869	1	1	1	0.999995	0.999991	0.999959	1	1	1	1	0.999995	1	1	0.999993	0.999947	0.999984	0.997891	0.999998	1	1	0.999999	0.998263	0.999982	1	1	1	1	0.999999	1	1	1	0.999998	0.999986	0.997683	0.999986	0.999982	0.998622	0.998771	0.998915
PER215A1_B	PAU	5.6985e-18	3.96875e-12	2.85291e-11	5.47924e-12	3.07082e-09	1.85693e-11	6.41983e-06	1.07294e-05	0.000105423	1.17826e-06	2.05749e-10	1.27165e-08	1.58855e-06	4.11184e-06	0.000366576	2.41207e-05	0.00129567	7.22217e-07	1.29088e-10	5.96195e-06	6.28626e-16	3.52248e-07	0.0537269	0.0010633	0.000785535	0.00012915	0.000907114	9.52455e-08	5.13509e-12	2.50477e-08	9.83689e-19	0.00164326	0.000499644	0.000163946	0.000162921	0.000144598	6.88298e-18	0.000262654	0.000157234	2.54955e-05	0.910252	0.909378	0.00630283	5.25429e-16	1.58038e-06	0.000100348	3.59562e-11	2.43766e-09
PER215A1_B	INP	1.42827e-14	2.76441e-12	6.73271e-10	1.23179e-09	9.50504e-08	5.19052e-12	2.88962e-10	1.90831e-06	9.13119e-08	2.01124e-08	1.63929e-10	5.6669e-10	6.28825e-10	1.4938e-10	3.50123e-06	5.68768e-06	0.000315305	7.13718e-08	6.83108e-08	8.97804e-07	3.86144e-25	3.36357e-09	4.02361e-06	0.000396752	0.000287795	0.000279638	0.0001024	3.73228e-07	2.51386e-09	1.19895e-09	1.62317e-19	2.76551e-07	5.19459e-05	3.42811e-05	3.40659e-05	3.3234e-05	1.75122e-20	1.18168e-05	1.03297e-05	1.12643e-08	7.21129e-05	7.16326e-05	0.000819096	3.74761e-12	1.08134e-13	3.27509e-06	3.55114e-14	8.1819e-12
PER215A1_B	HUP	1	1	1	1	1	1	0.999994	0.999987	0.999894	0.999999	1	1	0.999998	0.999996	0.99963	0.99997	0.998389	0.999999	1	0.999993	1	1	0.946269	0.99854	0.998927	0.999591	0.99899	1	1	1	1	0.998356	0.999448	0.999802	0.999803	0.999822	1	0.999726	0.999832	0.999974	0.089676	0.0905503	0.992878	1	0.999998	0.999896	1	1
CUM41A1_A	PAU	6.59741e-07	3.21262e-31	5.96467e-12	2.13543e-07	8.14057e-13	1.03192e-06	1.09823e-12	0.00317673	1.40871e-09	0.0027744	0.00277159	0.0027699	3.32428e-06	2.67204e-06	2.48024e-07	5.35539e-08	5.61582e-05	3.9574e-09	2.16533e-07	5.792e-06	2.68545e-09	5.39688e-09	6.5531e-05	9.40202e-05	1.95549e-06	6.78031e-05	7.82624e-05	1.1697e-06	1.07648e-06	9.55697e-08	3.99389e-05	6.93749e-05	4.68286e-06	0.000302096	0.000289111	0.000260095	0.00241465	3.93243e-09	1.25194e-08	2.93683e-06	0.0496565	0.0475318	0.0328987	1.74152e-07	0.00988853	1.45621e-05	0.000102808	3.36046e-14
CUM41A1_A	INP	0.999999	1	1	1	1	0.999999	0.999999	0.996316	0.999971	0.997225	0.997228	0.99723	0.999997	0.999997	1	1	0.999943	1	1	0.999994	1	1	0.999932	0.999868	0.999998	0.999928	0.999921	0.999999	0.999999	1	0.99996	0.999891	0.999995	0.999698	0.999711	0.999739	0.997271	1	1	0.999993	0.950285	0.952446	0.966084	1	0.923577	0.999985	0.999895	1
CUM41A1_A	HUP	1.86498e-07	1.31896e-20	2.66849e-11	2.0514e-08	1.44678e-08	1.05192e-07	5.08331e-07	0.000506969	2.91257e-05	1.4388e-07	1.38789e-08	1.47972e-08	3.88565e-11	2.3057e-09	2.04126e-09	3.2628e-11	7.33771e-07	2.4879e-13	1.29766e-09	7.73554e-10	1.56574e-10	3.65275e-08	2.31515e-06	3.78062e-05	8.53228e-08	4.55064e-06	9.49729e-07	4.68771e-09	1.04769e-09	4.19677e-09	3.97696e-07	3.95591e-05	5.73706e-08	2.97787e-07	2.87827e-07	4.1771e-07	0.000314018	5.13037e-11	2.51644e-09	3.91097e-06	5.8307e-05	2.2106e-05	0.00101759	3.89045e-13	0.0665344	2.24026e-07	2.5854e-06	1.33858e-10
CUM41A1_B	PAU	4.9337e-09	3.89227e-31	7.02859e-12	2.5171e-07	1.34904e-13	9.30671e-09	1.05853e-09	3.50749e-10	3.76859e-10	9.50117e-05	9.15196e-05	8.94535e-05	7.22004e-07	1.27541e-05	1.84676e-05	1.86153e-06	1.11367e-05	2.15541e-17	1.27629e-07	0.000785095	3.10992e-09	1.78702e-17	3.28315e-05	0.000151971	1.8977e-05	6.34658e-06	0.00198448	0.00105452	0.0010308	1.05354e-05	0.00204848	0.00894256	0.00152282	8.75332e-05	6.87864e-05	1.2905e-05	1.26163e-06	3.0996e-12	3.03134e-07	8.71579e-06	6.25684e-06	3.79126e-05	0.0113147	0.000257299	0.000625899	1.10149e-05	3.40999e-08	1.2581e-06
CUM41A1_B	INP	1	1	1	1	1	1	0.999999	1	0.999947	0.999904	0.999908	0.999911	0.999999	0.999985	0.999975	0.958119	0.999896	1	1	0.999214	1	1	0.999967	0.99983	0.999959	0.999993	0.998015	0.998945	0.998969	0.999989	0.992216	0.990427	0.998275	0.999833	0.999852	0.999919	0.999998	1	0.999999	0.999988	0.999994	0.999962	0.984707	0.999739	0.9992	0.999989	1	0.999996
CUM41A1_B	HUP	2.22393e-07	1.06445e-19	2.09459e-10	1.61257e-07	1.18151e-07	1.4786e-07	6.78053e-07	1.51797e-11	5.32367e-05	1.07262e-06	4.01599e-08	4.03283e-08	1.09225e-09	1.91607e-06	6.84807e-06	0.0418787	9.3245e-05	8.26393e-26	2.85155e-08	1.26321e-06	4.31042e-10	4.9137e-09	2.09214e-07	1.80125e-05	2.22667e-05	5.08009e-07	9.71681e-07	4.61711e-07	3.8088e-07	1.08019e-09	0.00573543	0.000630919	0.000202671	7.94999e-05	7.93525e-05	6.81819e-05	4.07735e-07	7.30088e-22	2.35974e-07	3.06301e-06	1.37736e-09	7.06233e-08	0.00397875	3.51894e-06	0.000173619	1.78754e-07	1.58214e-07	2.25138e-06
CUM505A1_A	PAU	0.00246832	0.000281644	0.000136488	1.28007e-07	1.38682e-08	2.54425e-06	2.39279e-09	7.10069e-10	0.000265192	6.17723e-08	8.65942e-15	8.18608e-11	7.05739e-07	1.72597e-05	2.73173e-08	8.7451e-08	1.97445e-08	1.13014e-05	1.12779e-05	0.0465157	2.60091e-10	4.07325e-32	2.14383e-05	0.00106261	2.1966e-05	0.000310111	8.87103e-09	2.53729e-14	1.30149e-09	2.27914e-06	4.57649e-06	9.32924e-07	4.30269e-05	6.98683e-08	1.03063e-07	5.05071e-10	5.89447e-09	8.91468e-07	4.24501e-07	6.05857e-06	0.352354	0.350515	0.0462451	5.55803e-06	0.000314073	4.13418e-12	2.26936e-06	1.47135e-47
CUM505A1_A	INP	0.997383	0.996985	0.997136	1	0.999997	0.999996	0.999999	1	0.999039	1	1	1	0.999999	0.99998	1	1	1	0.999989	0.999988	0.950837	1	1	0.999977	0.998302	0.999977	0.999276	0.999998	1	1	0.999995	0.999995	0.999902	0.999951	1	1	1	1	0.999998	0.999999	0.999974	0.647443	0.649414	0.949427	0.999994	0.999592	1	0.999997	1
CUM505A1_A	HUP	0.000149086	0.00273339	0.00272791	5.48668e-08	3.34617e-06	1.6542e-06	6.1292e-07	2.07398e-11	0.000695625	1.3644e-09	1.157e-14	3.51389e-11	1.27374e-09	2.38066e-06	9.48245e-11	1.61826e-10	1.64419e-13	3.98165e-08	4.18001e-07	0.00264726	3.76187e-11	2.28867e-11	1.9409e-06	0.000635733	1.49309e-06	0.00041352	1.6659e-06	4.7998e-11	1.18124e-15	2.24875e-06	5.45663e-08	9.74824e-05	6.40156e-06	8.75822e-11	1.38564e-08	3.43641e-09	3.94235e-11	1.11778e-06	4.19181e-07	1.99458e-05	0.000203599	7.11693e-05	0.00432829	7.09582e-09	9.34405e-05	5.81345e-18	3.34587e-07	5.28314e-21
CUM505A1_B	PAU	8.94482e-13	1.1556e-08	6.49072e-11	4.54623e-09	6.67228e-12	3.67961e-06	1.16847e-07	1.34173e-10	2.43043e-14	2.38912e-06	4.5046e-09	5.95102e-09	7.77296e-05	7.36202e-05	1.82283e-05	0.000757266	0.0319297	0.227686	0.227679	0.000248293	0.000312682	6.05953e-17	5.27875e-05	0.000239351	0.000190179	1.54037e-07	0.000735343	0.000700184	0.000700155	0.000694388	0.000192287	0.000543177	0.00073052	0.00462866	0.0046278	0.00462122	8.53206e-08	6.57552e-06	6.18886e-06	9.1444e-06	0.000148862	0.000136935	0.0101978	0.0031438	0.000128304	9.06214e-12	7.78037e-07	8.35177e-38
CUM505A1_B	INP	1	1	1	1	1	0.999995	1	1	0.999998	0.999998	1	1	0.999919	0.999925	0.99998	0.999194	0.968047	0.772243	0.77225	0.999752	0.999681	1	0.999947	0.999728	0.999734	0.999997	0.999263	0.9993	0.9993	0.999305	0.999806	0.999408	0.999268	0.995352	0.995353	0.99536	1	0.999992	0.999992	0.999986	0.99985	0.999863	0.988621	0.996782	0.999841	1	0.999999	1
CUM505A1_B	HUP	4.69576e-10	3.08282e-10	1.78772e-09	1.74548e-11	6.9102e-08	1.07461e-06	3.65286e-07	2.97096e-12	2.01867e-06	5.69673e-08	6.02823e-12	4.506e-10	2.82334e-06	9.35992e-07	2.18688e-06	4.83182e-05	2.33767e-05	7.12223e-05	7.04753e-05	1.46167e-07	6.65414e-06	4.54196e-08	5.41062e-07	3.27071e-05	7.53814e-05	2.49655e-06	1.60414e-06	5.53126e-08	4.90276e-08	5.67535e-07	1.9301e-06	4.90394e-05	1.48575e-06	1.91376e-05	1.91138e-05	1.91053e-05	4.91372e-09	1.83838e-06	1.67857e-06	4.53306e-06	7.99947e-07	4.58417e-08	0.00118083	7.45949e-05	3.1135e-05	1.00048e-18	1.58016e-07	5.69346e-18
CUM623A1_A	PAU	1.44044e-06	6.58425e-12	3.72529e-10	9.00627e-11	1.51578e-05	0.00766145	0.00675216	0.0121174	0.00204357	2.08249e-05	9.74472e-08	8.07394e-09	5.38861e-08	7.54584e-07	1.99179e-07	1.37234e-07	9.42763e-05	8.7116e-10	6.84826e-08	0.00158519	9.14938e-08	3.90421e-11	0.000237682	0.000416828	0.000332459	0.000199802	0.00132769	3.68632e-07	2.60533e-07	0.000766203	0.00659231	0.00553966	3.74423e-05	1.93735e-06	1.41809e-16	1.05538e-08	0.00660884	1.35865e-08	9.33141e-08	2.73877e-05	2.52636e-10	0.000192272	0.000798311	0.00179028	0.00312548	1.84326e-05	7.38105e-05	4.43476e-10
CUM623A1_A	INP	0.999997	1	1	1	0.999841	0.968358	0.969133	0.922257	0.959017	0.999976	1	1	1	0.999999	1	1	0.999901	1	1	0.998413	1	1	0.999761	0.999578	0.999525	0.999776	0.998669	1	1	0.999173	0.992223	0.994285	0.999962	0.999998	1	1	0.991812	1	1	0.99997	0.637247	0.637571	0.998348	0.99819	0.995585	0.999982	0.999923	1
CUM623A1_A	HUP	1.13276e-06	6.5932e-11	5.26959e-09	1.03294e-12	0.00014359	0.0239803	0.0241149	0.0656255	0.038939	2.85894e-06	2.65989e-10	2.83075e-10	8.42573e-11	5.94308e-11	2.77286e-09	1.67547e-10	5.02972e-06	7.68486e-14	4.41224e-09	2.06264e-06	5.28443e-08	2.54213e-08	1.36535e-06	5.11475e-06	0.000142485	2.46464e-05	3.13855e-06	7.5887e-08	3.8489e-14	6.06233e-05	0.00118436	0.000175591	1.52956e-07	2.42299e-07	1.80979e-26	1.61257e-08	0.00157963	2.57473e-10	1.15008e-08	2.45752e-06	0.362753	0.362236	0.000853827	1.9781e-05	0.00128939	9.44307e-09	3.40386e-06	1.12685e-07
CUM623A1_B	PAU	0.000632259	0.000404586	3.47973e-05	1.10967e-05	2.90441e-12	4.58155e-06	1.39746e-06	1.15796e-05	0.00136673	6.88423e-07	2.00342e-08	1.27261e-08	0.000543169	0.00053037	0.0252442	9.4704e-09	0.000106297	3.45293e-10	3.30908e-07	0.00699758	1.32375e-07	2.06417e-10	0.0507102	0.232133	0.240459	0.000626646	0.00330633	0.00213212	0.00208375	9.69928e-07	0.000225325	0.000221556	1.92859e-05	1.11374e-06	2.88771e-08	2.40029e-06	0.000657852	4.82083e-05	4.75835e-05	8.88166e-05	2.57771e-05	0.000158062	0.00026826	4.56436e-07	0.000471507	1.43721e-07	0.0003976	7.26501e-06
CUM623A1_B	INP	0.999366	0.999595	0.999965	0.999989	1	0.999995	0.999998	0.999988	0.998448	0.999999	1	1	0.999456	0.999469	0.919747	1	0.999892	1	1	0.992997	1	1	0.947851	0.762231	0.753973	0.999336	0.996693	0.997868	0.997916	0.999999	0.999771	0.999698	0.99998	0.999999	1	0.999998	0.999296	0.999952	0.999952	0.99991	0.999974	0.999841	0.999716	1	0.999474	1	0.999601	0.999993
CUM623A1_B	HUP	2.1575e-06	3.55101e-11	3.63574e-09	1.71339e-09	2.85645e-08	9.94974e-08	3.18442e-07	6.85546e-09	0.000185677	2.16437e-10	1.86558e-11	6.18599e-12	5.49443e-07	4.18802e-07	0.0550089	1.29663e-11	1.97372e-06	1.02257e-14	7.09981e-09	5.52738e-06	1.76287e-09	1.4566e-08	0.00143862	0.00563511	0.00556804	3.69298e-05	4.55338e-07	3.66808e-09	3.55921e-09	7.87771e-13	3.64006e-06	8.05222e-05	8.56018e-07	1.01629e-07	3.40698e-12	7.32453e-08	4.61053e-05	7.43883e-08	6.15144e-08	1.3447e-06	5.2059e-10	4.87856e-07	1.61235e-05	1.95753e-11	5.48697e-05	4.17022e-12	9.38689e-07	1.46798e-07
CEN002A1_A	PAU	0.000602951	3.34279e-12	2.47152e-07	1.27137e-19	4.30979e-06	0.00228411	2.12096e-05	0.00223938	0.013346	0.000132458	6.20409e-05	6.28138e-05	0.00732737	0.0073716	0.00990517	0.00717683	0.00339719	0.00236757	0.00233943	0.0133161	0.00461523	0.0044051	0.0107555	0.00139551	8.84566e-05	0.0139731	0.968612	0.983487	0.983541	0.983997	0.979316	0.0149221	0.000651365	0.000242507	0.000231332	0.000228574	0.324828	0.448937	0.448985	0.453483	0.350885	0.350163	0.00315235	0.000344851	0.803594	0.06937	0.0367673	2.09033e-08
CEN002A1_A	INP	0.0140822	0.966209	0.965571	2.83063e-06	0.00146787	0.0202537	0.00897417	0.024969	0.17868	0.763186	0.764491	0.764815	0.767501	0.778806	0.954701	0.957361	0.97043	0.994915	0.994949	0.986612	0.807484	0.807563	0.969402	0.969608	0.984491	0.975298	2.0184e-06	0.000544633	0.00054435	0.000528326	0.00586456	0.981277	0.999284	0.999249	0.999283	0.998704	0.46838	0.472366	0.472422	0.467779	0.447689	0.450158	0.995572	0.999638	0.14389	0.30729	0.20669	0.999981
CEN002A1_A	HUP	0.985315	0.033791	0.0344292	0.999997	0.998528	0.977462	0.991005	0.972792	0.807974	0.236681	0.235447	0.235122	0.225172	0.213823	0.035394	0.0354617	0.0261728	0.00271785	0.00271182	7.20953e-05	0.187901	0.188032	0.019843	0.028997	0.0154201	0.0107293	0.0313862	0.0159683	0.0159144	0.0154749	0.0148196	0.00380061	6.49551e-05	0.000508521	0.000485329	0.00106736	0.206791	0.0786971	0.078593	0.0787379	0.201427	0.19968	0.00127591	1.73738e-05	0.0525156	0.62334	0.756543	1.85485e-05
CEN002A1_B	PAU	0.000978342	4.97198e-17	1.52719e-09	4.0015e-08	1.46447e-05	0.151252	0.152007	0.0988642	0.0552884	0.62678	0.626816	0.631802	0.976151	0.982152	0.19296	0.00777896	0.00361053	0.00245728	0.00242414	0.0356063	0.000171484	1.88877e-05	0.000586604	0.00815974	0.000568993	0.172824	2.94258e-05	8.97162e-07	4.70195e-07	1.49168e-06	0.000468442	0.0158338	0.000926347	0.00307068	0.00306393	0.00306673	0.00558345	0.000872318	2.40409e-05	1.9946e-06	0.039774	0.0396238	0.128304	0.000900859	0.0310244	0.000280844	0.00308356	3.14893e-06
CEN002A1_B	INP	0.0281168	1	0.999998	0.999687	0.999003	0.819845	0.819107	0.784124	0.843998	0.370554	0.370569	0.365644	0.0127244	0.00689352	0.723079	0.962032	0.974376	0.995586	0.995624	0.964065	0.999681	0.999927	0.997384	0.209447	0.201847	0.204543	0.99976	0.999958	0.999997	0.999998	0.0503041	0.981115	0.999068	0.996895	0.99692	0.996884	0.983953	0.998991	0.999854	0.973723	0.934467	0.935477	0.811112	0.99551	0.954985	0.999717	0.996885	0.999958
CEN002A1_B	HUP	0.970905	4.59234e-09	2.41162e-06	0.000313149	0.000982432	0.0289026	0.0288859	0.117012	0.100713	0.00266677	0.00261456	0.00255364	0.0111242	0.0109544	0.083961	0.0301888	0.0220136	0.00195674	0.00195167	0.000328295	0.000147595	5.44282e-05	0.00202962	0.782393	0.797584	0.622632	0.000210557	4.15139e-05	2.14572e-06	5.65826e-07	0.949227	0.00305087	5.35827e-06	3.39022e-05	1.6148e-05	4.96552e-05	0.0104631	0.000136991	0.000122405	0.0262746	0.025759	0.0248993	0.0605837	0.00358905	0.0139905	2.08005e-06	3.12931e-05	3.84481e-05
CEN007A1_A	PAU	4.78819e-05	2.25786e-11	7.67945e-10	2.24185e-10	3.90038e-05	0.00780423	0.00759177	7.74291e-05	0.00440297	2.97976e-08	3.53132e-10	2.24398e-07	2.64075e-06	8.85151e-06	3.55513e-06	3.59975e-07	3.20762e-06	1.23162e-15	1.59428e-07	0.0424994	0.00048075	1.32394e-10	0.000676918	4.71711e-05	2.93954e-06	0.974529	0.00341395	0.000367586	0.0003664	0.000360985	0.000434408	0.0109143	4.60961e-05	6.87317e-06	4.84253e-10	5.27846e-05	0.00669853	0.00196929	0.000931526	0.000467632	0.314389	0.312823	0.0922837	0.000145989	0.00303289	1.28429e-09	0.00201045	8.40787e-10
CEN007A1_A	INP	0.999248	1	1	1	0.999169	0.991849	0.992111	0.999922	0.988164	1	1	1	0.999997	0.999991	0.999996	1	0.999997	1	1	0.957462	0.856583	0.857026	0.829129	0.00224204	2.55383e-05	0.020338	0.99656	0.999632	0.999633	0.998971	0.0644024	0.986729	0.999951	0.999976	1	0.999934	0.727025	0.82033	0.821271	0.821598	0.674572	0.676557	0.854074	0.986364	0.994235	1	0.997906	1
CEN007A1_A	HUP	0.000704371	9.79948e-10	4.69828e-08	5.83837e-12	0.000791905	0.000346485	0.000296875	2.2227e-07	0.00743346	4.32389e-11	1.98494e-09	1.70521e-07	3.13126e-08	1.75611e-07	2.32586e-07	2.13647e-09	7.19256e-09	1.96082e-22	1.86787e-08	3.89228e-05	0.142936	0.142974	0.170194	0.997711	0.999972	0.00513341	2.62553e-05	7.13556e-08	5.33961e-07	0.000668235	0.935163	0.00235663	3.33124e-06	1.69506e-05	4.57098e-16	1.30063e-05	0.266277	0.1777	0.177798	0.177935	0.0110389	0.0106202	0.0536427	0.0134902	0.00273219	1.23164e-14	8.39342e-05	2.17503e-08
CEN007A1_B	PAU	0.00281547	1.62192e-07	2.18611e-08	4.24389e-12	2.76064e-05	0.00130731	0.000391205	0.0105598	0.00540098	0.000406071	4.17376e-07	0.00261176	0.348461	0.352645	0.00246272	0.000290663	1.60753e-06	0.0178092	0.0177964	0.0499362	0.00368796	0.0036896	5.29285e-05	0.000776139	2.34446e-06	8.362e-06	4.51989e-08	6.7567e-14	5.00551e-09	1.1046e-05	5.7806e-06	0.000854221	0.000127907	4.40481e-06	8.08851e-06	0.000858931	7.87694e-05	1.68583e-06	5.01859e-07	2.59224e-09	0.0587107	0.0595634	0.11029	0.00542431	0.0118103	0.00406399	1.29848e-06	0.000981333
CEN007A1_B	INP	0.0956169	0.999998	0.999946	0.0641194	0.0643464	0.624527	0.623382	0.891997	0.915506	0.0170332	0.00150924	0.0050507	0.00186551	0.00111295	0.993342	0.00836486	4.28365e-07	0.97238	0.972421	0.948928	0.994934	0.994966	0.972899	0.999125	0.999997	0.999992	0.999965	1	1	0.999975	0.999994	0.994515	0.999577	0.999996	0.999992	0.998981	0.999877	0.999968	0.999976	0.998917	0.941021	0.940273	0.831609	0.994489	1.23566e-05	0.994398	0.999997	0.998999
CEN007A1_B	HUP	0.901568	1.62596e-06	5.43484e-05	0.935881	0.935626	0.374166	0.376226	0.0974432	0.0790929	0.982561	0.99849	0.992338	0.649674	0.646242	0.00419568	0.991344	0.999998	0.00981109	0.00978254	0.00113569	0.00137842	0.00134439	0.0270481	9.9196e-05	2.95862e-07	1.24035e-07	3.46919e-05	6.98042e-10	8.05551e-15	1.36515e-05	7.10873e-09	0.0046307	0.000294788	6.32476e-10	6.75826e-08	0.000159914	4.45877e-05	3.06311e-05	2.34067e-05	0.00108289	0.000268079	0.000163742	0.0581007	8.67023e-05	0.988177	0.00153801	1.53724e-06	1.98328e-05
[truncated: 128 more columns]

## Sheet: Figure 3a
Figure 3a
Explanatory variables	Proportion of total variance	UpSetR input
Geo + bio3 + bio14	0.273	273
Geo	0.075	75
bio3 + bio14	0.102	102
bio3	0.045	45
bio14	0.024	24
expressionInput <- c(`geo&bio3&bio14` = 273, geo = 75,`bio3&bio14` = 102, bio3 = 45, bio14 = 24)
upset(fromExpression(expressionInput), order.by = 'freq')

## Sheet: Figure 3b
Figure 3b
Explanatory variables	Proportion of total variance	UpSetR input
Geo + bio3 + bio14 + bio18 + bio15 + bio2	0.349	349
Geo	0.054	54
bio3 + bio14 + bio18 + bio15 + bio2	0.178	178
bio3	0.023	23
bio14	0.023	23
bio18	0.024	24
bio15	0.025	25
bio2	0.027	27
expressionInput <- c( `geo&bio3&bio14&bio18&bio15&bio2`=349,geo=54, bio3=23, bio14=23, bio18=24, bio15=25, bio2=28,`bio3&bio14&bio18&bio15&bio2`=178)
upset(fromExpression(expressionInput),nsets = 9, order.by = 'freq')

## Sheet: Figure 7a
Figure 7a
Analyses Code	LRV lineage	KG-climatic zone *
CUM24B2	LRV8	Af
CUM41A1	LRV8	Af
CUM65B2	LRV7/LRV8	Af
PER010A1	LRV1	Aw
CUM68A1	LRV7	Af
PER012A1	LRV1	Cwb
LC1568A1	LRV5	Af
LC1569A1	LRV5	Af
LC1578A1	LRV5	Af
LC1586A1	LRV9	Af
LC2041A1	LRV5	Af
LC2043A1	LRV1	Af
LC2176A1	LRV5	Af
LC2284A1	LRV5	Af
LC2318A1	LRV1	Af
LC2319B2	LRV9	Af
LC2321A1	LRV7	Af
LH825B2	LRV1	Af
PER002A1	LRV4	Af
PER014A1	LRV1	Am
PER016A1	LRV1	Af
PER065A1	LRV1	Am
PER067A1	LRV1	Am
PER069A1	LRV6	Af
PER130A1	LRV1	Cwb
PER186A1	LRV1	Am
PER201A1	LRV2	Af
PER207A1	LRV4	Af
PER212A1	LRV3	Af
PER231A1	NA	Am

## Sheet: Figure 7c
Figure 7c
state	joint	prior	likelihood	location_diffusionRate	Pop
1001000	-35052.3	-334.179	-34718.1	3172.53	All
1002000	-35053.6	-332.861	-34720.8	2986.87	All
1003000	-35046.2	-324.15	-34722	2972.57	All
1004000	-35061.8	-325.372	-34736.5	3102.62	All
1005000	-35037.8	-314.641	-34723.2	2637.3	All
1006000	-35034.2	-310.95	-34723.3	2866.45	All
1007000	-35034.3	-312.711	-34721.6	3076.03	All
1008000	-35039.1	-310.796	-34728.3	2998.63	All
1009000	-35044.4	-307.907	-34736.4	2911.97	All
1010000	-35047.4	-310.155	-34737.2	2949.15	All
1011000	-35038	-306.454	-34731.5	3133.79	All
1012000	-35039.2	-307.401	-34731.8	3487.1	All
1013000	-35033.8	-309.986	-34723.8	3088.6	All
1014000	-35040.4	-316.007	-34724.4	3177.29	All
1015000	-35039.9	-319.502	-34720.4	3143.85	All
1016000	-35043.2	-314.549	-34728.7	2810.76	All
1017000	-35036.8	-304.93	-34731.8	2923.59	All
1018000	-35041.4	-309.53	-34731.8	2898.85	All
1019000	-35034.2	-305.686	-34728.5	2942.13	All
1020000	-35031.5	-304.062	-34727.5	2896.81	All
1021000	-35038.1	-307.367	-34730.7	3159.24	All
1022000	-35045.1	-307.968	-34737.1	2868.9	All
1023000	-35034.8	-313.201	-34721.6	3144.89	All
1024000	-35047.6	-315.149	-34732.5	3062.5	All
1025000	-35035.6	-317.093	-34718.5	2688.14	All
1026000	-35038.1	-313.276	-34724.8	2898.12	All
1027000	-35034.7	-319.648	-34715.1	2907.68	All
1028000	-35038.7	-326.287	-34712.4	3055.74	All
1029000	-35045.1	-331.875	-34713.2	2706.19	All
1030000	-35045.2	-320.837	-34724.4	2769.39	All
1031000	-35056.7	-312.909	-34743.7	2720.82	All
1032000	-35044.8	-309.899	-34734.9	2994.34	All
1033000	-35046.2	-313.708	-34732.5	2718.41	All
1034000	-35057.9	-312.059	-34745.9	3149.57	All
1035000	-35056.1	-317.877	-34738.2	3036.29	All
1036000	-35061.5	-306.999	-34754.5	2739.22	All
1037000	-35054.7	-315.448	-34739.3	2854.47	All
1038000	-35049.3	-312.449	-34736.9	2975.71	All
1039000	-35046.7	-312.424	-34734.3	2915.29	All
1040000	-35058.5	-316.27	-34742.2	2771.99	All
1041000	-35037.3	-312.932	-34724.4	2907.19	All
1042000	-35054.5	-314.687	-34739.8	2856.9	All
1043000	-35051.4	-318.889	-34732.5	2916.36	All
1044000	-35058.1	-320.656	-34737.4	3387.41	All
1045000	-35059.9	-323.529	-34736.4	3403.64	All
1046000	-35060.5	-320.013	-34740.5	2880.04	All
1047000	-35077.6	-326.747	-34750.9	2910.12	All
1048000	-35060.3	-323.622	-34736.7	2795.16	All
1049000	-35061.7	-315.483	-34746.2	2967.31	All
1050000	-35052.5	-308.897	-34743.6	3143.23	All
1051000	-35058.4	-310.999	-34747.4	3398.14	All
1052000	-35071.3	-323.548	-34747.7	3092.74	All
1053000	-35061.2	-318.319	-34742.9	2993.9	All
1054000	-35054.2	-318.963	-34735.2	3194.14	All
1055000	-35057.8	-317.259	-34740.5	3219	All
1056000	-35049.2	-310.289	-34738.9	3548.54	All
1057000	-35053.9	-309.909	-34744	3225.37	All
1058000	-35061.7	-316.706	-34745	2928.4	All
1059000	-35040.2	-295.659	-34744.6	3315.22	All
1060000	-35041	-288.476	-34752.5	3325.62	All
1061000	-35022.9	-280.651	-34742.3	3324.84	All
1062000	-35028.3	-282.934	-34745.4	2908.46	All
1063000	-35028.7	-275.173	-34753.5	3254.01	All
1064000	-35024.1	-271.328	-34752.7	3021.59	All
1065000	-35029.6	-274.323	-34755.3	3184.13	All
1066000	-35032.1	-280.793	-34751.3	3846.7	All
1067000	-35034.4	-284.339	-34750.1	3441.73	All
1068000	-35032.5	-286.783	-34745.7	3196.17	All
1069000	-35033.6	-292.308	-34741.2	3214.15	All
1070000	-35046.1	-303.541	-34742.5	3274.67	All
1071000	-35041	-300.151	-34740.8	3345.83	All
1072000	-35052.2	-309.958	-34742.3	2958.98	All
1073000	-35049.4	-297.815	-34751.6	3123.03	All
1074000	-35056	-298.055	-34758	3596.99	All
1075000	-35047.5	-301.018	-34746.4	3689.34	All
1076000	-35039.9	-307.664	-34732.2	3539.07	All
1077000	-35041.5	-306.092	-34735.4	3309.64	All
1078000	-35048.7	-315.413	-34733.3	3782.52	All
1079000	-35042.9	-311.121	-34731.8	3150.73	All
1080000	-35049.7	-314.008	-34735.7	3096.45	All
1081000	-35030.5	-307.041	-34723.5	3424.37	All
1082000	-35041.1	-311.543	-34729.6	3135.1	All
1083000	-35040.6	-308.891	-34731.7	2937.98	All
1084000	-35051.6	-318.891	-34732.7	2959.45	All
1085000	-35054.8	-318.773	-34736.1	3289.35	All
1086000	-35030.1	-301.264	-34728.9	3563.57	All
1087000	-35032.4	-305.875	-34726.6	3165.46	All
1088000	-35044.9	-307.498	-34737.4	2926.23	All
1089000	-35048.3	-305.476	-34742.8	3104.42	All
1090000	-35047.8	-311.401	-34736.4	3051.25	All
1091000	-35039.1	-312.707	-34726.4	3033	All
1092000	-35045.8	-312.466	-34733.3	2739.41	All
1093000	-35032.8	-311.221	-34721.6	3337.2	All
1094000	-35044.5	-309.501	-34735	3118.23	All
1095000	-35043.8	-308.771	-34735	2745.74	All
1096000	-35030.7	-310.988	-34719.7	2671.1	All
1097000	-35028	-311.812	-34716.2	2689.75	All
1098000	-35038.4	-316.161	-34722.2	3141.52	All
1099000	-35036.7	-308.255	-34728.4	2747.28	All
1100000	-35035.7	-309.638	-34726	2997.22	All
1101000	-35041	-305.974	-34735	3018.83	All
1102000	-35037.4	-315.169	-34722.2	2811.27	All
1103000	-35045.4	-317.745	-34727.6	2794.93	All
1104000	-35060.8	-327.062	-34733.7	2879.85	All
1105000	-35050	-334.476	-34715.5	2909.81	All
1106000	-35037.5	-327.382	-34710.1	2908.02	All
1107000	-35029.4	-319.025	-34710.4	2886.06	All
1108000	-35046.7	-327.403	-34719.3	2899.49	All
1109000	-35043	-326.427	-34716.6	2869.97	All
1110000	-35046.8	-320.763	-34726	2805.75	All
1111000	-35046.5	-324.663	-34721.9	2745.41	All
1112000	-35037.4	-323.057	-34714.3	2877.36	All
1113000	-35034.3	-322.15	-34712.1	2668.18	All
1114000	-35036.2	-322.108	-34714.1	2770.06	All
1115000	-35050.9	-322.932	-34728	2785.83	All
1116000	-35047.5	-320.425	-34727	2919.51	All
1117000	-35051.6	-328.52	-34723.1	2686.56	All
1118000	-35048.3	-320.928	-34727.4	2826.17	All
1119000	-35043.6	-325.985	-34717.7	2681.85	All
1120000	-35043.2	-311.881	-34731.3	2895.01	All
1121000	-35032.7	-311.084	-34721.6	2846.18	All
1122000	-35043.4	-312.659	-34730.7	3252.25	All
1123000	-35030.3	-309.908	-34720.4	2971.16	All
1124000	-35029.1	-307.344	-34721.7	2899.16	All
1125000	-35025.5	-308.972	-34716.5	3012.02	All
1126000	-35028.4	-311.077	-34717.3	2837.49	All
1127000	-35041	-315.138	-34725.9	2643.68	All
1128000	-35028	-317.069	-34711	2684.57	All
1129000	-35041.3	-313.268	-34728.1	2946.53	All
1130000	-35041.3	-312.341	-34729	2927.7	All
1131000	-35028.4	-299.162	-34729.2	3024.88	All
1132000	-35030.5	-306.149	-34724.3	2836.55	All
1133000	-35033.9	-304.235	-34729.6	2697.39	All
1134000	-35030.9	-299.189	-34731.7	2910.68	All
1135000	-35037.7	-315.612	-34722.1	2827.59	All
1136000	-35026.7	-311.867	-34714.9	2628.13	All
1137000	-35020.9	-314.916	-34706	2834.76	All
1138000	-35031.9	-313.319	-34718.6	2697.94	All
1139000	-35015	-308.385	-34706.6	2687.46	All
1140000	-35024.8	-304.013	-34720.8	2808.05	All
1141000	-35014.7	-304.905	-34709.8	2881.05	All
1142000	-35015.8	-297.567	-34718.2	2728.55	All
1143000	-35021.9	-307.292	-34714.6	2727.17	All
1144000	-35022.5	-312.356	-34710.1	2924.57	All
1145000	-35018.5	-307.073	-34711.4	3112.24	All
1146000	-35030.7	-307.105	-34723.6	3392.67	All
1147000	-35034.2	-307.494	-34726.7	2625.27	All
1148000	-35036.4	-312.168	-34724.2	2719.68	All
1149000	-35034.7	-317.249	-34717.5	2833.24	All
1150000	-35034.9	-310.785	-34724.1	2887.07	All
1151000	-35045.5	-315.366	-34730.1	2578.15	All
1152000	-35045.1	-319.079	-34726	2716.32	All
1153000	-35040.4	-319.466	-34721	2658.48	All
1154000	-35044.3	-326.642	-34717.7	2709.5	All
1155000	-35033.7	-325.847	-34707.9	2708.41	All
1156000	-35048.3	-328.503	-34719.8	2715.67	All
1157000	-35029	-314.292	-34714.7	2886.43	All
1158000	-35034.2	-313.477	-34720.7	3103.15	All
1159000	-35039.7	-310.368	-34729.3	2976.16	All
1160000	-35044	-317.377	-34726.6	2968.06	All
1161000	-35052.3	-318.749	-34733.5	2956.7	All
1162000	-35040.6	-315.048	-34725.5	2953.1	All
1163000	-35040.2	-314.721	-34725.5	3209.76	All
1164000	-35043.2	-318.819	-34724.4	2888.32	All
1165000	-35053.6	-329.913	-34723.7	2956.7	All
1166000	-35061.1	-343.196	-34717.9	2753.63	All
1167000	-35046.1	-335.254	-34710.8	2911.94	All
1168000	-35052.4	-334.189	-34718.2	2710.41	All
1169000	-35045.6	-334.606	-34711	2778.12	All
1170000	-35056.7	-347.719	-34709	2860.47	All
1171000	-35057	-346.386	-34710.7	2964.75	All
1172000	-35054.4	-350.173	-34704.3	2845.05	All
1173000	-35071.7	-352.317	-34719.4	2765.66	All
1174000	-35068	-357.078	-34711	2752.24	All
1175000	-35064.1	-351.404	-34712.7	3006.3	All
1176000	-35072.1	-358.775	-34713.4	2700.85	All
1177000	-35059.4	-347.219	-34712.2	2662.41	All
1178000	-35066.2	-350.313	-34715.9	2929.55	All
1179000	-35064	-344.795	-34719.2	2728.9	All
1180000	-35070.3	-336.385	-34734	2652.35	All
1181000	-35064.9	-327.817	-34737.1	2912.28	All
1182000	-35052.2	-325.623	-34726.5	2654.99	All
1183000	-35057.7	-324.745	-34732.9	2842.73	All
1184000	-35045.9	-320.818	-34725.1	2768.14	All
1185000	-35053.3	-317.659	-34735.6	2887.23	All
1186000	-35039.4	-307.606	-34731.8	3037.26	All
1187000	-35044.2	-324.099	-34720.1	2721.41	All
1188000	-35053.1	-334.949	-34718.2	3019.42	All
1189000	-35063.3	-345.729	-34717.5	3097.23	All
1190000	-35070.1	-352.204	-34717.9	2905.97	All
1191000	-35065.4	-348.503	-34716.9	2888.72	All
1192000	-35063.5	-343.754	-34719.7	2862.63	All
1193000	-35060.5	-344.873	-34715.7	2758.71	All
1194000	-35055.1	-335.718	-34719.4	2997.79	All
1195000	-35057.3	-334.675	-34722.6	3230.11	All
1196000	-35047.3	-333.361	-34713.9	2842.29	All
1197000	-35054.2	-336.98	-34717.2	3067.32	All
1198000	-35058.1	-344.036	-34714	2960.24	All
1199000	-35065.3	-335.46	-34729.9	3393.23	All
1200000	-35080	-342.892	-34737.1	3140.55	All
1201000	-35057.1	-338.243	-34718.8	3050.07	All
1202000	-35050.6	-331.039	-34719.6	3484.22	All
1203000	-35051.5	-325.135	-34726.3	3317.04	All
1204000	-35053	-318.15	-34734.8	3299.99	All
1205000	-35052.1	-311.504	-34740.6	3339.45	All
1206000	-35031.5	-300.996	-34730.5	3033.57	All
1207000	-35038.4	-298.859	-34739.5	3086.1	All
1208000	-35046.7	-308.475	-34738.2	2969.49	All
1209000	-35041.8	-309.471	-34732.4	2937.85	All
1210000	-35040.8	-318.176	-34722.7	2807.49	All
1211000	-35044.3	-326.706	-34717.6	2815.02	All
1212000	-35056.2	-333.109	-34723.1	2583.4	All
1213000	-35072.9	-343.197	-34729.7	2847.72	All
1214000	-35065	-347.077	-34717.9	2704.16	All
1215000	-35060.9	-346.719	-34714.1	3166.81	All
1216000	-35066.5	-356.21	-34710.3	4438.98	All
1217000	-35053.3	-344.587	-34708.8	2687.27	All
1218000	-35050.6	-338.686	-34711.9	2849.12	All
1219000	-35061	-348.195	-34712.8	2696.1	All
1220000	-35070.3	-360.43	-34709.9	2655.27	All
1221000	-35081.5	-365.267	-34716.3	2963.8	All
1222000	-35090.5	-369.02	-34721.5	2696.13	All
1223000	-35079.9	-368.743	-34711.2	2691.09	All
1224000	-35072.2	-356.021	-34716.2	2717.53	All
1225000	-35075.8	-360.636	-34715.2	2491.46	All
1226000	-35072.5	-353.498	-34719	2605.52	All
1227000	-35068.9	-342.781	-34726.1	2579.64	All
1228000	-35059.5	-336.105	-34723.4	2482.35	All
1229000	-35045.5	-331.253	-34714.3	2795.12	All
1230000	-35050	-340.35	-34709.7	2815.56	All
1231000	-35044	-327.434	-34716.5	2801.56	All
1232000	-35043.5	-326.314	-34717.2	2763.75	All
1233000	-35039.8	-328.929	-34710.9	2766.72	All
1234000	-35046.5	-326.591	-34719.9	3146.1	All
1235000	-35041.2	-334.329	-34706.9	2621.33	All
1236000	-35044.6	-330.239	-34714.4	4229.28	All
1237000	-35041.8	-333.919	-34707.9	2810.99	All
1238000	-35045.9	-339.555	-34706.3	2772.15	All
1239000	-35049.7	-326.28	-34723.4	2721.02	All
1240000	-35043.3	-317.499	-34725.8	2786.06	All
1241000	-35028.9	-318.596	-34710.3	2551.84	All
1242000	-35037.6	-316.917	-34720.7	2517.27	All
1243000	-35037	-319.35	-34717.7	2630.02	All
1244000	-35031.8	-310.71	-34721.1	2570.85	All
1245000	-35039.2	-318.162	-34721.1	2666.39	All
1246000	-35034.9	-307.81	-34727.1	2723.6	All
1247000	-35032.2	-313.583	-34718.6	2538.91	All
1248000	-35035.6	-315.634	-34719.9	2525.46	All
1249000	-35044.2	-318.846	-34725.4	2534.56	All
1250000	-35026.4	-313.373	-34713	2563.41	All
1251000	-35035.4	-317.751	-34717.7	2738.22	All
1252000	-35029.8	-316.187	-34713.6	2896.51	All
1253000	-35034.2	-316.896	-34717.3	2551.18	All
1254000	-35023.1	-310.629	-34712.5	2665.4	All
1255000	-35020.2	-315.524	-34704.7	2648.09	All
1256000	-35036.8	-323.887	-34713	2655.23	All
1257000	-35036.8	-331.48	-34705.3	2544.13	All
1258000	-35047.9	-339.933	-34708	2744.07	All
1259000	-35033.8	-339.045	-34694.7	2600.04	All
1260000	-35044.6	-347.834	-34696.8	2638.25	All
1261000	-35041.5	-343.449	-34698	2596.38	All
1262000	-35064	-363.708	-34700.3	2521.07	All
1263000	-35063.7	-350.653	-34713.1	2634.05	All
1264000	-35048.1	-340.273	-34707.9	2583.62	All
1265000	-35064.3	-348.787	-34715.5	2658.83	All
1266000	-35055.8	-337.423	-34718.4	2578.16	All
1267000	-35049.7	-328.447	-34721.2	2802.34	All
1268000	-35052.2	-328.582	-34723.6	2732.31	All
1269000	-35045	-325.249	-34719.7	2876.15	All
1270000	-35041.5	-332.18	-34709.3	2797.83	All
1271000	-35041.4	-331.707	-34709.7	2857.31	All
1272000	-35047.9	-327.295	-34720.6	2829.72	All
1273000	-35048.2	-322.262	-34726	2875.83	All
1274000	-35040.8	-318.651	-34722.2	2766.8	All
1275000	-35039	-325.551	-34713.4	2673.88	All
1276000	-35042.9	-321.8	-34721.1	2849.36	All
1277000	-35056.2	-330.89	-34725.3	2777.99	All
1278000	-35054.8	-339.448	-34715.3	2862.15	All
1279000	-35056.3	-335.16	-34721.1	3035.54	All
1280000	-35058.7	-342.123	-34716.6	2964.89	All
1281000	-35051.5	-333.437	-34718.1	2985.2	All
1282000	-35058.3	-338.431	-34719.9	2826.74	All
1283000	-35066.9	-340.147	-34726.8	2901.02	All
1284000	-35057.1	-332.44	-34724.6	2941.58	All
1285000	-35068.1	-328.092	-34740	3075.74	All
1286000	-35053.7	-325.785	-34727.9	3324.36	All
1287000	-35056.2	-325.775	-34730.4	2987.88	All
1288000	-35040.9	-314.98	-34725.9	2885.97	All
1289000	-35046.4	-318.492	-34727.9	2942.45	All
1290000	-35035.6	-319.966	-34715.6	2939.12	All
1291000	-35038.7	-322.698	-34716	3142.26	All
1292000	-35035.7	-321.583	-34714.1	2771.49	All
1293000	-35045.2	-328.544	-34716.7	2774.64	All
1294000	-35032.5	-318.042	-34714.5	3067.06	All
1295000	-35035.4	-312.103	-34723.2	2688.83	All
1296000	-35034.4	-305.217	-34729.2	3001.36	All
1297000	-35034	-306.455	-34727.6	2998.97	All
1298000	-35030	-313.707	-34716.3	2927.29	All
1299000	-35038.8	-306.125	-34732.7	3115.87	All
1300000	-35041.6	-309.631	-34732	3030.03	All
1301000	-35043.9	-312.094	-34731.8	3053.86	All
1302000	-35045.5	-310.888	-34734.6	3126.41	All
1303000	-35044.1	-315.871	-34728.2	2988.49	All
1304000	-35058.7	-321.655	-34737	2678.89	All
1305000	-35052.9	-324.559	-34728.3	3022.22	All
1306000	-35060.4	-321.891	-34738.5	2775.57	All
1307000	-35039.8	-313.869	-34725.9	2978.3	All
1308000	-35061	-325.054	-34735.9	2708.29	All
1309000	-35059	-331.937	-34727.1	2663.5	All
1310000	-35050.8	-332.317	-34718.5	2733.97	All
1311000	-35042.1	-324.285	-34717.8	2726.33	All
1312000	-35048.4	-321.632	-34726.8	2744.36	All
1313000	-35039.8	-319.938	-34719.9	2798.9	All
1314000	-35043.2	-321.541	-34721.6	3048.18	All
1315000	-35051.3	-329.372	-34721.9	2599.1	All
1316000	-35058.8	-322.223	-34736.5	2862.12	All
1317000	-35042.5	-308.311	-34734.2	2993.63	All
1318000	-35047.2	-299.712	-34747.5	2797.5	All
1319000	-35032.5	-291.974	-34740.6	3133.24	All
1320000	-35037.2	-307.431	-34729.8	2829.83	All
1321000	-35041.3	-312.708	-34728.6	2943.3	All
1322000	-35044.7	-311.62	-34733	3050.47	All
1323000	-35031.4	-312.017	-34719.3	2926.36	All
1324000	-35028.7	-304.19	-34724.5	2892	All
1325000	-35025.4	-303.027	-34722.4	2880.34	All
1326000	-35017.1	-297.411	-34719.7	3132.38	All
1327000	-35023.5	-304.985	-34718.5	2799.21	All
1328000	-35019.1	-298.809	-34720.3	3524.85	All
1329000	-35021.3	-305.225	-34716.1	2963.51	All
1330000	-35029.8	-295.833	-34734	3214.45	All
1331000	-35021.8	-295.085	-34726.7	2815.54	All
1332000	-35022.2	-289.221	-34733	2900.61	All
1333000	-35010.7	-292.566	-34718.1	2699.39	All
1334000	-35017.6	-299.955	-34717.7	2696.69	All
1335000	-35033.6	-305.081	-34728.5	2737.45	All
1336000	-35040.1	-317.124	-34723	2729.01	All
1337000	-35035.8	-319.068	-34716.7	2740.31	All
1338000	-35024.6	-315.203	-34709.4	2693.68	All
1339000	-35038.6	-319.165	-34719.4	2654.84	All
1340000	-35040.7	-321.52	-34719.2	2814.13	All
1341000	-35035.7	-323.094	-34712.6	2767.62	All
1342000	-35033	-316.702	-34716.3	2710.42	All
1343000	-35027	-311.908	-34715.1	3039.54	All
1344000	-35027	-313.936	-34713.1	3153.67	All
1345000	-35024.7	-312.265	-34712.4	2952.26	All
1346000	-35025.6	-321.154	-34704.5	2756.39	All
1347000	-35015	-303.605	-34711.4	2915.43	All
1348000	-35018.5	-312.765	-34705.7	2935.12	All
1349000	-35021.5	-314.697	-34706.8	2827.04	All
1350000	-35023.2	-318.295	-34704.9	3004.16	All
1351000	-35033.5	-325.254	-34708.3	2716.48	All
1352000	-35033.3	-324.889	-34708.4	2756.47	All
1353000	-35032.1	-321.875	-34710.2	2628.13	All
1354000	-35038	-327.2	-34710.8	2551.06	All
1355000	-35050.7	-331.469	-34719.2	2540.23	All
1356000	-35038.7	-332.672	-34706	2502.32	All
1357000	-35028.8	-327.707	-34701.1	2760.92	All
1358000	-35031.5	-330.45	-34701	2451.37	All
1359000	-35038.4	-327.085	-34711.3	2571.6	All
1360000	-35041.2	-326.583	-34714.6	2560.97	All
1361000	-35032.2	-329.709	-34702.5	2524.49	All
1362000	-35039.4	-334.341	-34705.1	2643.3	All
1363000	-35033.2	-320.802	-34712.4	2797.47	All
1364000	-35035.4	-314.356	-34721.1	3103.6	All
1365000	-35045.8	-321.693	-34724.2	2724.88	All
1366000	-35048.4	-325.044	-34723.4	2637.84	All
1367000	-35044.3	-324.285	-34720	2948.17	All
1368000	-35053.5	-332.499	-34721	2926.03	All
1369000	-35061.7	-333.768	-34727.9	2861.03	All
1370000	-35044	-321.663	-34722.3	2861.76	All
1371000	-35039.3	-325.229	-34714.1	2615.05	All
1372000	-35038.4	-315.255	-34723.2	2988.74	All
1373000	-35043.7	-317.588	-34726.1	2782.58	All
1374000	-35035.7	-322.196	-34713.5	2787.6	All
1375000	-35042	-309.046	-34733	3035.26	All
1376000	-35032.1	-312.514	-34719.6	2827.37	All
1377000	-35042.1	-311.228	-34730.9	2865.54	All
1378000	-35044.4	-309.403	-34735	2813.04	All
1379000	-35048.1	-316.199	-34731.9	2840.07	All
1380000	-35035.6	-312.096	-34723.5	2932.56	All
1381000	-35027.4	-308.129	-34719.2	3002.37	All
1382000	-35037	-307.809	-34729.2	2857.63	All
1383000	-35032.8	-311.933	-34720.9	3064.83	All
1384000	-35041.6	-310.696	-34730.9	2680.39	All
1385000	-35032.9	-308.255	-34724.7	2973.42	All
1386000	-35036.8	-309.8	-34727	2855.4	All
1387000	-35026.2	-300.572	-34725.6	2851.24	All
1388000	-35030.3	-302.491	-34727.8	2817.51	All
1389000	-35031.6	-306.865	-34724.8	2786.33	All
1390000	-35046.6	-323.494	-34723.1	2630.1	All
1391000	-35038.6	-319.269	-34719.4	2703.47	All
1392000	-35042.9	-318.754	-34724.1	2569.02	All
1393000	-35038.3	-326.234	-34712.1	2770.31	All
1394000	-35039.3	-324.442	-34714.8	2951.32	All
1395000	-35051.6	-333.546	-34718.1	3034.68	All
1396000	-35052.7	-340.223	-34712.5	2726.39	All
1397000	-35069.9	-344.785	-34725.1	2755.68	All
1398000	-35051.5	-343.747	-34707.8	2808.61	All
1399000	-35055.8	-333.229	-34722.6	2917.71	All
1400000	-35043.8	-338.108	-34705.7	2935.15	All
1401000	-35043.6	-327.156	-34716.5	2697.97	All
1402000	-35031.9	-324.57	-34707.4	2810.91	All
1403000	-35038.1	-322.731	-34715.4	2683.75	All
1404000	-35041.1	-332.112	-34708.9	2525.2	All
1405000	-35039.7	-327.764	-34711.9	2742.96	All
1406000	-35039.2	-329.599	-34709.6	2584.25	All
1407000	-35039.1	-332.856	-34706.2	2859.07	All
1408000	-35031.5	-325.712	-34705.8	3117.1	All
1409000	-35058	-347.496	-34710.5	2565.04	All
1410000	-35048.5	-346.418	-34702.1	3050.57	All
1411000	-35049.2	-336.247	-34713	2770.57	All
1412000	-35046.6	-340.501	-34706.1	2924.63	All
1413000	-35048.1	-343.679	-34704.4	3058.28	All
1414000	-35051.5	-353.229	-34698.3	2830.07	All
1415000	-35051.5	-350.53	-34701	2817.18	All
1416000	-35064.1	-351.557	-34712.6	2916.46	All
1417000	-35057.3	-344.928	-34712.4	2761.59	All
1418000	-35045.6	-342.497	-34703.1	2750.54	All
1419000	-35048.5	-344.534	-34704	2918.59	All
1420000	-35058.2	-348.363	-34709.8	2661.93	All
1421000	-35044.4	-331.609	-34712.8	2677.77	All
1422000	-35039.5	-323.94	-34715.6	2800.28	All
1423000	-35031.4	-325.831	-34705.5	2729.14	All
1424000	-35036.7	-325.752	-34710.9	2667.38	All
1425000	-35027.8	-319.303	-34708.5	2793.68	All
1426000	-35027.5	-308.676	-34718.8	2639.16	All
1427000	-35019.9	-308.635	-34711.3	2728.92	All
1428000	-35028.7	-317.16	-34711.5	2806.5	All
1429000	-35029.6	-321.536	-34708	2817.52	All
1430000	-35045.9	-322.641	-34723.2	2675.77	All
1431000	-35030.1	-312.953	-34717.2	2956.74	All
1432000	-35053.2	-324.44	-34728.7	2981.66	All
1433000	-35039.5	-319.716	-34719.7	2784.94	All
1434000	-35038.7	-323.264	-34715.4	2792.95	All
1435000	-35040.3	-322.433	-34717.9	3021.07	All
1436000	-35044.3	-326.68	-34717.6	2711.87	All
1437000	-35046	-323.082	-34722.9	3071.49	All
1438000	-35049.8	-318.749	-34731	3126.11	All
1439000	-35046.4	-326.029	-34720.4	2739.5	All
1440000	-35042.1	-318.372	-34723.7	2610.91	All
1441000	-35040.5	-321.79	-34718.7	2729.1	All
1442000	-35051.7	-324.676	-34727	2736.29	All
1443000	-35038.1	-321.934	-34716.2	2739.24	All
1444000	-35031.9	-316.783	-34715.1	2656.86	All
1445000	-35035	-313.538	-34721.4	2885.19	All
1446000	-35043.8	-314.657	-34729.1	2746.67	All
1447000	-35047	-319.849	-34727.1	2712.74	All
1448000	-35043.1	-331.447	-34711.6	2686.71	All
1449000	-35048.3	-337.058	-34711.3	2777.37	All
1450000	-35045.4	-331.283	-34714.1	2701.32	All
1451000	-35033.7	-324.484	-34709.2	2920.08	All
1452000	-35038.7	-321.705	-34717	2872.9	All
1453000	-35044	-320.996	-34723	2858.61	All
1454000	-35042.9	-317.168	-34725.7	3428.74	All
1455000	-35033.7	-314.046	-34719.7	2785.4	All
1456000	-35036.9	-320.086	-34716.8	2975.17	All
1457000	-35038	-311.997	-34726	2938.18	All
1458000	-35044.8	-318.115	-34726.7	2862.88	All
1459000	-35036.1	-320.36	-34715.7	2766.41	All
1460000	-35045.6	-329.239	-34716.4	2594.34	All
1461000	-35052.1	-330.62	-34721.4	2883.68	All
1462000	-35054.9	-332.293	-34722.6	2768.69	All
1463000	-35049.4	-321.269	-34728.1	3033.78	All
1464000	-35058.8	-318.945	-34739.8	2919.64	All
1465000	-35039.6	-315.495	-34724.1	3093.77	All
1466000	-35045.4	-315.372	-34730.1	2757.82	All
1467000	-35057.6	-329.816	-34727.8	2720.23	All
1468000	-35044.2	-327.26	-34717	2671.86	All
1469000	-35040.7	-315.185	-34725.5	2956.23	All
1470000	-35035.3	-312.813	-34722.5	2993.59	All
1471000	-35039.5	-313.047	-34726.5	3193.04	All
1472000	-35046.8	-308.29	-34738.5	2940.27	All
1473000	-35041.5	-312.342	-34729.1	2989.92	All
1474000	-35046.1	-318.302	-34727.8	3098.09	All
1475000	-35042.6	-311.995	-34730.6	3022.06	All
1476000	-35048.9	-322.344	-34726.5	2911.32	All
1477000	-35043.4	-320.933	-34722.5	2936.21	All
1478000	-35047	-326.242	-34720.7	2860.65	All
1479000	-35056.1	-334.038	-34722.1	2741.97	All
1480000	-35048.1	-321.752	-34726.4	2816.51	All
1481000	-35049.6	-315.324	-34734.3	2935.64	All
1482000	-35053.2	-314.535	-34738.7	3033.15	All
1483000	-35035.7	-306.947	-34728.7	2785.43	All
1484000	-35038.5	-305.71	-34732.7	3188.03	All
1485000	-35045.3	-298.223	-34747.1	3215.85	All
1486000	-35047.1	-298.504	-34748.6	3057.9	All
1487000	-35033.2	-295.638	-34737.6	2814.44	All
1488000	-35021.7	-281.42	-34740.3	3251.25	All
1489000	-35033.6	-279.766	-34753.9	3206.72	All
1490000	-35036	-282.102	-34753.9	2974.97	All
1491000	-35030.9	-288.495	-34742.4	2863.33	All
1492000	-35034.9	-292.214	-34742.7	3278.48	All
1493000	-35028.4	-294.723	-34733.6	2944.56	All
1494000	-35038	-300.13	-34737.8	3023.52	All
1495000	-35037.4	-300.711	-34736.7	2836.37	All
1496000	-35046.9	-310.491	-34736.4	2841.27	All
1497000	-35051.2	-309.588	-34741.6	2753.69	All
1498000	-35034.6	-307.577	-34727	2974.51	All
1499000	-35032.3	-293.927	-34738.4	3314.31	All
1500000	-35028.9	-291.436	-34737.5	2975.16	All
1501000	-35037	-289.922	-34747.1	3147.57	All
1502000	-35038.4	-292.806	-34745.5	3217.87	All
1503000	-35038.2	-282.459	-34755.8	3173.26	All
1504000	-35029.6	-282.445	-34747.2	3467.42	All
1505000	-35032.2	-284.614	-34747.6	3253.62	All
1506000	-35037.1	-283.264	-34753.8	3130	All
1507000	-35029.2	-286.323	-34742.9	3159.36	All
1508000	-35032.1	-286.893	-34745.2	4046.7	All
1509000	-35032.1	-291.267	-34740.8	3069.49	All
1510000	-35032.9	-288.383	-34744.5	3045.61	All
1511000	-35034	-298.294	-34735.7	2969.1	All
1512000	-35043.8	-298.207	-34745.6	3178.31	All
1513000	-35044.4	-308.655	-34735.8	3268.17	All
1514000	-35043.9	-306.682	-34737.2	3551.05	All
1515000	-35065.5	-319.22	-34746.3	3028.14	All
1516000	-35055.8	-313.493	-34742.3	3090.98	All
1517000	-35058.3	-321.329	-34736.9	2960.79	All
1518000	-35044.3	-308.834	-34735.5	2807.1	All
1519000	-35035	-296.139	-34738.8	3127.6	All
1520000	-35036.2	-296.72	-34739.4	2925.67	All
1521000	-35032.7	-299.503	-34733.2	3088.36	All
1522000	-35030.3	-305.127	-34725.1	3123.45	All
1523000	-35035.7	-306.671	-34729	3213.1	All
1524000	-35043.3	-304.726	-34738.5	2879.11	All
1525000	-35034.8	-305.232	-34729.5	2846.27	All
1526000	-35043.6	-315.878	-34727.7	2989.33	All
1527000	-35041.1	-312.166	-34728.9	2779.04	All
1528000	-35038.3	-315.512	-34722.8	3126.74	All
1529000	-35040	-317.501	-34722.5	2863.37	All
1530000	-35034.2	-303.658	-34730.6	2928.25	All
1531000	-35027.5	-297.341	-34730.2	2744.01	All
1532000	-35049.2	-306.526	-34742.7	2742.37	All
1533000	-35047.2	-309.748	-34737.5	2840.53	All
1534000	-35060.5	-306.991	-34753.5	2883.87	All
1535000	-35043.9	-303.842	-34740	3019.2	All
1536000	-35050.4	-314.132	-34736.3	2941.78	All
1537000	-35047.9	-306.31	-34741.5	3240.43	All
1538000	-35053.1	-309.215	-34743.8	2986.97	All
1539000	-35062.2	-319.438	-34742.8	2943.67	All
1540000	-35057.9	-318.046	-34739.8	3101.57	All
1541000	-35061.3	-317.316	-34744	3151.86	All
1542000	-35052.1	-307.681	-34744.5	3032.09	All
1543000	-35058.6	-304.646	-34753.9	3099.39	All
1544000	-35055.6	-305.951	-34749.7	3146.97	All
1545000	-35053.7	-309.709	-34744	2989.82	All
1546000	-35057.3	-306.815	-34750.4	3073.75	All
1547000	-35057.4	-304.501	-34752.9	2916.41	All
1548000	-35052.1	-304.687	-34747.4	3028.74	All
1549000	-35051.7	-307.692	-34744	3402.2	All
1550000	-35051	-295.93	-34755.1	3898.3	All
1551000	-35039	-302.432	-34736.6	3225.92	All
1552000	-35039.3	-303.946	-34735.4	3086.16	All
1553000	-35028.3	-294.82	-34733.5	3182.76	All
1554000	-35040	-299.483	-34740.5	3206.62	All
1555000	-35051.4	-287.106	-34764.2	3387.73	All
1556000	-35036.9	-299.874	-34737	3036.43	All
1557000	-35043.9	-304.06	-34739.8	3100.85	All
1558000	-35055.8	-305.039	-34750.8	3095.34	All
1559000	-35057	-306.599	-34750.4	2848.85	All
1560000	-35063.2	-300.846	-34762.4	3436.92	All
1561000	-35058.6	-316.095	-34742.5	3151.08	All
1562000	-35059.3	-311.864	-34747.4	3133	All
1563000	-35049.9	-304.901	-34745	3264.55	All
1564000	-35043.4	-306.029	-34737.4	3030.18	All
1565000	-35051	-319.74	-34731.2	2988.65	All
1566000	-35055.3	-321.368	-34733.9	3402.85	All
1567000	-35059.5	-330.243	-34729.2	2852.95	All
1568000	-35041.4	-324.788	-34716.6	2866.08	All
1569000	-35044.5	-319.912	-34724.6	2922.02	All
1570000	-35053.9	-320.394	-34733.6	3080.4	All
1571000	-35042.1	-318.173	-34723.9	3079.34	All
1572000	-35056.6	-320.112	-34736.5	2843.73	All
1573000	-35055	-315.406	-34739.5	2735.74	All
1574000	-35034.3	-315.246	-34719	2975.76	All
1575000	-35040.5	-314.299	-34726.2	2983.61	All
1576000	-35047.3	-320.293	-34727	2880.43	All
1577000	-35037.7	-315.573	-34722.1	3260.11	All
1578000	-35031.7	-317.856	-34713.9	2881.14	All
1579000	-35040.5	-314.955	-34725.5	3018.66	All
1580000	-35042.6	-312.534	-34730.1	2909.78	All
1581000	-35040.3	-312.669	-34727.7	3522.44	All
1582000	-35045.3	-316.231	-34729.1	3292.44	All
1583000	-35042	-311.079	-34730.9	3644.83	All
1584000	-35028.5	-299.483	-34729	2934.24	All
1585000	-35038.2	-304.478	-34733.7	3245.02	All
1586000	-35037.1	-303.915	-34733.2	3649.17	All
1587000	-35042.5	-305.126	-34737.4	3268.32	All
1588000	-35045.2	-308.45	-34736.7	3257.79	All
1589000	-35041.5	-310.449	-34731	3018.45	All
1590000	-35040.6	-303.748	-34736.8	3184.38	All
1591000	-35043.8	-309.98	-34733.9	2963.64	All
1592000	-35053.1	-318.995	-34734.2	2859.28	All
1593000	-35040.2	-320.377	-34719.8	2919.35	All
1594000	-35051.1	-316.26	-34734.9	3152.29	All
1595000	-35041.9	-307.595	-34734.3	3216.89	All
1596000	-35055.6	-307.596	-34748	3074.51	All
1597000	-35053.2	-305.244	-34748	3081.57	All
1598000	-35045.7	-300.434	-34745.3	3239.99	All
1599000	-35036.8	-307.361	-34729.4	3002.35	All
1600000	-35046.8	-319.438	-34727.4	2751.62	All
1601000	-35038.4	-312.474	-34726	2855.47	All
1602000	-35042	-308.123	-34733.9	2933.1	All
1603000	-35040.9	-309.92	-34731	3308.34	All
1604000	-35043.8	-308.698	-34735.1	3167.95	All
1605000	-35036.1	-303.503	-34732.6	3301.79	All
1606000	-35042.8	-304.256	-34738.5	3638.41	All
1607000	-35036.8	-301.474	-34735.4	3196.11	All
1608000	-35038.9	-305.198	-34733.7	3293.24	All
1609000	-35038.1	-309.635	-34728.5	3303.88	All
1610000	-35039.8	-301.61	-34738.2	3388.53	All
1611000	-35047.1	-297.551	-34749.5	3231.01	All
1612000	-35046	-302.822	-34743.2	3635.44	All
1613000	-35048.6	-302.405	-34746.1	3215.06	All
1614000	-35041.8	-306.296	-34735.5	3438.21	All
1615000	-35039.7	-303.712	-34736	3122.16	All
1616000	-35036.1	-291.837	-34744.2	3159.13	All
1617000	-35035.5	-294.954	-34740.5	3212.3	All
1618000	-35042.4	-301.381	-34741	2938.72	All
1619000	-35031.8	-312.171	-34719.6	2990.27	All
1620000	-35052.3	-316.353	-34735.9	2901	All
1621000	-35057.1	-324.858	-34732.2	2610.3	All
1622000	-35043.1	-324.479	-34718.6	2736.3	All
1623000	-35038.9	-311.101	-34727.8	2945.53	All
1624000	-35034.5	-309.078	-34725.4	2673.74	All
1625000	-35040.5	-311.746	-34728.7	3064.09	All
1626000	-35044.2	-315.286	-34729	2854.04	All
1627000	-35038.1	-323.951	-34714.1	2774.79	All
1628000	-35053	-328.299	-34724.7	2833.43	All
1629000	-35043.2	-329.031	-34714.2	2764.29	All
1630000	-35051.8	-335.588	-34716.2	3059.47	All
1631000	-35057	-332.21	-34724.8	2932.88	All
1632000	-35039.1	-330.78	-34708.4	3030.24	All
1633000	-35052.9	-327.429	-34725.5	2836.97	All
1634000	-35059.8	-329.727	-34730.1	3005.1	All
1635000	-35062.8	-342.022	-34720.7	2795.68	All
1636000	-35054.7	-331.231	-34723.5	2938.91	All
1637000	-35054.5	-332.062	-34722.5	2826.83	All
1638000	-35053.5	-337.68	-34715.8	2844.19	All
1639000	-35045.8	-331.506	-34714.3	2882.53	All
1640000	-35044	-324.522	-34719.5	2703.84	All
1641000	-35043	-325.48	-34717.6	2733.86	All
1642000	-35033	-313.654	-34719.3	2668.77	All
1643000	-35039.8	-311.425	-34728.4	3119.65	All
1644000	-35037.9	-306.578	-34731.4	2766.36	All
1645000	-35031.8	-306.15	-34725.6	2771.72	All
1646000	-35043.9	-298.79	-34745.1	2850.24	All
1647000	-35037.7	-300.371	-34737.3	2878.67	All
1648000	-35029	-304.453	-34724.5	2722.84	All
1649000	-35031.3	-310.382	-34720.9	2715.04	All
1650000	-35035.3	-310.473	-34724.8	2659.48	All
1651000	-35048.5	-310.625	-34737.8	2844.95	All
1652000	-35043.1	-312.679	-34730.4	2822.9	All
1653000	-35035.6	-312.273	-34723.4	3062.16	All
1654000	-35026.1	-308.425	-34717.6	2678.13	All
1655000	-35030.4	-307.845	-34722.5	2929.49	All
1656000	-35032.7	-308.953	-34723.7	2914.14	All
1657000	-35036	-305.449	-34730.5	2920.59	All
1658000	-35043.9	-307.12	-34736.7	2750.84	All
1659000	-35051	-320.488	-34730.5	2917.92	All
1660000	-35054.2	-321.856	-34732.4	2719.46	All
1661000	-35040.3	-314.99	-34725.3	2824.74	All
1662000	-35043.7	-312.963	-34730.8	2666.51	All
1663000	-35031.8	-309.879	-34721.9	2733.75	All
1664000	-35025.2	-308.63	-34716.6	2730.53	All
1665000	-35023.1	-304.517	-34718.6	2807.92	All
1666000	-35024.2	-293.632	-34730.5	2661.08	All
1667000	-35015.8	-286.831	-34729	2836.4	All
1668000	-35019.4	-293.61	-34725.8	2642.67	All
1669000	-35013.8	-292.828	-34721	2910.15	All
1670000	-35016.5	-292.289	-34724.2	2770.28	All
1671000	-35010.6	-290.086	-34720.5	2892.37	All
1672000	-35012.2	-293.054	-34719.1	2809.37	All
1673000	-35033.1	-296.001	-34737.1	2934.33	All
1674000	-35037.6	-294.701	-34742.9	2938.68	All
1675000	-35033.5	-304.04	-34729.5	2657.03	All
1676000	-35037.7	-308.251	-34729.4	2930.49	All
1677000	-35026.2	-300.443	-34725.8	2831.39	All
1678000	-35035.4	-313.664	-34721.8	3027.96	All
1679000	-35034.9	-303.358	-34731.6	2980.14	All
1680000	-35032.6	-307.354	-34725.3	2640.67	All
1681000	-35036.3	-295.537	-34740.7	2741.76	All
1682000	-35030.5	-295.572	-34734.9	2709.93	All
1683000	-35026.2	-299.543	-34726.6	2793.61	All
1684000	-35019.7	-297.803	-34721.9	2807.23	All
1685000	-35012.5	-287.854	-34724.7	3364.42	All
1686000	-35022.9	-293.837	-34729.1	3025.27	All
1687000	-35034.3	-307.505	-34726.8	3055.5	All
1688000	-35030	-308.795	-34721.2	2810.07	All
1689000	-35032.3	-305.578	-34726.7	2740.69	All
1690000	-35023.4	-299.646	-34723.7	2969.5	All
1691000	-35016.4	-297.259	-34719.2	2781.38	All
1692000	-35026.4	-310.055	-34716.3	3020.66	All
1693000	-35029.1	-312.54	-34716.5	3253.21	All
1694000	-35041.5	-317.241	-34724.2	3063.51	All
1695000	-35055.5	-326.389	-34729.1	2974.59	All
1696000	-35046.6	-325.941	-34720.6	3037.83	All
1697000	-35040.7	-308.796	-34731.9	2783.72	All
1698000	-35035.2	-313.248	-34722	2848.03	All
1699000	-35026.2	-305.484	-34720.7	2860.89	All
1700000	-35032.5	-302.702	-34729.8	2882.23	All
1701000	-35030.9	-303.467	-34727.4	3002.01	All
1702000	-35031.4	-309.906	-34721.5	3141.04	All
1703000	-35035.1	-314.847	-34720.3	2893.75	All
1704000	-35042.9	-313.014	-34729.9	3042.89	All
1705000	-35036.7	-312.121	-34724.5	2974.24	All
1706000	-35033.9	-313.102	-34720.8	2791.16	All
1707000	-35024.5	-301.529	-34722.9	2796.26	All
1708000	-35018.1	-302.768	-34715.4	2994.44	All
1709000	-35033.8	-306.954	-34726.8	2981.04	All
1710000	-35027.2	-308.192	-34719	2872.05	All
1711000	-35036.7	-313.306	-34723.4	3178.24	All
1712000	-35040.4	-317.092	-34723.3	2702.77	All
1713000	-35036.6	-315.155	-34721.4	2915.93	All
1714000	-35023.5	-305.779	-34717.8	2855.52	All
1715000	-35030.6	-315.047	-34715.5	2950.65	All
1716000	-35026.7	-308.221	-34718.5	3035.85	All
1717000	-35020.6	-301.158	-34719.5	2974.41	All
1718000	-35024.2	-311.502	-34712.7	2904.3	All
1719000	-35037.6	-308.385	-34729.2	2951.9	All
1720000	-35033	-308.594	-34724.4	3053.86	All
1721000	-35026.2	-304.83	-34721.4	2857.05	All
1722000	-35020.3	-298.751	-34721.5	2869.7	All
1723000	-35019.3	-298.314	-34721	3045.38	All
1724000	-35016.4	-302.499	-34713.9	2904.89	All
1725000	-35026.8	-310.546	-34716.3	2776.07	All
1726000	-35028.1	-314.005	-34714.1	2719.02	All
1727000	-35025.9	-312.49	-34713.4	2623.06	All
1728000	-35021.3	-307.834	-34713.5	2819.62	All
1729000	-35021.4	-304.004	-34717.4	2750.2	All
1730000	-35023.1	-299.63	-34723.5	2677.06	All
1731000	-35032	-308.203	-34723.8	2767.03	All
1732000	-35024.5	-306.362	-34718.1	2822.69	All
1733000	-35020.4	-310.66	-34709.7	2866.11	All
1734000	-35035.3	-319.418	-34715.8	2791.43	All
1735000	-35039.3	-324.409	-34714.9	2700.82	All
1736000	-35041	-326.189	-34714.8	2769.78	All
1737000	-35044.6	-327.225	-34717.3	2744.73	All
1738000	-35046.8	-328.18	-34718.6	2658.67	All
1739000	-35050.1	-325.287	-34724.8	2529.05	All
1740000	-35042.4	-327.737	-34714.6	2669.03	All
1741000	-35036.1	-324.086	-34712.1	2758.8	All
1742000	-35032.4	-321.78	-34710.6	2926.9	All
1743000	-35041	-328.098	-34712.9	2691.26	All
1744000	-35061.2	-343.111	-34718.1	2511.56	All
1745000	-35048.4	-326.821	-34721.6	2702.66	All
1746000	-35065.4	-336.735	-34728.7	2667.14	All
1747000	-35057.8	-337.395	-34720.4	2738.64	All
1748000	-35063.1	-342.069	-34721.1	2626.61	All
1749000	-35056	-334.664	-34721.3	2986.82	All
1750000	-35056.5	-329.639	-34726.9	2747.88	All
1751000	-35056	-328.185	-34727.8	2700.11	All
1752000	-35051.9	-318.605	-34733.3	2727.34	All
1753000	-35049	-327.432	-34721.6	2841.97	All
1754000	-35043.9	-320.535	-34723.3	2878.67	All
1755000	-35066.2	-335.379	-34730.8	2813.86	All
1756000	-35060.4	-326.166	-34734.2	3063.54	All
1757000	-35060.3	-326.977	-34733.4	2624.16	All
1758000	-35059.2	-335.234	-34723.9	2863.03	All
1759000	-35063.1	-339.107	-34724	2795.99	All
1760000	-35054	-338.346	-34715.7	2748.19	All
1761000	-35059.6	-337.607	-34722	2982.51	All
1762000	-35059.1	-333.299	-34725.8	3204.55	All
1763000	-35047.5	-325.067	-34722.4	2673.72	All
1764000	-35039.9	-319.164	-34720.8	2726.76	All
1765000	-35051.8	-323.972	-34727.8	2676.25	All
1766000	-35037	-315.18	-34721.9	2707.53	All
1767000	-35042.4	-315.959	-34726.4	2715.42	All
1768000	-35038.9	-308.812	-34730.1	2758.22	All
1769000	-35042	-310.513	-34731.5	2694.75	All
1770000	-35055.1	-314.523	-34740.6	2871	All
1771000	-35042.3	-319.684	-34722.6	2913.86	All
1772000	-35039.2	-315.028	-34724.2	2777.81	All
1773000	-35027.4	-304.069	-34723.4	2586.21	All
1774000	-35024.4	-303.122	-34721.3	2690.68	All
1775000	-35035.8	-309.386	-34726.4	2755.92	All
1776000	-35034.6	-305.649	-34728.9	2781.74	All
1777000	-35016.9	-300.398	-34716.5	2883.54	All
1778000	-35018.4	-292.148	-34726.2	3062.13	All
1779000	-35021.3	-286.57	-34734.8	2973.22	All
1780000	-35019.6	-286.996	-34732.6	2863.4	All
1781000	-35017.3	-296.207	-34721	2795.45	All
1782000	-35006.4	-291.747	-34714.7	2799.12	All
1783000	-35018.3	-304.328	-34714	2596.61	All
1784000	-35029.1	-311.959	-34717.2	2663.59	All
1785000	-35027.2	-313	-34714.2	2839.41	All
1786000	-35021.1	-309.773	-34711.3	3194.65	All
1787000	-35025.9	-312.859	-34713	3003.78	All
1788000	-35025.1	-311.618	-34713.4	2936.09	All
1789000	-35020	-309.678	-34710.3	2733.92	All
1790000	-35022.7	-308.237	-34714.4	2716.7	All
1791000	-35022.7	-312.76	-34710	2805.43	All
1792000	-35028.1	-314.99	-34713.1	2825.11	All
1793000	-35032	-317.326	-34714.6	2685.2	All
1794000	-35027.3	-326.114	-34701.2	2802.42	All
1795000	-35032.6	-307.325	-34725.3	2732.82	All
1796000	-35038.6	-313.716	-34724.9	2930.86	All
1797000	-35027.2	-309.906	-34717.3	2741.44	All
1798000	-35020.7	-299.419	-34721.3	2702.6	All
1799000	-35024	-302.513	-34721.5	2875.24	All
1800000	-35013.3	-297.422	-34715.8	2882.14	All
1801000	-35028.1	-302.938	-34725.2	2872.68	All
1802000	-35021.2	-307.414	-34713.7	2809.51	All
1803000	-35013.5	-299.214	-34714.3	2914.89	All
1804000	-35020.1	-307.08	-34713	2816.02	All
1805000	-35023.8	-308.354	-34715.5	2757.63	All
1806000	-35006.4	-298.283	-34708.1	2857.18	All
1807000	-35012.6	-295.85	-34716.8	2800.16	All
1808000	-35012.3	-307.208	-34705.1	2756.06	All
1809000	-35006	-300.64	-34705.3	2784.6	All
1810000	-35007.4	-297.219	-34710.2	2687.28	All
1811000	-35011.3	-299.877	-34711.4	2646.98	All
1812000	-35026.5	-305.233	-34721.2	2574.49	All
1813000	-35026.5	-307.164	-34719.4	2555.4	All
1814000	-35023.9	-319.611	-34704.3	2516.03	All
1815000	-35030.8	-311.399	-34719.4	2641.75	All
1816000	-35035	-315.625	-34719.4	2589.89	All
1817000	-35021.1	-308.642	-34712.4	2633.49	All
1818000	-35036.2	-311.359	-34724.8	2664.97	All
1819000	-35023.4	-309.722	-34713.7	2707.33	All
1820000	-35024.3	-317.813	-34706.5	2822.14	All
1821000	-35029.2	-311.785	-34717.5	2687	All
1822000	-35026.7	-310.449	-34716.2	2851.03	All
1823000	-35041.2	-324.08	-34717.1	2597.82	All
1824000	-35038.6	-323.755	-34714.9	2691.96	All
1825000	-35039.2	-323.933	-34715.3	2499.66	All
1826000	-35038.9	-318.555	-34720.4	2497.8	All
1827000	-35027.1	-316.266	-34710.8	2766.71	All
1828000	-35029.6	-308.82	-34720.8	2719.2	All
1829000	-35024.4	-313.183	-34711.2	2601.75	All
1830000	-35035.3	-314.853	-34720.4	2594.01	All
1831000	-35048.5	-328.155	-34720.3	2762.71	All
1832000	-35040.8	-326.244	-34714.6	2757.08	All
1833000	-35047.5	-321.314	-34726.2	3050.37	All
1834000	-35064.2	-326.082	-34738.1	2847.35	All
1835000	-35049.4	-324.662	-34724.7	2857.38	All
1836000	-35039.1	-309.761	-34729.3	2790.81	All
1837000	-35049.7	-319.925	-34729.8	2423.2	All
1838000	-35045.5	-325.253	-34720.2	2555.52	All
1839000	-35045.3	-328.331	-34716.9	3064.6	All
1840000	-35038.6	-332.58	-34706	2992.63	All
1841000	-35040.1	-321.07	-34719.1	2919.58	All
1842000	-35045.9	-331.4	-34714.5	3228	All
1843000	-35048.1	-328.803	-34719.3	2728.52	All
1844000	-35054.4	-329.056	-34725.4	3063.93	All
1845000	-35036.4	-315.285	-34721.1	2981.86	All
1846000	-35056.1	-318.739	-34737.3	3101.93	All
1847000	-35052.3	-328.721	-34723.6	2910.09	All
1848000	-35059.6	-336.592	-34723	2668.07	All
1849000	-35052.1	-341.104	-34711	2928.59	All
1850000	-35054.5	-330.478	-34724	2890.39	All
1851000	-35064.6	-342.679	-34721.9	3113.04	All
1852000	-35054.6	-338.557	-34716	3093.34	All
1853000	-35052.9	-348.549	-34704.3	2887.02	All
1854000	-35056	-338.42	-34717.6	2867.63	All
1855000	-35046.6	-326.044	-34720.5	2845.13	All
1856000	-35055.7	-332.029	-34723.6	2698.16	All
1857000	-35036	-317.593	-34718.4	2830.6	All
1858000	-35034.1	-311.275	-34722.8	2820.16	All
1859000	-35035.8	-312.21	-34723.6	2865.13	All
1860000	-35030.5	-305.09	-34725.4	2619.65	All
1861000	-35034.9	-306.456	-34728.4	2784.87	All
1862000	-35036.3	-314.622	-34721.7	2821.98	All
1863000	-35039.2	-315.855	-34723.4	2834.99	All
1864000	-35036	-317.764	-34718.2	2982.51	All
1865000	-35043.2	-332.521	-34710.7	2600.51	All
1866000	-35037.6	-335.876	-34701.8	2831.86	All
1867000	-35037.8	-327.812	-34709.9	2612.84	All
1868000	-35047.6	-324.532	-34723	2749.88	All
1869000	-35041	-322.965	-34718.1	2759.5	All
1870000	-35042.6	-314.605	-34728	3171.13	All
1871000	-35042.7	-323.18	-34719.5	2923.6	All
1872000	-35035.2	-315.112	-34720	2798.38	All
1873000	-35032.9	-321.704	-34711.2	2953.5	All
1874000	-35025.7	-312.42	-34713.3	2801.88	All
1875000	-35035.1	-317.802	-34717.3	2934.52	All
1876000	-35045.3	-318.285	-34727	2946.01	All
1877000	-35046.6	-317.774	-34728.8	3062.77	All
1878000	-35046.2	-319.724	-34726.5	2841.03	All
1879000	-35040.6	-315.218	-34725.4	2996.98	All
1880000	-35048.7	-326.701	-34722	2721.3	All
1881000	-35045.5	-318.43	-34727	2750.87	All
1882000	-35050.9	-313.412	-34737.5	2982.74	All
1883000	-35052.9	-322.564	-34730.3	2969.52	All
1884000	-35058.7	-328.297	-34730.4	2850.61	All
1885000	-35056	-333.353	-34722.7	2770.65	All
1886000	-35057.5	-331.251	-34726.3	3153.85	All
1887000	-35042.6	-315.345	-34727.2	3230.87	All
1888000	-35052.3	-333.348	-34718.9	3223.42	All
1889000	-35066.3	-334.186	-34732.1	3011.06	All
1890000	-35065.5	-336.143	-34729.4	3336.94	All
1891000	-35073.7	-334.661	-34739	3552.8	All
1892000	-35071.1	-335.979	-34735.1	3360.71	All
1893000	-35068.5	-340.984	-34727.5	3260.27	All
1894000	-35075.8	-343.408	-34732.4	3124.48	All
1895000	-35064.7	-341.963	-34722.8	3053.65	All
1896000	-35072.7	-345.78	-34726.9	2833.06	All
1897000	-35053.6	-326.681	-34726.9	3179.87	All
1898000	-35060	-324.815	-34735.2	3201.71	All
1899000	-35056.6	-324.766	-34731.8	2892.29	All
1900000	-35051.7	-322.459	-34729.3	2786.17	All
1901000	-35059.6	-327.035	-34732.5	3070.87	All
1902000	-35065.6	-336.286	-34729.3	2735.65	All
1903000	-35063.1	-331.032	-34732	2908.26	All
1904000	-35056.5	-323.9	-34732.6	2986.86	All
1905000	-35050	-319.832	-34730.2	2766.45	All
1906000	-35032.3	-304.927	-34727.4	3514.59	All
1907000	-35040.8	-308.026	-34732.8	2765.59	All
1908000	-35040.8	-309.086	-34731.7	3059.64	All
1909000	-35050.9	-311.301	-34739.6	3110.93	All
1910000	-35044.3	-318.866	-34725.4	2853.04	All
1911000	-35054	-311.57	-34742.4	3436.57	All
1912000	-35042.8	-302.375	-34740.4	2862.02	All
1913000	-35046.7	-301.77	-34744.9	3266.29	All
1914000	-35048.1	-305.966	-34742.2	2834.71	All
1915000	-35053.2	-309.733	-34743.5	2974.59	All
1916000	-35052.5	-312.246	-34740.2	2904.87	All
1917000	-35064.8	-320.611	-34744.2	2820.05	All
1918000	-35057.6	-315.687	-34741.9	3195.69	All
1919000	-35070.2	-318.274	-34751.9	2827.14	All
1920000	-35069.8	-320.849	-34748.9	2906.57	All
1921000	-35053.8	-313.791	-34740	2823.73	All
1922000	-35056.5	-310.108	-34746.4	2795.45	All
1923000	-35050.7	-309.679	-34741	2819.55	All
1924000	-35050.9	-304.453	-34746.4	3203.6	All
1925000	-35055.2	-316.703	-34738.5	3014.42	All
1926000	-35051.2	-314.787	-34736.4	3102.06	All
1927000	-35051.8	-314.812	-34737	2922.45	All
1928000	-35063.6	-322.762	-34740.9	3091.32	All
1929000	-35054.2	-308.261	-34745.9	3369.03	All
1930000	-35041.2	-314.115	-34727.1	2979.62	All
1931000	-35044.5	-309.627	-34734.9	3319.03	All
1932000	-35032.9	-305.346	-34727.5	3291.14	All
1933000	-35034.9	-295.905	-34739	3543.84	All
1934000	-35028.2	-297.147	-34731.1	3396.12	All
1935000	-35034.6	-303.485	-34731.1	3048.76	All
1936000	-35042.8	-294.076	-34748.7	3359.61	All
1937000	-35047.4	-304.377	-34743	3245.2	All
1938000	-35034.7	-304.546	-34730.1	2926.24	All
1939000	-35050	-316.542	-34733.5	2766.41	All
1940000	-35055	-315.861	-34739.1	3084.93	All
1941000	-35055.1	-317.999	-34737.1	3138.91	All
1942000	-35053.2	-323.049	-34730.2	3096.06	All
1943000	-35046.1	-327.124	-34719	2812.6	All
1944000	-35054.1	-329.346	-34724.7	2827	All
1945000	-35049.1	-332.087	-34717	3015.09	All
1946000	-35043.7	-330.391	-34713.3	2838.97	All
1947000	-35041.6	-332.839	-34708.7	3262.8	All
1948000	-35044.6	-335.144	-34709.4	2833.03	All
1949000	-35034.2	-334.454	-34699.8	2840.65	All
1950000	-35053.3	-345.165	-34708.2	2605.59	All
1951000	-35044.6	-334.894	-34709.7	2683.31	All
1952000	-35049.8	-333.79	-34716	2615.1	All
1953000	-35043.2	-333.817	-34709.4	2622.23	All
1954000	-35049.4	-329.557	-34719.8	2503.96	All
1955000	-35029.1	-310.155	-34719	2890.87	All
1956000	-35042	-312.96	-34729	2787.96	All
1957000	-35037.9	-316.974	-34720.9	2728.79	All
1958000	-35039.7	-324.241	-34715.4	2822.93	All
1959000	-35058.5	-330.181	-34728.3	2651.47	All
1960000	-35041.7	-323.862	-34717.8	2873.32	All
1961000	-35048.1	-325.434	-34722.7	3012.89	All
1962000	-35035.3	-320.701	-34714.6	3073.61	All
1963000	-35037.7	-319.935	-34717.8	2750.91	All
1964000	-35037.7	-314.618	-34723.1	2858.63	All
1965000	-35033.4	-312.769	-34720.6	3078.53	All
1966000	-35037.3	-311.01	-34726.3	2888.87	All
1967000	-35034.1	-310.221	-34723.8	2829.28	All
1968000	-35043.6	-314.944	-34728.7	2617.38	All
1969000	-35040.2	-311.972	-34728.2	2888.4	All
1970000	-35038.1	-313.134	-34725	2711.65	All
1971000	-35046.3	-309.871	-34736.4	2728.79	All
1972000	-35043	-312.144	-34730.8	2921.93	All
1973000	-35041.2	-309.927	-34731.3	2735.62	All
1974000	-35040	-314.011	-34726	2782.73	All
1975000	-35034.2	-304.247	-34729.9	2989.9	All
1976000	-35042.6	-309.492	-34733.1	3252.31	All
1977000	-35042.1	-314.34	-34727.8	2908.38	All
1978000	-35054.7	-324.512	-34730.1	2685.15	All
1979000	-35044	-317.838	-34726.2	2853.91	All
1980000	-35046.9	-313.452	-34733.5	2771.96	All
1981000	-35048.6	-318.82	-34729.8	2743.39	All
1982000	-35058.7	-321.927	-34736.8	3069.34	All
1983000	-35047.2	-318.408	-34728.8	3047.96	All
1984000	-35053.9	-322.058	-34731.9	2996.16	All
1985000	-35053.6	-327.269	-34726.4	2833.56	All
1986000	-35060.8	-332.071	-34728.7	2716.35	All
1987000	-35049.3	-319.326	-34730	2684.64	All
1988000	-35042.6	-312.372	-34730.3	2796.52	All
1989000	-35051.3	-312.174	-34739.1	2795.25	All
1990000	-35053.4	-318.511	-34734.8	2881.36	All
1991000	-35068.6	-328.098	-34740.6	2906.71	All
1992000	-35055.8	-318.44	-34737.3	3020.08	All
1993000	-35058.6	-329.005	-34729.6	2945.54	All
1994000	-35051.5	-325.551	-34726	2817.21	All
1995000	-35047.2	-322.339	-34724.9	2750.04	All
1996000	-35053.2	-322.723	-34730.4	2850.84	All
1997000	-35054.3	-326.58	-34727.8	2877.01	All
1998000	-35052.2	-324.383	-34727.8	2933.02	All
1999000	-35071.1	-326.961	-34744.1	2726.67	All
2000000	-35066.7	-337.485	-34729.2	2920.98	All
2001000	-35059.3	-327.342	-34732	2946.89	All
2002000	-35065.6	-337.572	-34728	2746.78	All
2003000	-35057.1	-331.741	-34725.4	2873.94	All
2004000	-35040.6	-326.286	-34714.3	2802.35	All
2005000	-35051.9	-327.285	-34724.6	2835.57	All
2006000	-35047.4	-316.475	-34730.9	3163.75	All
2007000	-35045.6	-316.125	-34729.5	2866.71	All
2008000	-35045.4	-321.411	-34724	3521.5	All
2009000	-35048.9	-326.271	-34722.6	2729.69	All
2010000	-35048	-327.014	-34721	2839.43	All
2011000	-35050.1	-326.61	-34723.4	3086.75	All
2012000	-35045.9	-318.7	-34727.2	2922.02	All
2013000	-35044.4	-317.079	-34727.4	2875.34	All
2014000	-35045.9	-318.36	-34727.6	2778.34	All
2015000	-35049	-317.849	-34731.2	2796.15	All
2016000	-35038.5	-321.619	-34716.8	2708.75	All
2017000	-35047	-327.535	-34719.5	2914.62	All
2018000	-35045.1	-325.687	-34719.4	2704.61	All
2019000	-35055.1	-338.261	-34716.8	2819.74	All
2020000	-35047.3	-332.666	-34714.6	2534.51	All
2021000	-35034.1	-322.622	-34711.4	2765.45	All
2022000	-35042.4	-335.736	-34706.7	2703.22	All
2023000	-35048.4	-334.046	-34714.3	2646.61	All
2024000	-35060.6	-343.042	-34717.6	2581.01	All
2025000	-35057.6	-343.005	-34714.6	2715.3	All
2026000	-35050.2	-331.45	-34718.7	2609.07	All
2027000	-35054.5	-338.852	-34715.6	2497.07	All
2028000	-35057.7	-331.63	-34726	2567.4	All
2029000	-35051.2	-338.587	-34712.6	2786.62	All
2030000	-35066	-349.829	-34716.2	2659.33	All
2031000	-35079.2	-366.881	-34712.3	2790.51	All
2032000	-35062.3	-354.599	-34707.7	2782.32	All
2033000	-35052.7	-342.659	-34710.1	2856.59	All
2034000	-35054.1	-339.032	-34715.1	2735.71	All
2035000	-35059.9	-350.976	-34708.9	2585.88	All
2036000	-35055.7	-347.493	-34708.2	2589	All
2037000	-35068.1	-346.079	-34722	2994.19	All
2038000	-35055.7	-336.421	-34719.3	2711.65	All
2039000	-35057.8	-342.679	-34715.1	2577.55	All
2040000	-35060.5	-343.922	-34716.5	2840.93	All
2041000	-35065.4	-345.438	-34720	2748.71	All
2042000	-35059.1	-350.123	-34709	2844.76	All
2043000	-35044.6	-339.5	-34705.1	2844.97	All
2044000	-35047.6	-340.065	-34707.5	2915.31	All
2045000	-35050.8	-342.137	-34708.7	2681.95	All
2046000	-35063.5	-358.423	-34705.1	2487.55	All
2047000	-35064.6	-359.305	-34705.3	2655.19	All
2048000	-35066.7	-355.463	-34711.2	2748.93	All
2049000	-35069.7	-360.027	-34709.7	2679.55	All
2050000	-35066.3	-350.28	-34716	2719.04	All
2051000	-35054.2	-347.761	-34706.4	2733.16	All
2052000	-35047.6	-339.53	-34708	2881.91	All
2053000	-35046.1	-329.051	-34717.1	2795.85	All
2054000	-35033.8	-323.057	-34710.8	2780.21	All
2055000	-35034.5	-313.708	-34720.8	2749.75	All
2056000	-35048.4	-312.329	-34736.1	2932.12	All
2057000	-35023	-313.618	-34709.4	2854.04	All
2058000	-35045.7	-317.633	-34728.1	2985.61	All
2059000	-35036.2	-315.865	-34720.3	3123.03	All
2060000	-35036.7	-308.512	-34728.1	3001.09	All
2061000	-35031.8	-306.516	-34725.3	3003.13	All
2062000	-35032.5	-295.986	-34736.5	3429.67	All
2063000	-35044.1	-303.792	-34740.3	2927.55	All
2064000	-35047.7	-305.836	-34741.8	2847.86	All
2065000	-35032.3	-297.809	-34734.5	2997.55	All
2066000	-35038.1	-304.536	-34733.6	2846.42	All
2067000	-35038.5	-305.636	-34732.8	2929.71	All
2068000	-35027.9	-308.198	-34719.7	2809.21	All
2069000	-35038.7	-311.827	-34726.9	2889.36	All
2070000	-35045.5	-309.015	-34736.5	2923.36	All
2071000	-35042.8	-306.626	-34736.1	3170.79	All
2072000	-35048.5	-315.661	-34732.9	2874	All
2073000	-35054.4	-312.016	-34742.4	3103.01	All
2074000	-35055.5	-315.367	-34740.2	2969.14	All
2075000	-35051.3	-311.74	-34739.5	3027.41	All
2076000	-35042.5	-304.958	-34737.6	3437.18	All
2077000	-35049	-308.768	-34740.2	3262.54	All
2078000	-35047	-312.975	-34734.1	3432.35	All
2079000	-35053.9	-326.337	-34727.5	2855.51	All
2080000	-35051.2	-326.156	-34725	2895.68	All
2081000	-35054.2	-321.056	-34733.2	3073.12	All
2082000	-35051.7	-326.998	-34724.7	3003.7	All
2083000	-35054.8	-334.64	-34720.2	3058.21	All
2084000	-35057.6	-333.891	-34723.7	3044.92	All
2085000	-35050	-330.673	-34719.3	3207.61	All
2086000	-35044.2	-325.864	-34718.4	2919.7	All
2087000	-35039.9	-321.102	-34718.8	2941.64	All
2088000	-35033.1	-315.259	-34717.9	2948.82	All
2089000	-35036.9	-316.664	-34720.3	2839.7	All
2090000	-35036.9	-319.813	-34717.1	2826.7	All
2091000	-35044.6	-319.408	-34725.2	2945.42	All
2092000	-35054.1	-324.129	-34730	2882.13	All
2093000	-35059.6	-337.122	-34722.5	2850.55	All
2094000	-35073.1	-341.151	-34732	2624.49	All
2095000	-35051.8	-326.106	-34725.7	3023.13	All
2096000	-35048.3	-329.907	-34718.4	2876.02	All
2097000	-35041.3	-317.73	-34723.6	2813.24	All
2098000	-35037.2	-320.303	-34716.9	2934.66	All
2099000	-35041.3	-316.058	-34725.3	3065.39	All
2100000	-35038.7	-321.661	-34717	2700.04	All
2101000	-35047.8	-333.963	-34713.9	2569.58	All
2102000	-35041.4	-324.471	-34716.9	2806.74	All
2103000	-35043	-316.548	-34726.5	2704.68	All
2104000	-35038.9	-320.959	-34717.9	2974.33	All
2105000	-35046.2	-322.727	-34723.4	2858.16	All
2106000	-35047.7	-328.372	-34719.3	2857.92	All
2107000	-35042.6	-326.781	-34715.8	2890.39	All
2108000	-35032	-320.391	-34711.6	2900.38	All
2109000	-35036.2	-321.361	-34714.8	2871.52	All
2110000	-35029.5	-308.734	-34720.8	2974.79	All
2111000	-35032.3	-309.869	-34722.5	2779.56	All
2112000	-35025.6	-306.481	-34719.1	2902.56	All
2113000	-35025.5	-318.594	-34706.9	2703.43	All
2114000	-35016.7	-314.713	-34702	2779.19	All
2115000	-35020.1	-316.695	-34703.4	2772.16	All
2116000	-35020.2	-314.542	-34705.6	2553.56	All
2117000	-35019.4	-312.58	-34706.8	2754.38	All
2118000	-35028.7	-313.717	-34715	2585.86	All
2119000	-35029.1	-320.661	-34708.5	2763.48	All
2120000	-35029.4	-317.426	-34712	2782.04	All
2121000	-35032.5	-310.149	-34722.4	2606.49	All
2122000	-35023.7	-302.909	-34720.8	2614.67	All
2123000	-35031.7	-302.332	-34729.4	2769.95	All
2124000	-35035.6	-310.364	-34725.3	2843.24	All
2125000	-35034.4	-302.788	-34731.6	3035.63	All
2126000	-35033.1	-310.893	-34722.2	3117.12	All
2127000	-35034.1	-316.03	-34718.1	2826.61	All
2128000	-35029.2	-317.703	-34711.5	2959.54	All
2129000	-35040.7	-317.116	-34723.6	3261.89	All
2130000	-35038.5	-315.197	-34723.3	3195.12	All
2131000	-35019.3	-305.835	-34713.5	3176.5	All
2132000	-35031.7	-313.448	-34718.3	3201.63	All
2133000	-35028.9	-307.211	-34721.7	2849.81	All
2134000	-35017.3	-298.41	-34718.9	3112.55	All
2135000	-35041.5	-319.872	-34721.6	3080.89	All
2136000	-35032	-312.284	-34719.7	3009.38	All
2137000	-35034.2	-308.632	-34725.6	3003.17	All
2138000	-35033.4	-307.942	-34725.5	2932.34	All
2139000	-35025.5	-310.87	-34714.6	2965.33	All
2140000	-35038	-314.434	-34723.6	2862.87	All
2141000	-35022.6	-301.031	-34721.5	2610.04	All
2142000	-35030.8	-301.148	-34729.7	2810.91	All
2143000	-35038.7	-305.334	-34733.4	3063.66	All
2144000	-35032.6	-303.505	-34729.1	3144.77	All
2145000	-35050.7	-315.852	-34734.8	2873.78	All
2146000	-35048.1	-307.685	-34740.4	3183.27	All
2147000	-35042.8	-313.631	-34729.2	2862.55	All
2148000	-35051.4	-317.906	-34733.5	2785.49	All
2149000	-35048.9	-321.3	-34727.6	2725.68	All
2150000	-35038.8	-313.813	-34725	2807.76	All
2151000	-35053.3	-319.085	-34734.2	2968.63	All
2152000	-35061.9	-328.883	-34733	2774.95	All
2153000	-35057.7	-326.326	-34731.3	2784.77	All
2154000	-35049	-332.574	-34716.4	2756.63	All
2155000	-35048.1	-324.742	-34723.4	2805	All
2156000	-35056.7	-333.797	-34722.9	2683.02	All
2157000	-35055.2	-327.075	-34728.1	2736.03	All
2158000	-35042.4	-323.153	-34719.2	2822.63	All
2159000	-35047.7	-329.35	-34718.4	2913.23	All
2160000	-35034.9	-327.428	-34707.5	2864.02	All
2161000	-35036.1	-324.006	-34712.1	2928.3	All
2162000	-35041.4	-321.966	-34719.4	2869.76	All
2163000	-35022.4	-307.318	-34715	3004.01	All
2164000	-35025.5	-304.122	-34721.4	3170.93	All
2165000	-35034.7	-306.296	-34728.4	2912.71	All
2166000	-35024.5	-307.466	-34717	2877.94	All
2167000	-35040.6	-317.803	-34722.7	2829.85	All
2168000	-35028.8	-323.065	-34705.7	2693.84	All
2169000	-35039.1	-322.724	-34716.4	2843.11	All
2170000	-35048	-329.407	-34718.6	2705.96	All
2171000	-35053.6	-333.202	-34720.4	2836.77	All
2172000	-35053	-341.634	-34711.4	2780.5	All
2173000	-35038.4	-331.048	-34707.4	3026.73	All
2174000	-35040.9	-332.014	-34708.9	2882.08	All
2175000	-35040.3	-337.167	-34703.1	2858.38	All
2176000	-35041.2	-336.402	-34704.8	2933.31	All
2177000	-35041.6	-331.288	-34710.3	2904.45	All
2178000	-35050.3	-326.887	-34723.4	2815.04	All
2179000	-35055.2	-332.211	-34723	2811.41	All
2180000	-35053.7	-334.921	-34718.8	2686.47	All
2181000	-35056.3	-319.82	-34736.5	2793.13	All
2182000	-35038.8	-312.7	-34726.1	2810.55	All
2183000	-35038.5	-311.585	-34726.9	2975.41	All
2184000	-35032.4	-315.284	-34717.1	2701.37	All
2185000	-35033.9	-320.763	-34713.2	2824.79	All
2186000	-35040.3	-323.472	-34716.9	2770.76	All
2187000	-35036.4	-323.107	-34713.3	2764.64	All
2188000	-35033	-321.223	-34711.7	2572.82	All
2189000	-35044.5	-326.163	-34718.4	2724.33	All
2190000	-35056.7	-332.982	-34723.7	2585.97	All
2191000	-35050.8	-333.195	-34717.6	2637.13	All
2192000	-35046.2	-328.644	-34717.6	2511.22	All
2193000	-35051.6	-324.7	-34726.9	2671.09	All
2194000	-35042.3	-332.287	-34710	2638.57	All
2195000	-35053.2	-337.102	-34716.1	2720.07	All
2196000	-35051.2	-343.188	-34708.1	2684.57	All
2197000	-35040.1	-335.7	-34704.4	2696.28	All
2198000	-35045.5	-336.624	-34708.9	2758.94	All
2199000	-35054.1	-339.151	-34715	2874.69	All
2200000	-35061.3	-339.741	-34721.6	2789.84	All
2201000	-35062.8	-338.941	-34723.9	2574.14	All
2202000	-35056.2	-329.154	-34727	2781.95	All
2203000	-35045.3	-330.253	-34715	2798.39	All
2204000	-35065.5	-342.452	-34723	2763.33	All
2205000	-35063.3	-351.8	-34711.5	2695.05	All
2206000	-35074.8	-357.491	-34717.3	2653.94	All
2207000	-35071.6	-350.645	-34721	2802.73	All
2208000	-35076.1	-344.972	-34731.1	3033.99	All
2209000	-35076.8	-334.686	-34742.1	2921.17	All
2210000	-35066.9	-332.901	-34734	2809.56	All
2211000	-35070.6	-343.924	-34726.7	2847.93	All
2212000	-35074.7	-346.719	-34728	3000.64	All
2213000	-35076.1	-350.064	-34726.1	2826.39	All
2214000	-35077	-356.895	-34720.1	2798.08	All
2215000	-35087.7	-365.757	-34721.9	2580.61	All
2216000	-35072.1	-355.927	-34716.2	2935.56	All
2217000	-35067.1	-356.118	-34711	2605.35	All
2218000	-35066.8	-352.213	-34714.6	2727.79	All
2219000	-35065.6	-346.982	-34718.6	2872.87	All
2220000	-35061.6	-338.991	-34722.6	2647.23	All
2221000	-35046.6	-336.762	-34709.8	3298.93	All
2222000	-35043.3	-329.358	-34714	2723.13	All
2223000	-35055.6	-322.789	-34732.8	2849.9	All
2224000	-35054	-334.929	-34719.1	2704.78	All
2225000	-35050.6	-328.391	-34722.3	2790.43	All
2226000	-35054.8	-337.429	-34717.4	2962.38	All
2227000	-35054.3	-338.321	-34716	2806.07	All
2228000	-35070.2	-338.666	-34731.5	2852.66	All
2229000	-35063.3	-337.716	-34725.6	2703.74	All
2230000	-35070.6	-336.856	-34733.7	2696.4	All
2231000	-35062.3	-332.642	-34729.6	2817.77	All
2232000	-35054.4	-330.957	-34723.5	2758.27	All
2233000	-35045	-318.463	-34726.6	2898.05	All
2234000	-35050.8	-322.518	-34728.3	2847.24	All
2235000	-35051.5	-325.334	-34726.2	2844.73	All
2236000	-35049.8	-327.953	-34721.8	2840.65	All
2237000	-35046.9	-324.645	-34722.2	2783.57	All
2238000	-35048.6	-323.373	-34725.2	2717.4	All
2239000	-35049.3	-325.616	-34723.7	2699.24	All
2240000	-35033.7	-319.623	-34714.1	2618.51	All
2241000	-35047.1	-327.699	-34719.4	2694.19	All
2242000	-35029.9	-317.909	-34712	2853.78	All
2243000	-35028.8	-317.992	-34710.8	3214.27	All
2244000	-35026.2	-313.469	-34712.7	3093.03	All
2245000	-35018.1	-297.135	-34721	2824.91	All
2246000	-35024.7	-304.463	-34720.3	2823.11	All
2247000	-35017.2	-301.624	-34715.6	2812.91	All
2248000	-35026.3	-307.982	-34718.4	2676.67	All
2249000	-35032	-300.965	-34731	3041.78	All
2250000	-35021.3	-303.38	-34718	3319.38	All
2251000	-35015.6	-293.5	-34722.1	3392.61	All
2252000	-35007.9	-294.496	-34713.4	3184.99	All
2253000	-35016.5	-285.389	-34731.1	3037.01	All
2254000	-35018.3	-293.139	-34725.1	2854.79	All
2255000	-35013.3	-287.83	-34725.4	2786.12	All
2256000	-35006.2	-289.181	-34717	3152.36	All
2257000	-35014.1	-286.116	-34728	2653.16	All
2258000	-35011.4	-279.501	-34731.9	2930.23	All
2259000	-35022	-276.855	-34745.2	2856.75	All
2260000	-35016.5	-277.831	-34738.6	2635.53	All
2261000	-35019.5	-270.869	-34748.7	2904.67	All
2262000	-35035.7	-291.403	-34744.3	3129.21	All
2263000	-35024.7	-286.248	-34738.5	2849.79	All
2264000	-35032	-298.974	-34733.1	2758.6	All
2265000	-35037.7	-297.587	-34740.1	2952.96	All
2266000	-35048.9	-287.308	-34761.6	2862.32	All
2267000	-35037.5	-289.295	-34748.2	2925.48	All
2268000	-35046.4	-294.075	-34752.3	2818.83	All
2269000	-35043.7	-301.66	-34742.1	3047.18	All
2270000	-35037.2	-300.045	-34737.1	3012.87	All
2271000	-35036.9	-301.022	-34735.9	3088.5	All
2272000	-35036.4	-303.909	-34732.5	3319.22	All
2273000	-35041.1	-306.455	-34734.6	2969.69	All
2274000	-35035.8	-302.914	-34732.9	3334.12	All
2275000	-35038.4	-307.678	-34730.8	3232.59	All
2276000	-35035.9	-312.446	-34723.4	3146.5	All
2277000	-35045.5	-311.622	-34733.9	3389.17	All
2278000	-35034.2	-302.87	-34731.3	3174.8	All
2279000	-35040.3	-306.964	-34733.4	3035.54	All
2280000	-35047.5	-309.342	-34738.2	2932.8	All
2281000	-35043.6	-305.689	-34738	3116.76	All
2282000	-35048.6	-315.664	-34732.9	3235.86	All
2283000	-35048.4	-307.746	-34740.6	3171.33	All
2284000	-35041.8	-307.236	-34734.5	2933.86	All
2285000	-35043.9	-308.819	-34735.1	3129.38	All
2286000	-35051.4	-313.811	-34737.6	3004.54	All
2287000	-35048.9	-311.128	-34737.7	3055.35	All
2288000	-35064.7	-316.746	-34747.9	3175.31	All
2289000	-35061.6	-318.709	-34742.9	2811.99	All
2290000	-35048.3	-307.804	-34740.5	2880.02	All
2291000	-35054.8	-314.718	-34740.1	3226.26	All
2292000	-35055.8	-317.015	-34738.8	2892.3	All
2293000	-35060.7	-320.788	-34739.9	3488.17	All
2294000	-35067	-323.811	-34743.2	2891	All
2295000	-35056.3	-317.336	-34739	3392.84	All
2296000	-35063.3	-326.344	-34736.9	2921.18	All
2297000	-35056.8	-318.145	-34738.6	2963.21	All
2298000	-35061.2	-321.318	-34739.9	2865.63	All
2299000	-35050.7	-321.979	-34728.7	3179.65	All
2300000	-35053.3	-322.574	-34730.8	3288.59	All
2301000	-35046.3	-310.046	-34736.2	2677.4	All
2302000	-35044.9	-306.857	-34738	3341.8	All
2303000	-35047.2	-309.356	-34737.8	3084.59	All
2304000	-35052.9	-314.045	-34738.8	3231.88	All
2305000	-35058.7	-323.018	-34735.7	3297.27	All
2306000	-35059.4	-325.22	-34734.2	3490.01	All
2307000	-35065	-328.175	-34736.8	3284.99	All
2308000	-35060.4	-331.423	-34729	3125.13	All
2309000	-35067.1	-333.056	-34734.1	2931.17	All
2310000	-35072.4	-332.428	-34740	2864.66	All
2311000	-35059.2	-331.591	-34727.6	2803.3	All
2312000	-35065.2	-335.439	-34729.8	2852.4	All
2313000	-35061.3	-337.44	-34723.9	3054.79	All
2314000	-35058.2	-333.824	-34724.4	3012.12	All
2315000	-35073.5	-332.436	-34741.1	2896.26	All
2316000	-35082.9	-344.203	-34738.7	2856.07	All
2317000	-35072.6	-330.531	-34742.1	2867.12	All
2318000	-35065.3	-326.569	-34738.7	2803.19	All
2319000	-35063.6	-325.824	-34737.7	3489.19	All
2320000	-35062.9	-330.322	-34732.6	3237.09	All
2321000	-35077.9	-335.661	-34742.2	3168.66	All
2322000	-35069.7	-328.757	-34740.9	3277.4	All
2323000	-35068.4	-337.993	-34730.4	3954.37	All
2324000	-35072.7	-343.947	-34728.8	3244.82	All
2325000	-35062	-335.813	-34726.2	2914.45	All
2326000	-35053.2	-321.08	-34732.2	3063.1	All
2327000	-35058.8	-312.237	-34746.5	3044.7	All
2328000	-35063.9	-309.494	-34754.4	2986.58	All
2329000	-35045.5	-295.263	-34750.2	3265.43	All
2330000	-35033	-293.254	-34739.8	2728.16	All
2331000	-35046.5	-294.145	-34752.4	3132.58	All
2332000	-35039.2	-300.485	-34738.8	3014.18	All
2333000	-35028.1	-285.638	-34742.5	3167.51	All
2334000	-35033.3	-288.567	-34744.7	3205.49	All
2335000	-35025.7	-283.728	-34742	3389.42	All
2336000	-35028.3	-285.041	-34743.3	3065.51	All
2337000	-35019.5	-288.566	-34730.9	3231.06	All
2338000	-35023	-288.455	-34734.6	3082.04	All
2339000	-35036.3	-291.082	-34745.2	3238.07	All
2340000	-35037.2	-293.461	-34743.7	3092.47	All
2341000	-35024.4	-284.012	-34740.4	3122.37	All
2342000	-35031	-286.334	-34744.7	3492.14	All
2343000	-35025.1	-280.422	-34744.7	4024.48	All
2344000	-35017	-280.621	-34736.4	3336.8	All
2345000	-35015.4	-277.027	-34738.4	3713.03	All
2346000	-35035.9	-288.988	-34747	2832.81	All
2347000	-35019.3	-286.562	-34732.8	2944.57	All
2348000	-35020.5	-279.258	-34741.2	3250.39	All
2349000	-35020.5	-279.749	-34740.8	2966.73	All
2350000	-35023.4	-281.087	-34742.3	3058.27	All
2351000	-35014.5	-276.963	-34737.5	2858.13	All
2352000	-35019.5	-274.571	-34744.9	3410.95	All
2353000	-35030	-280.685	-34749.3	3052.05	All
2354000	-35019.5	-277.016	-34742.5	2894.69	All
2355000	-35022.5	-278.776	-34743.8	3386.9	All
2356000	-35011.5	-277.155	-34734.3	3317.99	All
2357000	-35020.8	-282.349	-34738.5	3268	All
2358000	-35028	-281.119	-34746.9	3657.21	All
2359000	-35029	-283.994	-34745	3750.29	All
2360000	-35027	-276.533	-34750.5	3359.45	All
2361000	-35024.8	-270.507	-34754.3	3402.29	All
2362000	-35032.4	-280.996	-34751.4	3550.7	All
2363000	-35032.1	-284.852	-34747.2	3212.59	All
2364000	-35046	-300.784	-34745.2	3458.57	All
2365000	-35037.3	-289.354	-34748	3099.22	All
2366000	-35030.7	-284.924	-34745.7	3528.92	All
2367000	-35026.9	-287.14	-34739.8	3727.99	All
2368000	-35025.5	-280.864	-34744.7	3615.77	All
2369000	-35012.5	-277.618	-34734.9	3194.47	All
2370000	-35021	-279.105	-34741.9	3090.31	All
2371000	-35024.5	-285.123	-34739.4	3163.74	All
2372000	-35024.2	-289.718	-34734.5	3201.55	All
2373000	-35027.6	-291.592	-34736	3203.16	All
2374000	-35032.2	-302.725	-34729.5	2929.89	All
2375000	-35032.2	-304.623	-34727.6	3021.52	All
2376000	-35037.9	-299.606	-34738.3	3289.74	All
2377000	-35038	-295.652	-34742.4	2970.71	All
2378000	-35029.8	-305.654	-34724.1	2910.88	All
2379000	-35034.3	-309.933	-34724.4	3093.84	All
2380000	-35036.8	-309.264	-34727.5	2816.61	All
2381000	-35045	-315.051	-34729.9	2896.39	All
2382000	-35036.9	-307.576	-34729.3	3237.14	All
2383000	-35034.2	-303.517	-34730.7	3015.52	All
2384000	-35040.5	-308.653	-34731.8	3096.98	All
2385000	-35042.3	-308.232	-34734	3141.01	All
2386000	-35046.7	-297.533	-34749.2	3368.35	All
2387000	-35048	-302.463	-34745.5	3174.46	All
2388000	-35036.3	-307.748	-34728.6	2998.81	All
2389000	-35036	-305.13	-34730.9	2682.55	All
2390000	-35040.9	-292.718	-34748.1	2820.89	All
2391000	-35045.6	-305.916	-34739.7	2765.99	All
2392000	-35038.9	-301.375	-34737.6	2928.65	All
2393000	-35050.9	-308.688	-34742.2	3099.64	All
2394000	-35033.9	-295.593	-34738.3	3086.54	All
2395000	-35042	-307.58	-34734.5	2803.55	All
2396000	-35036.5	-304.487	-34732.1	2804.25	All
2397000	-35030.5	-304.789	-34725.7	2837.44	All
2398000	-35032.6	-300.667	-34732	2874.06	All
2399000	-35036.8	-306.02	-34730.7	2917.93	All
2400000	-35035.7	-294.995	-34740.7	2797.51	All
2401000	-35040.1	-298.145	-34742	2831.68	All
2402000	-35027.4	-295.921	-34731.5	2726.92	All
2403000	-35020.9	-293.907	-34727	3005.8	All
2404000	-35022.2	-300.516	-34721.7	2648	All
2405000	-35016.7	-300.156	-34716.6	3437.35	All
2406000	-35014.8	-297.516	-34717.3	2822.01	All
2407000	-35004.6	-286.835	-34717.8	2823.05	All
2408000	-35015.6	-288.358	-34727.2	2677.55	All
2409000	-35012.4	-286.365	-34726	2902.72	All
2410000	-35007.7	-295.354	-34712.3	2931.95	All
2411000	-35014.1	-299.702	-34714.4	2873.7	All
2412000	-35021.1	-303.481	-34717.6	2982.47	All
2413000	-35032.3	-316.856	-34715.4	2785.72	All
2414000	-35038.3	-321.139	-34717.2	2717.75	All
2415000	-35028.2	-308.201	-34720	2996.06	All
2416000	-35048.9	-318.141	-34730.8	2729.23	All
2417000	-35026.8	-310.319	-34716.5	2715.27	All
2418000	-35027.6	-316.745	-34710.9	2736.96	All
2419000	-35036	-315.169	-34720.8	2724.32	All
2420000	-35012.2	-299.985	-34712.2	2743.83	All
2421000	-35025.1	-306.258	-34718.8	2554.95	All
2422000	-35029.2	-308.049	-34721.1	2457.53	All
2423000	-35024.6	-306.21	-34718.4	2554.82	All
2424000	-35026.2	-314.902	-34711.3	2723.55	All
2425000	-35024.2	-311.059	-34713.1	2734.75	All
2426000	-35009.1	-301.142	-34708	2646.27	All
2427000	-35029	-309.449	-34719.6	2746.79	All
2428000	-35027.5	-314.889	-34712.6	2802.88	All
2429000	-35035.2	-332.181	-34703	2673	All
2430000	-35035.1	-328.219	-34706.8	2714.89	All
2431000	-35037.3	-324.259	-34713	2659.55	All
2432000	-35029.3	-313.26	-34716.1	2645.21	All
2433000	-35030.1	-314.557	-34715.6	2938.47	All
2434000	-35025.5	-307.108	-34718.4	3025.8	All
2435000	-35019.2	-309.763	-34709.5	2769.59	All
2436000	-35022.1	-314.015	-34708.1	3074.85	All
2437000	-35026.2	-325.254	-34700.9	3181.45	All
2438000	-35027.1	-312.217	-34714.8	3367.34	All
2439000	-35040.8	-319.628	-34721.2	3171.06	All
2440000	-35032.3	-323.469	-34708.8	2854.96	All
2441000	-35034	-326.949	-34707.1	2912.84	All
2442000	-35048.3	-330.015	-34718.2	2835.4	All
2443000	-35035.7	-330.535	-34705.2	2704.44	All
2444000	-35040.2	-325.492	-34714.7	2777.39	All
2445000	-35041.3	-327.134	-34714.1	2550.16	All
2446000	-35029.6	-320.751	-34708.8	2696.09	All
2447000	-35050.8	-339.051	-34711.8	2469.65	All
2448000	-35052.7	-345.837	-34706.9	2536.24	All
2449000	-35056.7	-338.457	-34718.2	2597.69	All
2450000	-35045.3	-340.46	-34704.9	2689.36	All
2451000	-35051	-335.154	-34715.9	2822.8	All
2452000	-35036.9	-332.23	-34704.7	2637.61	All
2453000	-35046.7	-340.771	-34705.9	2836.52	All
2454000	-35049.9	-344.514	-34705.3	2848.2	All
2455000	-35045.3	-333.348	-34712	2728.29	All
2456000	-35033.8	-330.797	-34703.1	2751.48	All
2457000	-35020.7	-320.893	-34699.8	2763.15	All
2458000	-35021.5	-322.731	-34698.8	2768.02	All
2459000	-35030.7	-319.704	-34711	3071.07	All
2460000	-35028.4	-324.396	-34704	2852.87	All
2461000	-35035	-335.44	-34699.5	2575.34	All
2462000	-35033.1	-335.76	-34697.3	2632.96	All
2463000	-35047.8	-334.134	-34713.6	2627.21	All
2464000	-35031.9	-323.84	-34708.1	2913.62	All
2465000	-35037.6	-327.513	-34710.1	2684.52	All
2466000	-35035.8	-316.561	-34719.3	2840.77	All
2467000	-35031.4	-305.372	-34726	2826	All
2468000	-35020.8	-294.75	-34726.1	2954.4	All
2469000	-35009.9	-284.335	-34725.6	2797.43	All
2470000	-35015.4	-283.957	-34731.4	2785.89	All
2471000	-35023.8	-284.135	-34739.6	2897.69	All
2472000	-35011.9	-279.12	-34732.8	3131.29	All
2473000	-35008.4	-280.454	-34728	2863.09	All
2474000	-35020.6	-278.43	-34742.2	2825.55	All
2475000	-35022.6	-285.409	-34737.2	2889.11	All
2476000	-35022.6	-287.911	-34734.7	2768.29	All
2477000	-35019.4	-288.252	-34731.1	2922.23	All
2478000	-35012.2	-285.921	-34726.3	3263.19	All
2479000	-35012.5	-291.816	-34720.7	2879.75	All
2480000	-35023.1	-294.463	-34728.7	2782.69	All
2481000	-35037.1	-304.646	-34732.5	2922.88	All
2482000	-35025	-295.447	-34729.6	2759.72	All
2483000	-35018.3	-295.514	-34722.8	2827.95	All
2484000	-35015.5	-290.388	-34725.1	2976.73	All
2485000	-35014.6	-296.102	-34718.4	2748.98	All
2486000	-35033.2	-308.133	-34725.1	2794.07	All
2487000	-35034.9	-306.516	-34728.4	2628.58	All
2488000	-35040.1	-307.41	-34732.7	3340.55	All
2489000	-35025.2	-300.429	-34724.8	2716.17	All
2490000	-35031.4	-296.234	-34735.1	2902.8	All
2491000	-35031.1	-295.246	-34735.8	2908.34	All
2492000	-35034.1	-297.972	-34736.1	2820.39	All
2493000	-35027.7	-291.336	-34736.3	3517.53	All
2494000	-35022.6	-295.21	-34727.4	3138.88	All
2495000	-35034.6	-294.505	-34740.1	2882.88	All
2496000	-35029.6	-298.828	-34730.8	3083.87	All
2497000	-35040	-298.992	-34741	3253.49	All
2498000	-35031	-298.38	-34732.6	3271.69	All
2499000	-35043.5	-305.766	-34737.7	2828.47	All
2500000	-35038.1	-309.271	-34728.9	3016.59	All
2501000	-35044.7	-314.455	-34730.2	2739.51	All
2502000	-35036.1	-312.789	-34723.3	2844.55	All
2503000	-35042.9	-317.53	-34725.4	2975.59	All
2504000	-35034.4	-310.167	-34724.3	2887.25	All
2505000	-35028	-308.186	-34719.8	3037.53	All
2506000	-35035.7	-309.424	-34726.3	3347.1	All
2507000	-35024.1	-302.257	-34721.8	2803.89	All
2508000	-35019.1	-294.76	-34724.3	3378.84	All
2509000	-35021.3	-299.053	-34722.3	3121.5	All
2510000	-35015.3	-290.299	-34725	3146.74	All
2511000	-35023.1	-286.218	-34736.9	3021.82	All
2512000	-35017.3	-288.889	-34728.4	2877.12	All
2513000	-35041.9	-303.535	-34738.4	2924.97	All
2514000	-35032	-298.375	-34733.6	3194.16	All
2515000	-35022.6	-286.116	-34736.5	3077.73	All
2516000	-35028.8	-290.675	-34738.1	2993.36	All
2517000	-35032.6	-293.963	-34738.6	3083.73	All
2518000	-35031.5	-303.544	-34728	2906.33	All
2519000	-35029	-300.246	-34728.7	3006.03	All
2520000	-35037.4	-297.909	-34739.5	3235.15	All
2521000	-35036.5	-297.318	-34739.2	2712.05	All
2522000	-35031.7	-297.71	-34734	2852.74	All
2523000	-35028.7	-300.242	-34728.4	2635.03	All
2524000	-35030.4	-295.754	-34734.7	2713.81	All
2525000	-35030.3	-302.624	-34727.7	2755.28	All
2526000	-35032.2	-310.071	-34722.1	2819.38	All
2527000	-35044.1	-316.029	-34728	2794.45	All
2528000	-35039.8	-308.697	-34731.1	2858.95	All
2529000	-35029.5	-304.688	-34724.8	2755.24	All
2530000	-35021.8	-299.432	-34722.3	2669.52	All
2531000	-35024.8	-293.603	-34731.2	3304.53	All
2532000	-35025.6	-292.503	-34733.1	2902.85	All
2533000	-35024.9	-294.949	-34729.9	3166.51	All
2534000	-35031.6	-291.748	-34739.9	2960.96	All
2535000	-35034.2	-291.278	-34742.9	3109.64	All
2536000	-35042.1	-290.5	-34751.6	2749.34	All
2537000	-35034.3	-287.461	-34746.8	2857.87	All
2538000	-35022.7	-283.557	-34739.1	2882.98	All
2539000	-35015.7	-285.434	-34730.2	2787.4	All
2540000	-35008.9	-281.198	-34727.7	2925.08	All
2541000	-35011.6	-284.1	-34727.5	2968.29	All
2542000	-35033.3	-286.629	-34746.6	2749.06	All
2543000	-35030.9	-290.598	-34740.3	3018.62	All
2544000	-35027.1	-292.23	-34734.9	3186.15	All
2545000	-35038	-289.663	-34748.4	3211.97	All
2546000	-35025.4	-289.57	-34735.8	2951.2	All
2547000	-35045	-304.046	-34740.9	2874.4	All
2548000	-35042.3	-305.958	-34736.3	2709.58	All
2549000	-35024.2	-295.669	-34728.6	2897.3	All
2550000	-35032.6	-301.266	-34731.3	3147.63	All
2551000	-35034.6	-301.141	-34733.5	2952.02	All
2552000	-35031.8	-303.904	-34727.9	2961.18	All
2553000	-35028.9	-307.722	-34721.2	3035.02	All
2554000	-35025.5	-304.849	-34720.6	2788.79	All
2555000	-35034.1	-314.922	-34719.2	2643.63	All
2556000	-35038.4	-317.512	-34720.9	2838.23	All
2557000	-35035.7	-313.222	-34722.5	2832.53	All
2558000	-35043.1	-315.169	-34727.9	2828.97	All
2559000	-35040.3	-318.091	-34722.2	2802.95	All
2560000	-35026.5	-307.165	-34719.4	2732.58	All
2561000	-35035.6	-305.844	-34729.8	2763.57	All
2562000	-35028.5	-309.047	-34719.5	3046.29	All
2563000	-35046.6	-319.509	-34727.1	3447.55	All
2564000	-35049.1	-312.834	-34736.2	3068.17	All
2565000	-35033.4	-306.715	-34726.7	2930.02	All
2566000	-35043.8	-312.011	-34731.8	3402.68	All
2567000	-35031.3	-304.354	-34726.9	3339.33	All
2568000	-35042.3	-309.394	-34732.9	2899.89	All
2569000	-35037.9	-304.651	-34733.2	3047.95	All
2570000	-35044.7	-304.595	-34740.1	2956.99	All
2571000	-35033.2	-293.196	-34740.1	3004.88	All
2572000	-35043.5	-296.371	-34747.2	3024.9	All
2573000	-35034.9	-299.485	-34735.4	2949.57	All
2574000	-35030.9	-296.178	-34734.7	3169.91	All
2575000	-35028.9	-301.605	-34727.3	2888.26	All
2576000	-35039	-302.953	-34736	3055.43	All
2577000	-35038.5	-303.76	-34734.8	3254.89	All
2578000	-35029.7	-312.002	-34717.7	2942.06	All
2579000	-35042.2	-319.15	-34723.1	2872.55	All
2580000	-35054.2	-325.982	-34728.2	2945.42	All
2581000	-35066.8	-335.057	-34731.7	2900.07	All
2582000	-35065.5	-334.049	-34731.4	2772.54	All
2583000	-35054.9	-339.783	-34715.2	3100.2	All
2584000	-35049.5	-336.542	-34712.9	3220.52	All
2585000	-35057.6	-341.154	-34716.5	3140.75	All
2586000	-35049.5	-342.907	-34706.6	2997.85	All
2587000	-35047.9	-338.457	-34709.5	2974.66	All
2588000	-35048.5	-343.233	-34705.3	2889.21	All
2589000	-35055.5	-334.883	-34720.6	2928.87	All
2590000	-35051.9	-334.52	-34717.4	3018.74	All
2591000	-35065.6	-352.26	-34713.3	2791.88	All
2592000	-35072.1	-354.571	-34717.5	2910.98	All
2593000	-35058.3	-348.056	-34710.2	2783.73	All
2594000	-35061.3	-343.64	-34717.7	2836.02	All
2595000	-35056.5	-344.664	-34711.9	2830.24	All
2596000	-35052.6	-335.977	-34716.6	2669.6	All
2597000	-35056.8	-332.438	-34724.3	2827.51	All
2598000	-35064.3	-333.408	-34730.9	3092.13	All
2599000	-35062.4	-331.603	-34730.8	2801.81	All
2600000	-35051.3	-326.198	-34725.1	2718	All
2601000	-35054.1	-326.912	-34727.2	2763.41	All
2602000	-35044	-315.857	-34728.1	2850.21	All
2603000	-35052.9	-321.739	-34731.1	2831.5	All
2604000	-35051.6	-325.344	-34726.2	2909.16	All
2605000	-35057	-334.844	-34722.2	2735.69	All
2606000	-35055	-340.42	-34714.6	2817.2	All
2607000	-35049.7	-328.814	-34720.9	2940.12	All
2608000	-35046.8	-329.751	-34717	2691.83	All
2609000	-35056.3	-330.456	-34725.8	2901.43	All
2610000	-35058.8	-335.155	-34723.7	3100.31	All
2611000	-35048.6	-323.841	-34724.8	3079.09	All
2612000	-35038.6	-313.453	-34725.1	2963.22	All
2613000	-35054.7	-321.139	-34733.6	2775.96	All
2614000	-35046.7	-310.167	-34736.5	2978.86	All
2615000	-35046.7	-314.447	-34732.3	3023.97	All
2616000	-35043.4	-310.113	-34733.3	3053.18	All
2617000	-35067.1	-320.888	-34746.2	2900.97	All
2618000	-35055.6	-324.245	-34731.4	2963.16	All
2619000	-35061.8	-331.256	-34730.5	3300.57	All
2620000	-35056	-326.303	-34729.7	3202.44	All
2621000	-35056.3	-321.679	-34734.6	3039.11	All
2622000	-35062.7	-337.676	-34725	2968.44	All
2623000	-35063	-337.299	-34725.7	3138.09	All
2624000	-35056	-338.463	-34717.5	2838.12	All
2625000	-35047.4	-333.689	-34713.7	2868.12	All
2626000	-35043.7	-338.391	-34705.4	2946.58	All
2627000	-35044.4	-334.475	-34709.9	2740.25	All
2628000	-35052.5	-336.262	-34716.2	2729.54	All
2629000	-35047.1	-328.938	-34718.2	2997.23	All
2630000	-35046.9	-332.058	-34714.8	2831.44	All
2631000	-35049.7	-329.684	-34720	2920.99	All
2632000	-35057.3	-327.675	-34729.7	2981.33	All
2633000	-35052.7	-319.267	-34733.4	2982.03	All
2634000	-35060.7	-325.601	-34735.1	3117.89	All
2635000	-35044.8	-321.862	-34722.9	3126.96	All
2636000	-35054.3	-322.326	-34731.9	2952.78	All
2637000	-35045.4	-324.709	-34720.7	3028.85	All
2638000	-35056.4	-329.377	-34727.1	3019.24	All
2639000	-35057.9	-324.705	-34733.2	3248.89	All
2640000	-35046.8	-313.502	-34733.3	3193.82	All
2641000	-35057.9	-333.954	-34723.9	2893.7	All
2642000	-35063.6	-336.469	-34727.1	2826.79	All
2643000	-35062.5	-337.012	-34725.5	2959.47	All
2644000	-35053.7	-326.966	-34726.7	2818.57	All
2645000	-35068.6	-331.448	-34737.2	2796.36	All
2646000	-35060.4	-336.41	-34724	3006.49	All
2647000	-35070.1	-333.815	-34736.3	2902.78	All
2648000	-35080.8	-344.911	-34735.9	2938.78	All
2649000	-35073.2	-342.398	-34730.8	3193.84	All
2650000	-35081.5	-352.249	-34729.3	2734.84	All
2651000	-35071.1	-341.863	-34729.2	3306.95	All
2652000	-35069.6	-343.042	-34726.6	2814.13	All
2653000	-35064.6	-345.549	-34719	3154.08	All
2654000	-35055.9	-343.596	-34712.3	2807.26	All
2655000	-35057.7	-341.881	-34715.8	2915.61	All
2656000	-35052.6	-335.792	-34716.8	3016.59	All
2657000	-35044.4	-324.104	-34720.3	3041.05	All
2658000	-35043.1	-324.686	-34718.5	2973.11	All
2659000	-35044	-318.594	-34725.4	2892.31	All
2660000	-35037.6	-327.165	-34710.4	2803.3	All
2661000	-35048.7	-334.482	-34714.3	3061.17	All
2662000	-35055.6	-333.592	-34722	2877.16	All
2663000	-35049.2	-336.206	-34713	3058.85	All
2664000	-35054.8	-336.712	-34718.1	3045.04	All
2665000	-35050.3	-334.059	-34716.2	2819.79	All
2666000	-35042.8	-321.22	-34721.5	3047.25	All
2667000	-35054.1	-321.602	-34732.5	3048.73	All
2668000	-35050.6	-322.88	-34727.8	2926.7	All
2669000	-35045.8	-316.66	-34729.1	3342.13	All
2670000	-35045.3	-313.062	-34732.2	3351.07	All
2671000	-35046.4	-323.617	-34722.8	3033.77	All
2672000	-35039	-315.261	-34723.8	2909.62	All
2673000	-35040.2	-319.126	-34721	2843.69	All
2674000	-35050.6	-318.357	-34732.3	2892.07	All
2675000	-35045.4	-324.585	-34720.8	2974.2	All
2676000	-35042.5	-324.819	-34717.7	3031.5	All
2677000	-35049.9	-329.557	-34720.4	2859.4	All
2678000	-35057.1	-344.213	-34712.9	2613.93	All
2679000	-35073.6	-352.547	-34721.1	2680.77	All
2680000	-35086.6	-358.827	-34727.8	2706.77	All
2681000	-35068.9	-353.286	-34715.6	2878.78	All
2682000	-35080.8	-361.562	-34719.3	2808.74	All
2683000	-35086.8	-364.761	-34722	2760.39	All
2684000	-35082.3	-363.417	-34718.9	2935.13	All
2685000	-35067.6	-352.825	-34714.7	2873.45	All
2686000	-35065.7	-346.377	-34719.3	2874.2	All
2687000	-35061.4	-340.435	-34720.9	2755.88	All
2688000	-35074.2	-342.478	-34731.7	2894.23	All
2689000	-35070.9	-344.301	-34726.6	3065.17	All
2690000	-35073.3	-342.608	-34730.7	3002.2	All
2691000	-35066.8	-336.981	-34729.8	3066.95	All
2692000	-35063.2	-330.706	-34732.4	3088.29	All
2693000	-35045.9	-322.703	-34723.2	2959.46	All
2694000	-35042.5	-318.882	-34723.7	2900.55	All
2695000	-35048.2	-318.091	-34730.1	2733.55	All
2696000	-35046.6	-326.928	-34719.7	3040.88	All
2697000	-35063.8	-325.903	-34737.9	2920.83	All
2698000	-35045.3	-318.262	-34727.1	2847.8	All
2699000	-35046.7	-311.291	-34735.4	2980.52	All
2700000	-35025.7	-303.272	-34722.4	3178.5	All
2701000	-35038.8	-310.813	-34728	3191.85	All
2702000	-35033.7	-303.418	-34730.2	2876.43	All
2703000	-35041.1	-305.981	-34735.1	2993.81	All
2704000	-35048	-317.124	-34730.9	3269.51	All
2705000	-35048.7	-319.679	-34729	3011.55	All
2706000	-35040.7	-308.341	-34732.3	3267.1	All
2707000	-35044.5	-316.173	-34728.3	2952.98	All
2708000	-35039.7	-321.437	-34718.2	3427.88	All
2709000	-35029.3	-313.754	-34715.6	2868.45	All
2710000	-35033.3	-306.475	-34726.8	3005.47	All
2711000	-35035.3	-314.335	-34721	3098.31	All
2712000	-35025.7	-314.347	-34711.3	2899.11	All
2713000	-35041.7	-321.975	-34719.7	2910.92	All
2714000	-35035	-318.737	-34716.2	2880.26	All
2715000	-35037.9	-324.066	-34713.8	2802.99	All
2716000	-35039.8	-309.52	-34730.3	2984.08	All
2717000	-35040.6	-309.868	-34730.7	3307.84	All
2718000	-35029	-307.016	-34722	2633.76	All
2719000	-35037.1	-314.034	-34723.1	2665.08	All
2720000	-35028	-311.932	-34716	2677.67	All
2721000	-35035.5	-308.896	-34726.6	3046.41	All
2722000	-35041	-317.349	-34723.6	2907.27	All
2723000	-35044.1	-318.025	-34726.1	2891.64	All
2724000	-35027.2	-304.157	-34723.1	3147.35	All
2725000	-35033.3	-304.365	-34728.9	2890.18	All
2726000	-35032	-312.47	-34719.5	3061.96	All
2727000	-35039.6	-310.859	-34728.7	2824.54	All
2728000	-35033.5	-314.141	-34719.4	2848.51	All
2729000	-35038.3	-310.998	-34727.3	3155.46	All
2730000	-35031.2	-305.711	-34725.5	3113.7	All
2731000	-35030.6	-302.759	-34727.8	2906.74	All
2732000	-35023.2	-300.813	-34722.4	2890.94	All
2733000	-35016.5	-302.006	-34714.5	3124.03	All
2734000	-35020.6	-306.73	-34713.8	2717.83	All
2735000	-35025.8	-311.143	-34714.6	2811.75	All
2736000	-35032.1	-310.535	-34721.5	2849.89	All
2737000	-35031.5	-310.864	-34720.7	2850.84	All
2738000	-35037.3	-318.901	-34718.4	2943.14	All
2739000	-35039.6	-316.424	-34723.2	2812.21	All
2740000	-35041.6	-319.409	-34722.2	2843.28	All
2741000	-35030.2	-322.714	-34707.5	3103.18	All
2742000	-35023.9	-307.767	-34716.1	3134.13	All
2743000	-35025.7	-311.74	-34714	2870.97	All
2744000	-35028.1	-305.108	-34722.9	2813.44	All
2745000	-35011.9	-291.058	-34720.8	2899.61	All
2746000	-35022.1	-293.45	-34728.6	2812.89	All
2747000	-35023.7	-290.514	-34733.2	2917.45	All
2748000	-35019.8	-295.972	-34723.8	3037.55	All
2749000	-35022.2	-293.087	-34729.1	2824.31	All
2750000	-35017.2	-286.986	-34730.2	2898.14	All
2751000	-35024.2	-291.201	-34733	3068.33	All
2752000	-35018.8	-294.127	-34724.7	2823.75	All
2753000	-35025.3	-300.532	-34724.8	2979.62	All
2754000	-35031.2	-294.224	-34737	3037.33	All
2755000	-35020.2	-296.67	-34723.6	2913.14	All
2756000	-35018.5	-295.36	-34723.1	2872.23	All
2757000	-35032.8	-318.348	-34714.5	2716.49	All
2758000	-35028.9	-310.374	-34718.5	2766.98	All
2759000	-35035	-303.16	-34731.8	2857.18	All
2760000	-35026	-303.13	-34722.9	2866.84	All
2761000	-35048.8	-316.326	-34732.4	2875.5	All
2762000	-35039	-311.938	-34727.1	2698.57	All
2763000	-35028.8	-301.097	-34727.7	3005.1	All
2764000	-35030	-305.711	-34724.2	2917.25	All
2765000	-35036.2	-312.452	-34723.8	2827.25	All
2766000	-35032.3	-306.442	-34725.9	3085.13	All
2767000	-35035.7	-305.145	-34730.5	3877.99	All
2768000	-35034.2	-308.014	-34726.2	3019.45	All
2769000	-35035.5	-309.359	-34726.2	3036.52	All
2770000	-35043.3	-320.704	-34722.6	3159.23	All
2771000	-35050.6	-327.07	-34723.6	2824.4	All
2772000	-35041.6	-332.427	-34709.1	2706.06	All
2773000	-35038.1	-323.763	-34714.3	2877.26	All
2774000	-35039.9	-330.523	-34709.4	2805.09	All
2775000	-35034	-316.297	-34717.7	2937.04	All
2776000	-35021.4	-316.757	-34704.7	2848.27	All
2777000	-35016	-314.573	-34701.5	3078.18	All
2778000	-35012.7	-298.204	-34714.5	2635.81	All
2779000	-35013.4	-291.919	-34721.4	3102.09	All
2780000	-35012.2	-300.263	-34711.9	2833.07	All
2781000	-35026.4	-301.008	-34725.4	2787.57	All
2782000	-35028.2	-305.551	-34722.7	2821.91	All
2783000	-35015.3	-309.703	-34705.6	2784.88	All
2784000	-35023.6	-306.632	-34717	2945.28	All
2785000	-35026.1	-309.998	-34716.1	2735.71	All
2786000	-35021.3	-309.952	-34711.3	2949.29	All
2787000	-35021.9	-318.176	-34703.7	2720.87	All
2788000	-35014.4	-308.281	-34706.1	2963.57	All
2789000	-35024.2	-318.173	-34706	2850.73	All
2790000	-35022.7	-322.219	-34700.5	2856.73	All
2791000	-35023.9	-315.772	-34708.2	3012.38	All
2792000	-35033.7	-319.284	-34714.4	2986.36	All
2793000	-35034.8	-326.551	-34708.2	2671.14	All
2794000	-35027	-319.083	-34707.9	2864.86	All
2795000	-35047.5	-328.467	-34719	2538.62	All
2796000	-35037.8	-322.84	-34715	2872	All
2797000	-35041.5	-313.355	-34728.2	3045.35	All
2798000	-35041.8	-318.21	-34723.6	2939.59	All
2799000	-35044.4	-325.173	-34719.3	2710.72	All
2800000	-35041.2	-325.406	-34715.8	2831.4	All
2801000	-35039	-327.286	-34711.8	2632.65	All
2802000	-35042.5	-320.373	-34722.2	2733.76	All
2803000	-35035.5	-325.859	-34709.6	2759.66	All
2804000	-35041.1	-336.063	-34705.1	2721.8	All
2805000	-35047.1	-333.272	-34713.8	2993.18	All
2806000	-35029.2	-328.068	-34701.2	2866.73	All
2807000	-35034.5	-322.037	-34712.4	2891.86	All
2808000	-35028.8	-319.589	-34709.3	2996.04	All
2809000	-35035.3	-324.449	-34710.9	2806.14	All
2810000	-35038	-328.655	-34709.4	2889.33	All
2811000	-35034.6	-323.278	-34711.3	2822.56	All
2812000	-35046.4	-329.078	-34717.3	2752.66	All
2813000	-35044.3	-320.859	-34723.5	2846.94	All
2814000	-35040.8	-320.88	-34719.9	2778.48	All
2815000	-35044.2	-328.003	-34716.2	2810.6	All
2816000	-35049.7	-326.749	-34723	2903.23	All
2817000	-35051.8	-321.163	-34730.7	2837.01	All
2818000	-35049.1	-324.41	-34724.7	2695.69	All
2819000	-35049.3	-322.087	-34727.2	2829.03	All
2820000	-35052.5	-330.721	-34721.8	2786.45	All
2821000	-35048.3	-328.015	-34720.3	2883.83	All
2822000	-35041.1	-319.686	-34721.4	2725.5	All
2823000	-35030	-313.112	-34716.9	2840.08	All
2824000	-35042.4	-316.266	-34726.2	2835.58	All
2825000	-35035.9	-317.771	-34718.2	2897.89	All
2826000	-35044.7	-312.715	-34732	3415.46	All
2827000	-35043.4	-321.322	-34722.1	3098.87	All
2828000	-35035.9	-312.492	-34723.4	2816.46	All
2829000	-35036.3	-309.469	-34726.8	3053.07	All
2830000	-35037.9	-307.397	-34730.5	3589.63	All
2831000	-35034.9	-300.304	-34734.6	3255.61	All
2832000	-35041	-308.515	-34732.5	3427.1	All
2833000	-35026.3	-298.813	-34727.5	3212.82	All
2834000	-35026.3	-289.744	-34736.6	4005.15	All
2835000	-35023.8	-287.098	-34736.7	3601.71	All
2836000	-35025.9	-295.055	-34730.9	3463.24	All
2837000	-35024	-294.361	-34729.6	2905.27	All
2838000	-35026.7	-298.142	-34728.6	2922.33	All
2839000	-35012.1	-281.875	-34730.2	2894.02	All
2840000	-35007.3	-291.385	-34715.9	3068.28	All
2841000	-35020	-289.414	-34730.6	3117.2	All
2842000	-35014.3	-283.039	-34731.3	2857.17	All
2843000	-35011	-279.373	-34731.6	3200.72	All
2844000	-35022.8	-277.843	-34745	2859.52	All
2845000	-35005.6	-276.698	-34728.9	2788.64	All
2846000	-35006.3	-275.483	-34730.9	3083.74	All
2847000	-35008.1	-272.373	-34735.7	2959.39	All
2848000	-35008.4	-275.464	-34732.9	2867.69	All
2849000	-35015.8	-285.43	-34730.4	2764.67	All
2850000	-35017.9	-288.472	-34729.5	3029.72	All
2851000	-35026	-298.507	-34727.5	2896.32	All
2852000	-35029.8	-298.562	-34731.2	2646.36	All
2853000	-35031.1	-300.651	-34730.4	2729.97	All
2854000	-35025.1	-301.591	-34723.5	2953.59	All
2855000	-35029.1	-297.929	-34731.2	2928.5	All
2856000	-35023.6	-308.469	-34715.2	3214	All
2857000	-35022.6	-300.279	-34722.3	2924.06	All
2858000	-35025.6	-306.364	-34719.2	2867.56	All
2859000	-35030.8	-311.848	-34718.9	2989.07	All
2860000	-35042.1	-319.609	-34722.5	2529.57	All
2861000	-35034.6	-321.29	-34713.3	2567.49	All
2862000	-35029.9	-315.106	-34714.8	2715.67	All
2863000	-35028.5	-312.548	-34715.9	2800.53	All
2864000	-35025.9	-306.847	-34719.1	2736.48	All
2865000	-35032.6	-305.374	-34727.2	2757.81	All
2866000	-35031.2	-307.674	-34723.5	2999.66	All
2867000	-35029.5	-306.771	-34722.8	2821.57	All
2868000	-35047.4	-320.8	-34726.6	2838.25	All
2869000	-35051.9	-323.721	-34728.2	2722.16	All
2870000	-35053.1	-329.877	-34723.2	2764.23	All
2871000	-35046.1	-323.678	-34722.5	2714.14	All
2872000	-35042.4	-317.276	-34725.2	2906.77	All
2873000	-35048.5	-323.299	-34725.2	2812.27	All
2874000	-35037.8	-314.107	-34723.7	2762.79	All
2875000	-35036.5	-314.428	-34722.1	2731.84	All
2876000	-35027.3	-311.25	-34716.1	2792.63	All
2877000	-35030.9	-311.976	-34718.9	2841.04	All
2878000	-35017.2	-307.028	-34710.2	2998.78	All
2879000	-35017.7	-302.904	-34714.8	3002.64	All
2880000	-35026.1	-317.275	-34708.8	2943.39	All
2881000	-35027.7	-309.074	-34718.7	2812.77	All
2882000	-35050.3	-317.142	-34733.1	3005.87	All
2883000	-35036.4	-311.722	-34724.7	2899.32	All
2884000	-35029.1	-306.626	-34722.5	2750.3	All
2885000	-35037.1	-308.285	-34728.8	2871.9	All
2886000	-35044.5	-312.301	-34732.2	2825.62	All
2887000	-35047.9	-322.074	-34725.8	2703.65	All
2888000	-35051.4	-322.197	-34729.2	2718.81	All
2889000	-35056.5	-323.39	-34733.1	2791.93	All
2890000	-35045.6	-320.908	-34724.7	2837.03	All
2891000	-35052.6	-331.237	-34721.4	2653.06	All
2892000	-35052	-325.35	-34726.6	2649.85	All
2893000	-35039.4	-319.998	-34719.4	3001.98	All
2894000	-35047.4	-324.394	-34723	2943.38	All
2895000	-35050.4	-331.496	-34718.9	2811.58	All
2896000	-35048.6	-325.897	-34722.7	2801.77	All
2897000	-35045.5	-321.944	-34723.5	2913.54	All
2898000	-35044.9	-311.828	-34733.1	2867.99	All
2899000	-35031.6	-306.491	-34725.1	3026.07	All
2900000	-35031.5	-304.263	-34727.2	2903.02	All
2901000	-35028	-315.467	-34712.5	2949.93	All
2902000	-35032.9	-308.404	-34724.5	2769.11	All
2903000	-35028.2	-303.043	-34725.2	2872.74	All
2904000	-35029.5	-309.826	-34719.7	2824.88	All
2905000	-35042.5	-311.453	-34731.1	3112.94	All
2906000	-35037.7	-303.238	-34734.4	2956.97	All
2907000	-35031.9	-304.259	-34727.7	2812.59	All
2908000	-35030.9	-304.763	-34726.1	2928.06	All
2909000	-35039.4	-307.451	-34731.9	3051.64	All
2910000	-35027.5	-311.026	-34716.5	2819.14	All
2911000	-35030.5	-310.238	-34720.2	3002.55	All
2912000	-35032.6	-312.873	-34719.7	2640.91	All
2913000	-35021.4	-291.235	-34730.2	2963.44	All
2914000	-35025.5	-290.707	-34734.7	2891.44	All
2915000	-35033.6	-291.097	-34742.5	2872.23	All
2916000	-35030.9	-298.337	-34732.5	2784.3	All
2917000	-35043.3	-305.107	-34738.2	3302.41	All
2918000	-35030.7	-304.247	-34726.5	3014.27	All
2919000	-35034.5	-305.26	-34729.2	2754.98	All
2920000	-35030.7	-299.234	-34731.4	3009.88	All
2921000	-35042.4	-312.765	-34729.6	2636.89	All
2922000	-35047.1	-319.732	-34727.3	3017.43	All
2923000	-35049	-329.726	-34719.3	2979.93	All
2924000	-35051.6	-327.08	-34724.5	2828.56	All
2925000	-35061	-340.747	-34720.3	2933.18	All
2926000	-35063.1	-343.017	-34720.1	2733.43	All
2927000	-35052.7	-333.37	-34719.4	2936.85	All
2928000	-35045.2	-330.053	-34715.1	3171.35	All
2929000	-35036.1	-328.292	-34707.8	2696.78	All
2930000	-35039.5	-323.698	-34715.8	2772.79	All
2931000	-35036.5	-327.122	-34709.3	2555.5	All
2932000	-35038.2	-325.846	-34712.4	2671.74	All
2933000	-35015.4	-310.612	-34704.8	2761.06	All
2934000	-35025.4	-312.187	-34713.2	2734.37	All
2935000	-35027	-308.424	-34718.5	2697.08	All
2936000	-35017.6	-297.878	-34719.7	3015.8	All
2937000	-35019.1	-300.365	-34718.8	2904.36	All
2938000	-35010	-301.342	-34708.6	2788.4	All
2939000	-35026.6	-296.962	-34729.6	2755.07	All
2940000	-35032.3	-304.697	-34727.6	2746.65	All
2941000	-35021.5	-301.589	-34719.9	2788.41	All
2942000	-35037.6	-305.133	-34732.4	2825.59	All
2943000	-35027.4	-294.844	-34732.6	2903.41	All
2944000	-35022.5	-302.18	-34720.3	2752.95	All
2945000	-35024.2	-299.436	-34724.7	2730.3	All
2946000	-35021.6	-291.906	-34729.7	2813.63	All
2947000	-35027.5	-291.544	-34736	2874.06	All
2948000	-35018.3	-290.635	-34727.7	2687.66	All
2949000	-35014.1	-292.369	-34721.7	2675.92	All
2950000	-35023	-300.244	-34722.8	2730.57	All
2951000	-35022.2	-299.613	-34722.6	2716.66	All
2952000	-35018	-301.564	-34716.4	2633.16	All
2953000	-35024	-297.318	-34726.6	2764.7	All
2954000	-35008.5	-283.792	-34724.7	2677.78	All
2955000	-34998.3	-277.133	-34721.2	2695.29	All
2956000	-35004.5	-278.163	-34726.4	2892.66	All
2957000	-35001.2	-277.478	-34723.7	2872.81	All
2958000	-35006.4	-289.034	-34717.4	2727.07	All
2959000	-35011.2	-299.297	-34711.9	2791.94	All
2960000	-35006.8	-290.734	-34716.1	2697.59	All
2961000	-35012.5	-300.383	-34712.2	2613.32	All
2962000	-35021.5	-300.207	-34721.3	2671.77	All
2963000	-35020.8	-301.796	-34719	2779.93	All
2964000	-35016.7	-297.901	-34718.8	2714.3	All
2965000	-35019.6	-304.246	-34715.3	2715.69	All
2966000	-35021.3	-304.504	-34716.8	2701.46	All
2967000	-35020.7	-308.723	-34712	2629.5	All
2968000	-35030	-322.462	-34707.5	2565.56	All
2969000	-35030.8	-321.934	-34708.9	2631.27	All
2970000	-35024.7	-309.506	-34715.2	2716.05	All
2971000	-35016.3	-299.845	-34716.5	2913.44	All
2972000	-35024.1	-303.016	-34721.1	2715.89	All
2973000	-35017.1	-295.027	-34722	2886.41	All
2974000	-35011.1	-286.013	-34725.1	2732.65	All
2975000	-35007	-299.227	-34707.8	2791.37	All
2976000	-35008.9	-293.809	-34715.1	2728.62	All
2977000	-35013.7	-294.347	-34719.3	2738.66	All
2978000	-35009.6	-291.164	-34718.5	2865.13	All
2979000	-35005.7	-284.608	-34721.1	2952.86	All
2980000	-35004	-288.98	-34715	2825.79	All
2981000	-35005.5	-294.899	-34710.6	2657.39	All
2982000	-35014.4	-292.808	-34721.6	2745.45	All
2983000	-35016.7	-296.777	-34719.9	2872.85	All
2984000	-35024.2	-302.081	-34722.1	2772.73	All
2985000	-35013	-285.083	-34728	3031.49	All
2986000	-35017.2	-286.611	-34730.6	2962.95	All
2987000	-35005.8	-278.452	-34727.4	2963.93	All
2988000	-35020.7	-290.535	-34730.2	2976.63	All
2989000	-35028.8	-301.81	-34727	2787.6	All
2990000	-35027.1	-297.601	-34729.5	2972.52	All
2991000	-35019.6	-292.68	-34726.9	3024.36	All
2992000	-35028.6	-298.133	-34730.5	2682.23	All
2993000	-35028	-287.444	-34740.6	3035.42	All
2994000	-35009.7	-287.866	-34721.8	2920.01	All
2995000	-35019.6	-292.421	-34727.2	2824.84	All
2996000	-35021.5	-286.069	-34735.5	2912.39	All
2997000	-35031.7	-296.727	-34735	2895.48	All
2998000	-35024.8	-296.964	-34727.8	2683.68	All
[truncated: 88,002 more rows]

## Sheet: Figure 8a
Figure 8a
Lb_pop	LRV_lin	n_isolates	Prevalence	Comment
ADM	LRV1	7	0.35
ADM	LRV3	1	0.05
ADM	LRV4	2	0.1
ADM	LRV5	1	0.05
ADM	LRV6	1	0.05
ADM	LRV7	1	0.05
ADM	LRV9	2	0.1
ADM	NA	1	0.05
HUP	LRV1	2	0.2
INP	LRV7	1	0.0476190476190476	Isolate CUM65 - should get 2 colors - for L7 and L8
INP	LRV8	2	0.0952380952380952
PAU	LRV5	5	0.263157894736842
UNC	LRV1	1	0.25
UNC	LRV2	1	0.25
STC	NNA	0	0

## Sheet: Figure 8b-c
Figure 8b-c
LRVpos	Lb_pop	LRV_lin	n	TF	C	comment
+	ADM	LRV1	7	5	1
+	ADM	LRV3	1	1	0
+	ADM	LRV4	2	1	1
+	ADM	LRV5	1	NA	NA
+	ADM	LRV6	1	NA	NA
+	ADM	LRV7	1	NA	NA
+	ADM	LRV9	2	NA	NA
+	HUP	LRV1	2	NA	NA
+	INP	LRV7	1	NA	1	Isolate CUM65 - should get 2 colors - for L7 and L8
+	INP	LRV8	2	1	1
+	NA	LRV1	1	NA	NA
+	NA	LRV7	1	NA	1
+	PAU	LRV5	5	NA	NA
+	UNC	LRV1	1	1	0
+	UNC	LRV2	1	NA	1
-	ADM	-	4	1	3
-	HUP	-	8	2	5
-	INP	-	18	4	8
-	PAU	-	14	NA	NA
-	STC	-	2	NA	NA
-	UNC	-	2	2	NA
